# Supplementary material for: Regulation of Nosema ceranae gene expression by Bidens pilosa phytogenic treatment in infected honey bees
Source: Front Insect Sci. 2026 Jun 3;6:1828903. doi: 10.3389/finsc.2026.1828903 (PMC13273367; doi:10.3389/finsc.2026.1828903)
Supplement: Supplementary Table 1 — Primer list. [file Table1.xlsx]

## Sheet: S1_table
Supplementary Table S1 Table. Primer list
No.	Gene	Primer Name	Sequence (5' to 3')	Tm (℃)	Amplicon Size (bp)	Reference	Note
1	SSU	SSU-F	CCCTGACTGGACGAACAGAAG	59	69	Li et al., 2022	Genome copy number
		SSU-R	CCAGCTTACGTCCTTGTTCAAA
2	AAJ76_4700027584	VatpA7584-F	TGA TGT ACC GGC TCT TGA TAG G	55	96	This study	Relative expression gene
		VatpA7584-R	GTC TCA CCG ATA ATG TCA CCA C
3	AAJ76_700039738	NCbp9738-F	CAACGAAGTGGCAGCTCAGA	55	75	This study	Relative expression gene
		NCbp9738-R	TCATCACTCATATCCTTGACATCTTTC
4	AAJ76_1600056373	NCbp6373-F	TGGCTTGATAGAAGCGGACAA	55	95	This study	Relative expression gene
		NCbp6373-R	CTGTTACTTAGCGCAGACAGT
5	AAJ76_1700024327	Vatp4327F	GGC CAT CCA AGA GTA CAA CAT TG	60	124	This study	Relative expression gene
		Vatp4327R	GTT TGA CTC CTC GCA CAG TTT G
6	AAJ76_1900038297	NCbp8297-F	TCTATAGCCAAATATGTGTCAGGTGTT	60	83	This study	Relative expression gene
		NCbp8297-R	TCGCATATCACTGTTCCAAAAATAC
7	AAJ76_300040219	Vatpc0219-F	ACT CTC TTG GTG TAG CTG CTG	60	71	This study	Relative expression gene
		Vatpc0219-R	ACC TAC AGC ATA TCC AGT TCC TC
8	AAJ76_630003653	Vatpd3653-F	AGT CTA AGA TGG GAG ACC CAG AA	60	70	This study	Relative expression gene
		Vatpd3653-R	AGT GCG TTA AAA TCT CCT ATC TCT
9	Nosema β-tubulin	Ntub7025	AGAACCAGGAACGATGGAGA	60	193	Kim et al., 2020	Relative expression housekeeping gene
		Ntub7026	TCCTTGCAAACAATCTGCAC
10	dsVATP	dsVATP_F	CACGTCTCGCTAGCCAAGTAATCCAACACTT	55	212	This study;	dsRNA produce
		dsVATP_R	CACGTCTCGCGTTAGGCAGGATTAATTATTACA
