# Supplementary material for: Regulation of Nosema ceranae gene expression by Bidens pilosa phytogenic treatment in infected honey bees
Source: Front Insect Sci. 2026 Jun 3;6:1828903. doi: 10.3389/finsc.2026.1828903 (PMC13273367; doi:10.3389/finsc.2026.1828903)
Supplement: Supplementary Table 2 — RNA sequencing summary. [file Table2.xlsx]

## Sheet: S2_table
Supplementary Table S2 Table. RNA sequencing summary
Group	dpi	Raw read No.	Trimmomatic PE reads*	Mapped reads¶
Mature spores	-	2908553	1,576,135 (54%)	188,289 (12%)
DMSO + Nc	0	1594060	1,488,284 (93%)	12 (0%)
	5	5416107	2,092,400 (38%)	207,109 (9.63%)
	10	1798468	1,696,642 (94%)	62,402 (3.65%)
	20	1.896,608	1,775,209 (93%)	54,056 (3.01%)
BP + Nc	0	1474753	1,354,283 (91%)	6 (0%)
	5	4061836	1,851,598 (45%)	80,837 (4.24%)
	10	1601251	1,482,925 (92%)	62,749 (4.19%)
	20	1676096	1,551,500 (92%)	123,776 (7.91%)
dpi= Day-post infection
* The % in parentheses= raw reads survival rate
¶ mapped to Nosema ceranae reference genome PA08 1199 strain (ASM98816v1)
