# Supplementary material for: Regulation of Nosema ceranae gene expression by Bidens pilosa phytogenic treatment in infected honey bees
Source: Front Insect Sci. 2026 Jun 3;6:1828903. doi: 10.3389/finsc.2026.1828903 (PMC13273367; doi:10.3389/finsc.2026.1828903)
Supplement: Supplementary Table 3 — Up-regulated DEG list of D/B comparison group. [file Table3.xlsx]

## Sheet: S3_table
Supplementary Table S3 Table. Up-regulated DEG list of D/B comparison group
dpi	No.	Gene ID	Transcripts ID	Protein ID	DMSO+Nc FPKM	BP+Nc FPKM	Log2 (fold change)	Fold change	Ko annotation
5 dpi	1	AAJ76_200015157	XM_024474455.1	XP_024332242.1	60.2937	120.796	2.18394	4.54393	-
	2	AAJ76_600092331	XM_024476137.1	XP_024331916.1	232.924	467.976	1.9719	3.92284	-
	3	AAJ76_1000131874	XM_024473576.1	XP_024332430.1	144.58	292.413	1.9647	3.90332	K01855
	4	AAJ76_200015201	XM_024474456.1	XP_024332243.1	123.726	250.559	1.92124	3.78748	K02180
	5	AAJ76_4000037119	XM_024475476.1	XP_024330644.1	50.4602	102.757	1.75635	3.37842	-
	6	AAJ76_4390003	XM_024475647.1	XP_024329322.1	49.2658	102.895	1.70932	3.27007	-
	7	AAJ76_4500015299	XM_024475674.1	XP_024330531.1	89.9253	192.834	1.60009	3.03162	-
	8	AAJ76_1400060351	XM_024474045.1	XP_024331456.1	100.089	216.495	1.58925	3.00893	-
	9	AAJ76_3500010795	XM_024475270.1	XP_024330766.1	552.637	1200.29	1.57793	2.98541	-
	10	AAJ76_800026843	XM_024476447.1	XP_024331722.1	198.724	443.099	1.57415	2.9776	K10735
	11	AAJ76_2400043134	XM_024474765.1	XP_024331081.1	160.077	357.812	1.54702	2.92213	-
	12	AAJ76_1500035391	XM_024474094.1	XP_024331397.1	297.431	669.959	1.53114	2.89014	K10703
	13	AAJ76_800076756	XM_024476487.1	XP_024331759.1	247.232	561.992	1.52004	2.86799	-
	14	AAJ76_130004424	XM_024473949.1	XP_024331463.1	402.922	923.404	1.46018	2.75143	-
	15	AAJ76_270007265	XM_024474898.1	XP_024330971.1	198.04	458.029	1.4112	2.65958	K15700
	16	AAJ76_100085744	XM_024473671.1	XP_024332402.1	563.248	1312.21	1.37784	2.59879	K20280
	17	AAJ76_900080877	XM_024476626.1	XP_024331692.1	463.915	1101.98	1.29002	2.44531	-
	18	AAJ76_800095598	XM_024476500.1	XP_024331771.1	60.1055	146.977	1.24816	2.37538	-
	19	AAJ76_3200015202	XM_024475163.1	XP_024330844.1	30.7677	79.959	1.22015	2.32971	-
	20	AAJ76_600082444	XM_024476127.1	XP_024331907.1	134.444	357.566	1.20964	2.3128	-
	21	AAJ76_270004111	XM_024474886.1	XP_024330966.1	187.026	514.587	1.19646	2.29177	-
	22	AAJ76_1900039116	XM_024474357.1	XP_024331250.1	146.064	418.911	1.18469	2.27315	-
	23	AAJ76_1000049122	XM_024473525.1	XP_024331621.1	21.8158	63.0506	1.17152	2.25249	-
	24	AAJ76_800078072	XM_024476489.1	XP_024331761.1	45.798	133.828	1.16044	2.23526	-
	25	AAJ76_300017895	XM_024475069.1	XP_024332134.1	27.1813	80.9352	1.15686	2.22972	-
	26	AAJ76_300022203	XM_024475072.1	XP_024332137.1	50.4693	150.671	1.11898	2.17193	-
	27	AAJ76_600099537	XM_024476143.1	XP_024331922.1	34.3451	103.342	1.11304	2.16301	-
	28	AAJ76_1900044611	XM_024474361.1	XP_024331254.1	71.5361	216.871	1.10056	2.14438	K15691
	29	AAJ76_450001236	XM_024475673.1	XP_024330526.1	212.546	695.039	1.06251	2.08856	-
	30	AAJ76_6600020714	XM_024476207.1	XP_024330234.1	156.772	529.641	1.02601	2.03638	-
	31	AAJ76_3000145075	XM_024475055.1	XP_024332217.1	49.7731	188.515	1.018	2.02511	K14554
	32	AAJ76_900050073	XM_024476602.1	XP_024331672.1	37.6131	146.816	1.01614	2.0225	K00914
	33	AAJ76_5500018173	XM_024475980.1	XP_024330368.1	18.5053	72.5931	1.00658	2.00914	K12815
	34	AAJ76_1700031022	XM_024474224.1	XP_024331324.1	171.464	779.12	1.00249	2.00345	-
10 dpi	1	AAJ76_2000149458	XM_024474452.1	XP_024332332.1	36.0558	432.635	3.58485	11.9991	-
	2	AAJ76_4000150500	XM_024475517.1	XP_024332120.1	31.7441	356.566	3.48961	11.2325	-
	3	AAJ76_1700061205	-	-	4515.31	36076	2.99814	7.98969	-
	4	AAJ76_900082311	XM_024476630.1	XP_024331696.1	44.0685	351.915	2.99741	7.98565	K06067
	5	AAJ76_100094159	XM_024473676.1	XP_024332406.1	901.73	7005.92	2.95781	7.76944	-
	6	AAJ76_2000042761	XM_024474402.1	XP_024331216.1	18.2023	131.245	2.85007	7.21035	-
	7	AAJ76_1780005051	XM_024474256.1	XP_024329656.1	28.8713	206.9	2.84123	7.16631	-
	8	AAJ76_3900033130	XM_024475436.1	XP_024330667.1	13.2096	93.7772	2.82765	7.09917	-
	9	AAJ76_1000100330	XM_024473551.1	XP_024332407.1	11.1546	78.5205	2.81543	7.03929	K14405
	10	AAJ76_1300059626	XM_024473957.1	XP_024331493.1	27.746	172.086	2.63278	6.2022	K06173
	11	AAJ76_1000115637	XM_024473562.1	XP_024332417.1	39.6216	243.705	2.62078	6.15083	-
	12	AAJ76_230009406	XM_024474717.1	XP_024331096.1	35.6988	215.685	2.59498	6.04181	-
	13	AAJ76_500038507	XM_024475855.1	XP_024331967.1	57.7872	340.327	2.5581	5.88932	-
	14	AAJ76_900089773	XM_024476638.1	XP_024331703.1	75.6489	418.802	2.46888	5.53614	-
	15	AAJ76_970005584	XM_024476690.1	XP_024329967.1	62.9153	333.5	2.4062	5.30076	-
	16	AAJ76_1700062503	-	-	2967.53	15508	2.38568	5.2259	-
	17	AAJ76_340009541	XM_024475257.1	XP_024330793.1	70.1111	357.135	2.34875	5.09383	K21433
	18	AAJ76_500002913	XM_024475797.1	XP_024330436.1	59.6469	303.799	2.3486	5.0933	-
	19	AAJ76_100079371	XM_024473664.1	XP_024332395.1	93.214	474.034	2.34637	5.08543	K03695
	20	AAJ76_2900031484	XM_024474975.1	XP_024330926.1	23.4481	119.217	2.34605	5.0843	-
	21	AAJ76_900074189	XM_024476620.1	XP_024331686.1	66.9992	340.162	2.34401	5.07712	K03246
	22	AAJ76_970009050	XM_024476692.1	XP_024329969.1	74.707	379.056	2.3431	5.07392	-
	23	AAJ76_1900018012	XM_024474342.1	XP_024331235.1	25.2128	127.862	2.34237	5.07135	-
	24	AAJ76_800081672	XM_024476492.1	XP_024331763.1	57.6862	290.955	2.33449	5.04373	-
	25	AAJ76_560002685	XM_024476003.1	XP_024330342.1	23.8243	119.811	2.33026	5.02896	-
	26	AAJ76_3000002176	XM_024474992.1	XP_024329436.1	31.9173	160.313	2.32848	5.02276	-
	27	AAJ76_2100039300	XM_024474578.1	XP_024331191.1	46.8895	235.283	2.32706	5.01782	-
	28	AAJ76_4000111203	XM_024475491.1	XP_024332097.1	11.4888	57.3991	2.32081	4.99613	-
	29	AAJ76_700097946	XM_024476321.1	XP_024331843.1	220.946	1092.84	2.30631	4.94616	K17257
	30	AAJ76_600047985	XM_024476103.1	XP_024331887.1	47.5793	221.535	2.21913	4.65613	-
	31	AAJ76_4300015194	XM_024475626.1	XP_024330570.1	80.1839	345.33	2.10659	4.30672	-
	32	AAJ76_266000764	XM_024474859.1	XP_024329479.1	164.915	707.164	2.10032	4.28804	-
	33	AAJ76_1000046466	XM_024473524.1	XP_024331620.1	102.476	424.544	2.05063	4.14287	-
	34	AAJ76_510005393	XM_024475922.1	XP_024330415.1	102.421	424.262	2.05045	4.14235	-
	35	AAJ76_930003411	XM_024476657.1	XP_024329995.1	17.1862	70.7905	2.0423	4.11902	-
	36	AAJ76_1400054804	XM_024474041.1	XP_024331452.1	146.179	598.587	2.03383	4.09491	-
	37	AAJ76_300050093	XM_024475096.1	XP_024332160.1	94.0874	384.39	2.0305	4.08546	-
	38	AAJ76_510006951	XM_024475923.1	XP_024330416.1	33.0056	134.632	2.02824	4.07907	K16194
	39	AAJ76_3100012421	XM_024475138.1	XP_024330867.1	23.2983	94.9187	2.02647	4.07407	-
	40	AAJ76_100085744	XM_024473671.1	XP_024332402.1	98.4051	398.817	2.01892	4.0528	-
	41	AAJ76_1000130554	XM_024473574.1	XP_024332428.1	36.289	147.031	2.01852	4.05168	-
	42	AAJ76_6500012660	XM_024476189.1	XP_024330243.1	78.0996	316.326	2.01803	4.0503	K18932
	43	AAJ76_200015201	XM_024474456.1	XP_024332243.1	97.12	393.057	2.0169	4.04713	-
	44	AAJ76_510007967	XM_024475924.1	XP_024330417.1	23.5186	94.759	2.01046	4.02911	-
	45	AAJ76_6000013877	XM_024476050.1	XP_024330294.1	29.779	119.979	2.01042	4.02899	K00597
	46	AAJ76_4200024449	XM_024475606.1	XP_024330597.1	48.1962	194.03	2.00929	4.02584	K08852
	47	AAJ76_2000114432	XM_024474430.1	XP_024332312.1	20.4739	82.1398	2.0043	4.01194	-
	48	AAJ76_300096746	XM_024475126.1	XP_024332187.1	37.2297	149.214	2.00286	4.00794	K15192
	49	AAJ76_750002040	XM_024476367.1	XP_024330132.1	18.352	73.5338	2.00247	4.00685	K14570
	50	AAJ76_230003851	XM_024474702.1	XP_024331091.1	39.665	158.34	1.99709	3.99194	-
	51	AAJ76_200025285	XM_024474481.1	XP_024332250.1	53.6813	213.651	1.99276	3.97998	-
	52	AAJ76_1800039009	XM_024474285.1	XP_024331287.1	29.4545	116.921	1.98897	3.96953	-
	53	AAJ76_1300070047	XM_024473968.1	XP_024331503.1	240.488	913.763	1.92586	3.79963	-
	54	AAJ76_4000032275	XM_024475470.1	XP_024330639.1	60.0975	225.571	1.9082	3.75341	-
	55	AAJ76_2380003054	XM_024474737.1	XP_024329514.1	30.685	114.462	1.89927	3.73024	K23338
	56	AAJ76_3600029415	XM_024475323.1	XP_024330751.1	118.991	439.555	1.88519	3.69402	-
	57	AAJ76_5100030271	XM_024475921.1	XP_024330433.1	25.5547	91.4927	1.84007	3.58027	K04043
	58	AAJ76_870001341	XM_024476557.1	XP_024330030.1	290.136	1038.34	1.83948	3.57881	-
	59	AAJ76_800036239	XM_024476457.1	XP_024331731.1	133.457	477.296	1.83851	3.5764	K10587
	60	AAJ76_100034945	XM_024473637.1	XP_024332370.1	23.1944	81.808	1.81846	3.52705	-
	61	AAJ76_400076563	XM_024475552.1	XP_024332073.1	84.3807	297.289	1.81688	3.52318	-
	62	AAJ76_1000129125	XM_024473573.1	XP_024332427.1	93.3513	320.52	1.77967	3.43348	K01855
	63	AAJ76_800027588	XM_024476448.1	XP_024331723.1	143.582	489.66	1.7699	3.4103	-
	64	AAJ76_3800027920	XM_024475402.1	XP_024330691.1	213.445	710.836	1.73565	3.3303	-
	65	AAJ76_1100057370	XM_024473765.1	XP_024331575.1	45.6779	151.855	1.73313	3.32448	-
	66	AAJ76_600010807	XM_024476070.1	XP_024331865.1	151.619	488.667	1.6884	3.22299	-
	67	AAJ76_3000167792	XM_024475066.1	XP_024332228.1	10194.1	31847.8	1.64346	3.12414	K02180
	68	AAJ76_800092785	XM_024476498.1	XP_024331769.1	76.1003	237.589	1.64249	3.12204	-
	69	AAJ76_110000383	XM_024473734.1	XP_024329886.1	124.691	387.501	1.63584	3.10768	-
	70	AAJ76_2200030547	XM_024474632.1	XP_024331149.1	113.245	350.455	1.62977	3.09464	-
	71	AAJ76_1800044289	XM_024474289.1	XP_024331291.1	28.1122	86.8434	1.62722	3.08917	K22825
	72	AAJ76_1090001390	XM_024473724.1	XP_024329898.1	36.2848	111.993	1.62598	3.08652	-
	73	AAJ76_630007099	XM_024476173.1	XP_024330262.1	477.234	1471.5	1.62452	3.0834	-
	74	AAJ76_5300017680	XM_024475945.1	XP_024330396.1	44.4514	136.761	1.62135	3.07663	-
	75	AAJ76_100033851	XM_024473636.1	XP_024332369.1	115.013	353.244	1.61887	3.07134	K20303
	76	AAJ76_300017895	XM_024475069.1	XP_024332134.1	50.7272	155.347	1.61466	3.06239	K00999
	77	AAJ76_1000177094	XM_024473615.1	XP_024332466.1	29.5956	90.6114	1.61431	3.06165	-
	78	AAJ76_3200020679	XM_024475164.1	XP_024330845.1	69.7752	213.614	1.61422	3.06146	-
	79	AAJ76_6500015342	XM_024476191.1	XP_024330245.1	118.74	363.223	1.61305	3.05898	K15427
	80	AAJ76_4600016590	XM_024475696.1	XP_024330514.1	46.6051	142.241	1.60978	3.05205	-
	81	AAJ76_1000104899	XM_024473555.1	XP_024332410.1	21.6741	66.0685	1.60799	3.04827	-
	82	AAJ76_400045969	XM_024475539.1	XP_024332064.1	26.4243	80.537	1.60779	3.04785	K24029
	83	AAJ76_3200015202	XM_024475163.1	XP_024330844.1	7.16426	21.782	1.60425	3.04038	K07126
	84	AAJ76_10300011087	XM_024473687.1	XP_024329938.1	38.1713	115.966	1.60314	3.03804	K01895
	85	AAJ76_800032486	XM_024476454.1	XP_024331729.1	16.7075	50.7061	1.60166	3.03492	-
	86	AAJ76_2700035826	XM_024474881.1	XP_024330991.1	143.626	435.379	1.59996	3.03135	-
	87	AAJ76_200028253	XM_024474485.1	XP_024332254.1	179.459	543.915	1.59973	3.03087	-
	88	AAJ76_2000137889	XM_024474444.1	XP_024332324.1	72.7371	220.226	1.59822	3.0277	K10838
	89	AAJ76_10100010376	XM_024473677.1	XP_024329949.1	41.9904	126.501	1.59102	3.01262	K01519
	90	AAJ76_2800043203	XM_024474938.1	XP_024330959.1	181.568	546.84	1.59061	3.01177	-
	91	AAJ76_6700016290	XM_024476216.1	XP_024330222.1	154.299	464.572	1.59017	3.01085	-
	92	AAJ76_3700001445	XM_024475345.1	XP_024329368.1	21.5771	64.9635	1.59013	3.01076	-
	93	AAJ76_5900016370	XM_024476036.1	XP_024330315.1	32.6512	98.2778	1.58973	3.00993	K14408
	94	AAJ76_4400014199	XM_024475650.1	XP_024330548.1	61.4361	184.819	1.58895	3.0083	K10743
	95	AAJ76_4300012768	XM_024475624.1	XP_024330569.1	154.568	464.132	1.58629	3.00276	-
	96	AAJ76_3300031516	XM_024475210.1	XP_024330828.1	55.3152	165.476	1.58087	2.9915	-
	97	AAJ76_200048485	XM_024474501.1	XP_024332269.1	303.629	907.766	1.58001	2.98972	K23727
	98	AAJ76_1400011551	XM_024474008.1	XP_024331422.1	91.9027	274.673	1.57953	2.98872	-
	99	AAJ76_1700026052	XM_024474220.1	XP_024331320.1	39.8506	118.75	1.57525	2.97987	-
	100	AAJ76_420006123	XM_024475618.1	XP_024330584.1	41.7305	124.187	1.57334	2.97593	-
	101	AAJ76_4000157161	XM_024475522.1	XP_024332124.1	49.6669	147.566	1.57101	2.97113	K02202
	102	AAJ76_1200023674	XM_024473855.1	XP_024331520.1	51.6138	152.234	1.56047	2.9495	-
	103	AAJ76_3600024363	XM_024475321.1	XP_024330749.1	237.482	698.92	1.55731	2.94305	-
	104	AAJ76_400031435	XM_024475532.1	XP_024332057.1	224.364	659.25	1.55498	2.9383	-
	105	AAJ76_700041471	XM_024476284.1	XP_024331811.1	497.967	1430.2	1.52209	2.87207	-
	106	AAJ76_5800010135	XM_024476015.1	XP_024330330.1	141.836	404.194	1.51082	2.84972	K07277
	107	AAJ76_3600033629	XM_024475328.1	XP_024330755.1	585.18	1666.19	1.50961	2.84733	-
	108	AAJ76_7000100233	XM_024476249.1	XP_024331847.1	150.055	426.752	1.50791	2.84398	K08737
	109	AAJ76_2100017329	XM_024474565.1	XP_024331180.1	56.2602	159.445	1.50287	2.83406	-
	110	AAJ76_600057438	XM_024476107.1	XP_024331891.1	220.171	622.697	1.4999	2.82823	K15280
	111	AAJ76_1880003750	XM_024474330.1	XP_024329627.1	292.113	815.333	1.48086	2.79115	-
	112	AAJ76_1800025772	XM_024474276.1	XP_024331279.1	70.804	195.872	1.46801	2.7664	K15083
	113	AAJ76_800051086	XM_024476469.1	XP_024331742.1	63.9806	176.949	1.46763	2.76567	-
	114	AAJ76_120007525	XM_024473884.1	XP_024331508.1	164.092	453.515	1.46664	2.76377	K05283
	115	AAJ76_2000107630	XM_024474425.1	XP_024332308.1	167.875	459.06	1.4513	2.73454	K10639
	116	AAJ76_7000104600	XM_024476250.1	XP_024331848.1	135.718	370.119	1.44738	2.72712	-
	117	AAJ76_800057768	XM_024476472.1	XP_024331745.1	119.64	325.721	1.44494	2.72252	K15275
	118	AAJ76_2000831	XM_024474521.1	XP_024332230.1	251.789	680.628	1.43465	2.70317	-
	119	AAJ76_1100063833	XM_024473769.1	XP_024331578.1	101.772	273.646	1.42697	2.68881	-
	120	AAJ76_1200003978	XM_024473840.1	XP_024329832.1	131.228	352.13	1.42404	2.68336	-
	121	AAJ76_4000102274	XM_024475486.1	XP_024332092.1	2199.66	5893.62	1.42187	2.67933	K08073
	122	AAJ76_5000102493	XM_024475804.1	XP_024332010.1	48.0386	128.468	1.41914	2.67426	-
	123	AAJ76_1100028057	XM_024473748.1	XP_024331559.1	72.4415	193.57	1.41797	2.67209	-
	124	AAJ76_3800021344	XM_024475395.1	XP_024330684.1	206.28	550.091	1.41506	2.66671	K20360
	125	AAJ76_600034035	XM_024476093.1	XP_024331877.1	90.6452	239.583	1.40223	2.6431	-
	126	AAJ76_2000147654	XM_024474450.1	XP_024332330.1	110.933	291.19	1.39227	2.62491	-
	127	AAJ76_1300067750	XM_024473964.1	XP_024331500.1	200.086	525.189	1.39222	2.62482	K02542
	128	AAJ76_5000103307	XM_024475806.1	XP_024332012.1	192.171	503.224	1.38881	2.61863	K02216
	129	AAJ76_200086792	XM_024474523.1	XP_024332289.1	245.944	641.985	1.38421	2.61029	K07560
	130	AAJ76_4400033658	XM_024475660.1	XP_024330558.1	69.1475	178.557	1.36864	2.58227	K01689
	131	AAJ76_6700012139	XM_024476213.1	XP_024330219.1	513.747	1319.7	1.36108	2.56877	-
	132	AAJ76_5100012091	XM_024475906.1	XP_024330419.1	70.8497	180.502	1.34918	2.54767	-
	133	AAJ76_800047865	XM_024476466.1	XP_024331740.1	32.5061	82.3117	1.34039	2.5322	-
	134	AAJ76_730006095	XM_024476349.1	XP_024330167.1	141.857	357.183	1.33223	2.51792	K08516
	135	AAJ76_250007480	XM_024474811.1	XP_024331029.1	11.387	28.5903	1.32814	2.51079	K15171
	136	AAJ76_1260005835	XM_024473915.1	XP_024329808.1	98.6143	247.103	1.32524	2.50575	-
	137	AAJ76_510009743	XM_024475925.1	XP_024330418.1	164.689	411.952	1.32273	2.50139	-
	138	AAJ76_580005541	XM_024476024.1	XP_024330325.1	130.805	325.527	1.31535	2.48863	-
	139	AAJ76_1000102963	XM_024473553.1	XP_024332409.1	633.682	1573.37	1.31203	2.48291	-
	140	AAJ76_4000130630	XM_024475504.1	XP_024332108.1	78.9417	195.16	1.3058	2.47221	-
	141	AAJ76_5600010920	XM_024475988.1	XP_024330348.1	180.442	443.988	1.29898	2.46055	-
	142	AAJ76_4700017172	XM_024475723.1	XP_024330494.1	225.355	554.311	1.2985	2.45973	-
	143	AAJ76_1300049674	XM_024473953.1	XP_024331489.1	198.518	486.438	1.29298	2.45034	-
	144	AAJ76_4900027520	XM_024475769.1	XP_024330471.1	75.1875	183.968	1.29089	2.44679	K10858
	145	AAJ76_1000055954	XM_024473529.1	XP_024331625.1	102.786	250.951	1.28776	2.44149	K14403
	146	AAJ76_1100051456	XM_024473760.1	XP_024331570.1	66.7024	161.832	1.27868	2.42617	-
	147	AAJ76_2700043720	XM_024474890.1	XP_024330998.1	429.238	1036.4	1.27173	2.41451	-
	148	AAJ76_3200014514	XM_024475162.1	XP_024330843.1	287.694	692.327	1.26692	2.40647	-
	149	AAJ76_1300022034	XM_024473938.1	XP_024331475.1	58.9055	141.643	1.26578	2.40457	K15335
	150	AAJ76_600030419	XM_024476091.1	XP_024331875.1	364.294	871.611	1.25858	2.3926	-
	151	AAJ76_1400065143	XM_024474049.1	XP_024331460.1	277.412	657.711	1.24542	2.37088	K11293
	152	AAJ76_1100044618	XM_024473756.1	XP_024331566.1	1772	4199.1	1.2447	2.36969	K11204
	153	AAJ76_60008514	XM_024476131.1	XP_024331864.1	66.3262	157.064	1.2437	2.36805	-
	154	AAJ76_6500011323	XM_024476188.1	XP_024330242.1	121.732	287.158	1.23813	2.35893	-
	155	AAJ76_1000161893	XM_024473602.1	XP_024332454.1	249.915	584.373	1.22545	2.33828	-
	156	AAJ76_1000150459	XM_024473594.1	XP_024332447.1	327.397	765.1	1.22461	2.33692	-
	157	AAJ76_300042306	XM_024475091.1	XP_024332155.1	125.464	290.225	1.20989	2.3132	K11374
	158	AAJ76_6800015621	XM_024476225.1	XP_024330213.1	71.7692	165.198	1.20276	2.3018	-
	159	AAJ76_400043408	XM_024475538.1	XP_024332063.1	204.458	466.966	1.19152	2.28393	-
	160	AAJ76_2400023966	XM_024474749.1	XP_024331066.1	284.752	642.982	1.17507	2.25804	-
	161	AAJ76_500012159	XM_024475821.1	XP_024331948.1	62.4837	140.782	1.17191	2.2531	-
	162	AAJ76_90001183	XM_024476579.1	XP_024331645.1	122.537	275.865	1.17074	2.25127	K10405
	163	AAJ76_1300020448	XM_024473937.1	XP_024331474.1	210.908	471.033	1.15922	2.23337	K04082
	164	AAJ76_900068110	XM_024476616.1	XP_024331682.1	127.671	282.2	1.14428	2.21036	K00565
	165	AAJ76_3600010018	XM_024475304.1	XP_024330732.1	85.2361	185.973	1.12556	2.18186	-
	166	AAJ76_2400031508	XM_024474756.1	XP_024331073.1	507.605	1106.53	1.12426	2.1799	-
	167	AAJ76_210008340	XM_024474595.1	XP_024331173.1	101.826	220.558	1.11505	2.16603	-
	168	AAJ76_1600061959	XM_024474172.1	XP_024331369.1	84.1132	182.006	1.11358	2.16382	-
	169	AAJ76_3600023778	XM_024475320.1	XP_024330748.1	682.945	1471.36	1.10731	2.15444	-
	170	AAJ76_200046810	XM_024474500.1	XP_024332268.1	155.646	334.87	1.10533	2.15148	K17302
	171	AAJ76_2600031767	XM_024474836.1	XP_024331018.1	184.223	394.372	1.0981	2.14073	-
	172	AAJ76_4600022919	XM_024475701.1	XP_024330519.1	847.12	1807.91	1.09368	2.13418	-
	173	AAJ76_800019192	XM_024476441.1	XP_024331716.1	434.668	922.071	1.08497	2.12133	-
	174	AAJ76_1320001541	XM_024473976.1	XP_024329782.1	249.736	529.475	1.08416	2.12014	-
	175	AAJ76_750004818	XM_024476368.1	XP_024330133.1	315.258	664.712	1.0762	2.10848	K20028
	176	AAJ76_100004626	XM_024473523.1	XP_024331597.1	337.856	710.113	1.07164	2.10182	-
	177	AAJ76_4400013900	XM_024475649.1	XP_024330547.1	1037.53	2174.38	1.06745	2.09573	-
	178	AAJ76_4200013363	XM_024475596.1	XP_024330588.1	229.499	479.715	1.06369	2.09027	-
	179	AAJ76_339000545	XM_024475230.1	XP_024329399.1	328.748	685.927	1.06107	2.08648	-
	180	AAJ76_1300031278	XM_024473942.1	XP_024331479.1	109.727	228.459	1.05802	2.08207	-
	181	AAJ76_1260007073	XM_024473916.1	XP_024329809.1	682.225	1420.2	1.05778	2.08173	-
	182	AAJ76_100074469	XM_024473660.1	XP_024332392.1	160.018	332.527	1.05524	2.07806	K20280
	183	AAJ76_6000105625	XM_024476067.1	XP_024331928.1	126.178	262.055	1.05441	2.07687	-
	184	AAJ76_2000150977	XM_024474453.1	XP_024332333.1	246.101	510.458	1.05254	2.07418	K00993
	185	AAJ76_2800017942	XM_024474923.1	XP_024330946.1	105.951	219.672	1.05196	2.07334	-
	186	AAJ76_3400023038	XM_024475244.1	XP_024330805.1	91.7222	189.932	1.05014	2.07073	K04393
	187	AAJ76_800005392	XM_024476421.1	XP_024330092.1	321.66	665.607	1.04913	2.06928	-
	188	AAJ76_4080001	XM_024475574.1	XP_024329334.1	42.5354	88.014	1.04907	2.0692	-
	189	AAJ76_4900028551	XM_024475770.1	XP_024330472.1	241.574	499.79	1.04886	2.06889	-
	190	AAJ76_2800017568	XM_024474922.1	XP_024330945.1	180.663	373.668	1.04846	2.06832	K00942
	191	AAJ76_1000131874	XM_024473576.1	XP_024332430.1	33.007	68.1892	1.04677	2.0659	K15172
	192	AAJ76_5100021067	XM_024475915.1	XP_024330427.1	161.604	333.631	1.04579	2.0645	-
	193	AAJ76_2900039881	XM_024474980.1	XP_024330931.1	39.728	81.9346	1.04432	2.06239	-
	194	AAJ76_340007958	XM_024475255.1	XP_024330791.1	95.4856	196.91	1.04418	2.06219	-
	195	AAJ76_1000013104	XM_024473506.1	XP_024331604.1	188.576	388.673	1.04341	2.06109	-
	196	AAJ76_3600038724	XM_024475334.1	XP_024330760.1	50.2775	103.33	1.03927	2.05519	-
	197	AAJ76_1000101027	XM_024473552.1	XP_024332408.1	46.0049	94.4807	1.03823	2.05371	K08734
	198	AAJ76_3500037733	XM_024475288.1	XP_024330783.1	33.6271	69.0047	1.03707	2.05206	-
	199	AAJ76_500087593	XM_024475890.1	XP_024331998.1	114.55	235.026	1.03685	2.05174	K15128
	200	AAJ76_145000910	XM_024474063.1	XP_024329743.1	136.291	279.594	1.03664	2.05144	-
	201	AAJ76_1500036298	XM_024474095.1	XP_024331398.1	170.384	349.345	1.03586	2.05034	K15122
	202	AAJ76_650008009	XM_024476196.1	XP_024330238.1	40.8835	83.8142	1.03567	2.05007	K09140
	203	AAJ76_180001026	XM_024474264.1	XP_024331263.1	21.1753	43.3412	1.03336	2.04679	K10747
	204	AAJ76_2000104532	XM_024474422.1	XP_024332305.1	215.158	439.915	1.03183	2.04462	-
	205	AAJ76_600090387	XM_024476134.1	XP_024331913.1	89.1036	182.142	1.03151	2.04416	-
	206	AAJ76_2800047010	XM_024474940.1	XP_024330961.1	55.6792	113.805	1.03135	2.04394	-
	207	AAJ76_7500016390	XM_024476364.1	XP_024330141.1	165.39	338.038	1.03132	2.04389	-
	208	AAJ76_400083657	XM_024475558.1	XP_024332079.1	38.1243	77.8534	1.03005	2.0421	K09503
	209	AAJ76_90005066	XM_024476603.1	XP_024331647.1	55.7145	113.76	1.02987	2.04184	-
	210	AAJ76_2600048629	XM_024474844.1	XP_024331026.1	60.2594	123.038	1.02985	2.04181	K14574
	211	AAJ76_2200022713	XM_024474625.1	XP_024331143.1	44.9974	91.8085	1.02879	2.04031	-
	212	AAJ76_1500017701	XM_024474081.1	XP_024331387.1	43.3168	88.3555	1.02839	2.03975	-
	213	AAJ76_4700016939	XM_024475722.1	XP_024330493.1	86.7134	176.859	1.02827	2.03958	-
	214	AAJ76_1000062067	XM_024473535.1	XP_024331631.1	21.3691	43.5041	1.02562	2.03583	K11498
	215	AAJ76_400003418	XM_024475475.1	XP_024330622.1	157.708	321.027	1.02543	2.03557	K07179
	216	AAJ76_8000101908	XM_024476429.1	XP_024331775.1	314.974	640.748	1.02453	2.0343	K02324
	217	AAJ76_3300035292	XM_024475213.1	XP_024330831.1	288.929	587.747	1.02448	2.03423	-
	218	AAJ76_3700032582	XM_024475367.1	XP_024330721.1	95.3111	193.877	1.02443	2.03416	-
	219	AAJ76_610009661	XM_024476155.1	XP_024330285.1	144.128	293.092	1.02401	2.03356	-
	220	AAJ76_1200028763	XM_024473859.1	XP_024331524.1	65.539	133.157	1.0227	2.03172	K09485
	221	AAJ76_1400041867	XM_024474029.1	XP_024331443.1	166.157	337.582	1.02269	2.0317	-
	222	AAJ76_1260001430	XM_024473908.1	XP_024329802.1	323.19	656.621	1.02268	2.03169	K01937
	223	AAJ76_467000403	XM_024475717.1	XP_024329305.1	80.1049	162.613	1.02148	2.03	-
	224	AAJ76_5100026610	XM_024475919.1	XP_024330431.1	53.4764	108.519	1.02098	2.0293	-
	225	AAJ76_364000283	XM_024475342.1	XP_024329371.1	44.6026	90.5058	1.02088	2.02916	-
	226	AAJ76_4500026537	XM_024475680.1	XP_024330537.1	519.702	1054.47	1.02077	2.029	-
	227	AAJ76_5600024811	XM_024476001.1	XP_024330361.1	224.359	454.541	1.0186	2.02595	K11667
	228	AAJ76_780003155	XM_024476396.1	XP_024330117.1	236.386	478.799	1.01828	2.0255	K07893
	229	AAJ76_2000171683	XM_024474466.1	XP_024332344.1	441.975	895.039	1.01798	2.02508	K14401
	230	AAJ76_700083198	XM_024476311.1	XP_024331834.1	116.879	236.601	1.01744	2.02432	-
	231	AAJ76_2200023967	XM_024474626.1	XP_024331144.1	96.8323	195.89	1.01648	2.02298	K01895
	232	AAJ76_750007487	XM_024476370.1	XP_024330135.1	102.338	206.769	1.01467	2.02044	K11650
	233	AAJ76_295000384	XM_024474986.1	XP_024329441.1	45.8315	92.5864	1.01446	2.02015	-
	234	AAJ76_3000134676	XM_024475045.1	XP_024332209.1	371.919	750.78	1.0134	2.01866	-
	235	AAJ76_1170005079	XM_024473819.1	XP_024329853.1	58.484	117.987	1.01252	2.01743	-
	236	AAJ76_2300028440	XM_024474690.1	XP_024331110.1	69.464	140.052	1.01163	2.01619	-
	237	AAJ76_2300034103	XM_024474696.1	XP_024331114.1	61.6129	124.216	1.01155	2.01608	-
	238	AAJ76_1600025958	XM_024474152.1	XP_024331350.1	56.7862	114.398	1.01045	2.01454	K00981
	239	AAJ76_590004284	XM_024476044.1	XP_024330306.1	26.6589	53.6899	1.01003	2.01395	-
	240	AAJ76_1500046692	XM_024474103.1	XP_024331406.1	76.7242	154.33	1.00827	2.0115	-
	241	AAJ76_3000165200	XM_024475063.1	XP_024332225.1	153.084	307.897	1.00813	2.0113	-
	242	AAJ76_1880003041	XM_024474329.1	XP_024329626.1	137.587	276.543	1.00715	2.00994	-
	243	AAJ76_600045774	XM_024476099.1	XP_024331883.1	35.9026	72.1365	1.00664	2.00923	K09540
	244	AAJ76_2000100986	XM_024474417.1	XP_024332300.1	121.063	243.234	1.00658	2.00914	K21797
	245	AAJ76_400094525	XM_024475564.1	XP_024332085.1	50.3042	100.993	1.0055	2.00764	K18664
	246	AAJ76_1800016140	XM_024474269.1	XP_024331272.1	78.4009	157.321	1.00477	2.00662	K10685
	247	AAJ76_270009236	XM_024474899.1	XP_024330972.1	71.624	143.698	1.00453	2.00629	K14709
	248	AAJ76_4000033194	XM_024475471.1	XP_024330640.1	85.8635	172.246	1.00435	2.00604	-
	249	AAJ76_700073923	XM_024476308.1	XP_024331831.1	14.9925	30.0742	1.00429	2.00596	K10573
	250	AAJ76_800078072	XM_024476489.1	XP_024331761.1	39.1915	78.5621	1.00329	2.00457	K15127
	251	AAJ76_2200054417	XM_024474649.1	XP_024331166.1	459.081	919.327	1.00183	2.00254	-
	252	AAJ76_60001826	XM_024476084.1	XP_024331859.1	60.4888	120.987	1.00012	2.00017	K14808
20 dpi	1	AAJ76_1000013104	XM_024473506.1	XP_024331604.1	203.338	3317.14	4.02799	16.3134	-
	2	AAJ76_1500043649	XM_024474100.1	XP_024331403.1	41.1108	586.585	3.83475	14.2684	K02729
	3	AAJ76_8000012728	XM_024476417.1	XP_024330099.1	1264.65	2849.97	3.80764	14.0028	K02727
	4	AAJ76_730007221	XM_024476350.1	XP_024330168.1	153.752	397.082	3.73346	13.301	K14847
	5	AAJ76_600045774	XM_024476099.1	XP_024331883.1	17.737	511.393	3.65543	12.6007	-
	6	AAJ76_2000125679	XM_024474437.1	XP_024332318.1	77.9985	969.306	3.63543	12.4272	K19584
	7	AAJ76_700089886	XM_024476317.1	XP_024331839.1	89.3968	182.284	3.29139	9.79055	K13148
	8	AAJ76_2300055285	XM_024474712.1	XP_024331128.1	271.181	2644.71	3.28578	9.75255	-
	9	AAJ76_3300035292	XM_024475213.1	XP_024330831.1	219.438	1977.17	3.17155	9.01014	-
	10	AAJ76_280004189	XM_024474936.1	XP_024330935.1	22.8019	191.07	3.06688	8.37959	-
	11	AAJ76_401000622	XM_024475569.1	XP_024329339.1	59.1261	487.631	3.04392	8.24729	-
	12	AAJ76_2160003027	XM_024474603.1	XP_024329569.1	225.465	1849.74	3.03634	8.20407	-
	13	AAJ76_7500016390	XM_024476364.1	XP_024330141.1	2080.57	4332.09	3.03302	8.18521	-
	14	AAJ76_1000130893	XM_024473575.1	XP_024332429.1	237.212	1888.49	2.99299	7.96122	K01855
	15	AAJ76_4700018438	XM_024475724.1	XP_024330495.1	94.9047	752.282	2.98672	7.9267	-
	16	AAJ76_630009081	XM_024476175.1	XP_024330264.1	122.968	264934	2.96128	7.78815	-
	17	AAJ76_7000100233	XM_024476249.1	XP_024331847.1	119.179	809.063	2.92841	7.61271	K17257
	18	AAJ76_1800039009	XM_024474285.1	XP_024331287.1	27.7602	205.153	2.88561	7.39018	-
	19	AAJ76_1650004767	XM_024474192.1	XP_024329691.1	212.344	1559.83	2.87691	7.34575	-
	20	AAJ76_10300011087	XM_024473687.1	XP_024329938.1	76.2171	553.091	2.85933	7.25678	-
	21	AAJ76_200080695	XM_024474519.1	XP_024332286.1	75.8352	542.678	2.83916	7.15603	K06944
	22	AAJ76_1000139508	XM_024473587.1	XP_024332440.1	74.8728	532.344	2.82984	7.10995	-
	23	AAJ76_900088635	XM_024476637.1	XP_024331702.1	1792.05	4286.78	2.82421	7.08226	-
	24	AAJ76_700011409	XM_024476258.1	XP_024331790.1	56.8381	1150.51	2.82118	7.0674	K10732
	25	AAJ76_3500040122	XM_024475290.1	XP_024330785.1	113.32	789.992	2.80144	6.97136	-
	26	AAJ76_600046720	XM_024476101.1	XP_024331885.1	73.4855	885.618	2.7989	6.9591	-
	27	AAJ76_100078593	XM_024473663.1	XP_024332394.1	74.6109	507.325	2.76545	6.7996	-
	28	AAJ76_3100023861	XM_024475144.1	XP_024330872.1	74.3982	500.409	2.74977	6.7261	-
	29	AAJ76_1000120952	XM_024473567.1	XP_024332421.1	112.583	749.687	2.7353	6.65897	K01151
	30	AAJ76_4100011536	XM_024475576.1	XP_024330608.1	29.2189	191.056	2.70903	6.53882	-
	31	AAJ76_300065783	XM_024475103.1	XP_024332166.1	19.1606	123.473	2.68798	6.4441	-
	32	AAJ76_700083198	XM_024476311.1	XP_024331834.1	1013.26	3447.38	2.68573	6.43406	K03065
	33	AAJ76_4000037141	XM_024475477.1	XP_024330645.1	290.397	1855.43	2.67565	6.38927	K01868
	34	AAJ76_5100025326	XM_024475917.1	XP_024330429.1	22.4893	8401.12	2.65644	6.30475	K02872
	35	AAJ76_6900012608	XM_024476234.1	XP_024330201.1	132.976	404.315	2.65248	6.28747	K03143
	36	AAJ76_2500025322	XM_024474798.1	XP_024331041.1	13.2073	82.4025	2.64136	6.2392	K14399
	37	AAJ76_1200045520	XM_024473869.1	XP_024331534.1	34.3031	214	2.6412	6.2385	-
	38	AAJ76_2000137889	XM_024474444.1	XP_024332324.1	72.2906	442.508	2.61382	6.12122	-
	39	AAJ76_510006951	XM_024475923.1	XP_024330416.1	32.8902	45.2818	2.61371	6.12076	-
	40	AAJ76_2100027463	XM_024474573.1	XP_024331187.1	136.482	835.162	2.61334	6.11919	K03006
	41	AAJ76_1000145040	XM_024473591.1	XP_024332444.1	46.5898	282.586	2.60061	6.06543	K17943
	42	AAJ76_300032026	XM_024475078.1	XP_024332143.1	69.7458	417.493	2.58157	5.98591	K14788
	43	AAJ76_1800004969	XM_024474263.1	XP_024329651.1	244.771	1454.54	2.57105	5.94242	-
	44	AAJ76_800060629	XM_024476473.1	XP_024331746.1	64.8674	335.285	2.57038	5.93966	K14773
	45	AAJ76_380007041	XM_024475409.1	XP_024330672.1	185.738	1100.77	2.56717	5.92646	-
	46	AAJ76_1300013232	XM_024473930.1	XP_024331467.1	146.603	868.586	2.56675	5.92473	-
	47	AAJ76_510005393	XM_024475922.1	XP_024330415.1	102.605	201.313	2.55125	5.86142	-
	48	AAJ76_5300010539	XM_024475940.1	XP_024330391.1	105.779	1643.31	2.54552	5.83819	K18551
	49	AAJ76_400082125	XM_024475556.1	XP_024332077.1	176.207	1003.84	2.51019	5.69695	-
	50	AAJ76_200027814	XM_024474484.1	XP_024332253.1	305.404	1727.59	2.49997	5.65674	-
	51	AAJ76_770004286	XM_024476389.1	XP_024330126.1	3027.15	7509.49	2.4854	5.5999	K07953
	52	AAJ76_1200018591	XM_024473851.1	XP_024331516.1	4739.31	25809.8	2.44517	5.4459	K01810
	53	AAJ76_1000137730	XM_024473585.1	XP_024332438.1	373.713	2026.21	2.43879	5.42187	-
	54	AAJ76_7900014394	XM_024476406.1	XP_024330113.1	124.538	286.938	2.43222	5.39723	-
	55	AAJ76_700065429	XM_024476302.1	XP_024331825.1	36.5323	116.113	2.39419	5.25682	-
	56	AAJ76_500008729	XM_024475802.1	XP_024330439.1	46.5445	4253.61	2.38642	5.22858	K03133
	57	AAJ76_800017393	XM_024476440.1	XP_024331715.1	449.429	1439.43	2.38366	5.21859	K17757
	58	AAJ76_2800010409	XM_024474917.1	XP_024330940.1	259.165	1352.02	2.38318	5.21685	K14558
	59	AAJ76_3900013742	XM_024475422.1	XP_024330654.1	56.1161	290.226	2.37069	5.17188	K17972
	60	AAJ76_800062898	XM_024476475.1	XP_024331748.1	157.488	407.82	2.36982	5.16877	-
	61	AAJ76_100046636	XM_024473645.1	XP_024332378.1	32.862	169.776	2.36914	5.16633	K08517
	62	AAJ76_1000139409	XM_024473586.1	XP_024332439.1	35.2623	180.643	2.35694	5.12283	K17297
	63	AAJ76_3300014604	XM_024475198.1	XP_024330816.1	144.736	737.112	2.34846	5.0928	-
	64	AAJ76_1610004389	XM_024474181.1	XP_024329699.1	61.9816	314.795	2.3445	5.07884	-
	65	AAJ76_6900019093	XM_024476237.1	XP_024330204.1	79.8947	931.393	2.33931	5.06061	-
	66	AAJ76_1000077686	XM_024473543.1	XP_024331638.1	78.2904	395.635	2.33726	5.05342	-
	67	AAJ76_100084377	XM_024473669.1	XP_024332400.1	58.13	293.529	2.33615	5.04953	-
	68	AAJ76_20009209	XM_024474529.1	XP_024332238.1	87.9412	440.885	2.32579	5.0134	-
	69	AAJ76_2200044098	XM_024474641.1	XP_024331158.1	115.243	577.381	2.32484	5.0101	-
	70	AAJ76_400058716	XM_024475545.1	XP_024332068.1	58.0214	290.47	2.32373	5.00625	K22746
	71	AAJ76_700099786	XM_024476324.1	XP_024331846.1	102.941	211.767	2.32364	5.00594	-
	72	AAJ76_1200059217	XM_024473879.1	XP_024331543.1	61.4554	306.486	2.31821	4.98713	K03132
	73	AAJ76_2500015679	XM_024474792.1	XP_024331035.1	146.353	726.729	2.31197	4.96561	K07955
	74	AAJ76_3000142956	XM_024475052.1	XP_024332215.1	65.2045	322.874	2.30793	4.95172	-
	75	AAJ76_5900024641	XM_024476042.1	XP_024330321.1	94.8846	260.272	2.30449	4.93993	K02917
	76	AAJ76_750007487	XM_024476370.1	XP_024330135.1	231.589	481.995	2.30244	4.93291	K00987
	77	AAJ76_800026843	XM_024476447.1	XP_024331722.1	5617.09	14048	2.30099	4.92796	K02949
	78	AAJ76_6600011106	XM_024476201.1	XP_024330228.1	97.2287	10256.8	2.30031	4.92564	-
	79	AAJ76_1000131874	XM_024473576.1	XP_024332430.1	33.5258	164.815	2.29751	4.91609	K02966
	80	AAJ76_800001242	XM_024476416.1	XP_024330090.1	37.5954	526.441	2.29099	4.89392	K02924
	81	AAJ76_590004284	XM_024476044.1	XP_024330306.1	53.578	432.253	2.28031	4.85782	-
	82	AAJ76_4200033913	XM_024475613.1	XP_024330604.1	48.5381	234.344	2.27144	4.82805	K00844
	83	AAJ76_5000123970	XM_024475826.1	XP_024332029.1	767.566	3725	2.2584	4.78461	-
	84	AAJ76_6000103997	XM_024476065.1	XP_024331926.1	205.404	592.844	2.24163	4.72931	-
	85	AAJ76_600010807	XM_024476070.1	XP_024331865.1	99.0616	49744.6	2.2359	4.71056	K15296
	86	AAJ76_200041896	XM_024474495.1	XP_024332264.1	1239.71	5832.12	2.23402	4.70443	-
	87	AAJ76_1000072446	XM_024473540.1	XP_024331636.1	1474.51	6779.62	2.20097	4.59788	-
	88	AAJ76_870002501	XM_024476559.1	XP_024330031.1	88.2272	181.167	2.19276	4.57179	-
	89	AAJ76_3700017887	XM_024475354.1	XP_024330709.1	237.266	1084.11	2.19194	4.56919	K11493
	90	AAJ76_200038321	XM_024474491.1	XP_024332260.1	632.007	2880.78	2.18845	4.55816	-
	91	AAJ76_3800010068	XM_024475385.1	XP_024330674.1	215.035	978.339	2.18576	4.54966	-
	92	AAJ76_5600010148	XM_024475987.1	XP_024330347.1	755.599	567.424	2.18322	4.54166	K07277
	93	AAJ76_1400054804	XM_024474041.1	XP_024331452.1	101.272	454.249	2.16525	4.48544	-
	94	AAJ76_1100030560	XM_024473750.1	XP_024331561.1	44.999	201.694	2.16421	4.48221	-
	95	AAJ76_400096322	XM_024475565.1	XP_024332086.1	139.56	620.485	2.15251	4.44601	-
	96	AAJ76_2000173807	XM_024474469.1	XP_024332346.1	244.781	1083.72	2.14642	4.42728	K10755
	97	AAJ76_3400017251	XM_024475238.1	XP_024330800.1	310.978	1374	2.1435	4.41833	-
	98	AAJ76_500031203	XM_024475849.1	XP_024331961.1	135.074	5712.61	2.13973	4.4068	-
	99	AAJ76_1200023091	XM_024473854.1	XP_024331519.1	813.211	3583.61	2.13971	4.40673	K02991
	100	AAJ76_5000122115	XM_024475822.1	XP_024332025.1	1768.61	7211.71	2.13903	4.40466	-
	101	AAJ76_1800055266	XM_024474297.1	XP_024331299.1	173.782	760.523	2.12972	4.37633	K24104
	102	AAJ76_3000166929	XM_024475065.1	XP_024332227.1	2801.1	12254.9	2.12929	4.37502	-
	103	AAJ76_2000177275	XM_024474472.1	XP_024332348.1	113.227	494.782	2.12757	4.36981	K00995
	104	AAJ76_1180007847	XM_024473828.1	XP_024329849.1	174.714	762.106	2.125	4.36203	K04079
	105	AAJ76_2100024696	XM_024474569.1	XP_024331183.1	169.777	737.724	2.11944	4.34525	K02960
	106	AAJ76_100042583	XM_024473640.1	XP_024332373.1	421.566	1825.71	2.11463	4.33079	K03237
	107	AAJ76_1300056077	XM_024473956.1	XP_024331492.1	41.8108	180.053	2.10648	4.30639	-
	108	AAJ76_450009522	XM_024475688.1	XP_024330529.1	917.401	3933.17	2.10007	4.2873	-
	109	AAJ76_1260001726	XM_024473909.1	XP_024329803.1	52.9414	226.661	2.09807	4.28136	-
	110	AAJ76_4000153049	XM_024475520.1	XP_024332123.1	20.9315	89.4211	2.09494	4.27208	K03178
	111	AAJ76_90000432	XM_024476576.1	XP_024330018.1	152.052	357.152	2.09179	4.26277	-
	112	AAJ76_1150009092	XM_024473809.1	XP_024329867.1	238.477	1014.37	2.08866	4.25353	K02974
	113	AAJ76_1800057660	XM_024474299.1	XP_024331301.1	101.262	430.57	2.08816	4.25205	K06013
	114	AAJ76_2200023967	XM_024474626.1	XP_024331144.1	94.6072	401.259	2.08451	4.24131	K03066
	115	AAJ76_3200033486	XM_024475176.1	XP_024330856.1	486.498	2063.28	2.08443	4.24108	-
	116	AAJ76_2900026271	XM_024474972.1	XP_024330923.1	275.471	1164.07	2.0792	4.22573	-
	117	AAJ76_1090001390	XM_024473724.1	XP_024329898.1	36.2158	152.797	2.07693	4.21908	-
	118	AAJ76_940003798	XM_024476664.1	XP_024329990.1	1712.87	4599.04	2.07562	4.21526	-
	119	AAJ76_1100063833	XM_024473769.1	XP_024331578.1	266.469	1123.11	2.07546	4.21479	K02918
	120	AAJ76_3900010961	XM_024475420.1	XP_024330652.1	210.842	886.673	2.07224	4.20539	-
	121	AAJ76_1500048421	XM_024474104.1	XP_024331407.1	39.9577	167.742	2.0697	4.19799	-
	122	AAJ76_4000112883	XM_024475493.1	XP_024332099.1	2176.2	9128.76	2.06861	4.19482	K18050
	123	AAJ76_4900022511	XM_024475766.1	XP_024330468.1	65.1491	571.639	2.06761	4.19192	K14561
	124	AAJ76_1800047913	XM_024474291.1	XP_024331293.1	21.6126	90.5755	2.06725	4.19087	-
	125	AAJ76_1300025816	XM_024473939.1	XP_024331476.1	45.8808	191.959	2.06484	4.18388	K01669
	126	AAJ76_1600044795	XM_024474160.1	XP_024331358.1	59.139	247.116	2.06301	4.17857	-
	127	AAJ76_2610001428	XM_024474850.1	XP_024329487.1	49.8239	207.969	2.06146	4.17409	-
	128	AAJ76_500076452	XM_024475884.1	XP_024331993.1	145.831	3086.49	2.06028	4.17067	-
	129	AAJ76_3900023405	XM_024475430.1	XP_024330661.1	74.5972	310.297	2.05645	4.15961	-
	130	AAJ76_4000029171	XM_024475469.1	XP_024330638.1	79.5689	330.766	2.05553	4.15696	-
	131	AAJ76_3000028023	XM_024475007.1	XP_024330897.1	151.607	628.659	2.05194	4.14663	-
	132	AAJ76_1500046439	XM_024474102.1	XP_024331405.1	163.266	674.766	2.04716	4.13292	-
	133	AAJ76_2100014878	XM_024474563.1	XP_024331178.1	35.9863	147.75	2.03764	4.10573	K14855
	134	AAJ76_2700032069	XM_024474877.1	XP_024330987.1	30.435	124.813	2.03597	4.10098	-
	135	AAJ76_2500019966	XM_024474796.1	XP_024331039.1	71.5723	293.499	2.03588	4.10073	-
	136	AAJ76_750002040	XM_024476367.1	XP_024330132.1	137.983	315.83	2.03042	4.08524	-
	137	AAJ76_4500025263	XM_024475679.1	XP_024330536.1	93.4156	381.583	2.03026	4.08478	K02984
	138	AAJ76_1800032829	XM_024474280.1	XP_024331283.1	103.248	421.544	2.02956	4.0828	K00728
	139	AAJ76_4200011647	XM_024475595.1	XP_024330587.1	296.613	1209.59	2.02787	4.07802	-
	140	AAJ76_71000477	XM_024476333.1	XP_024330179.1	617.717	1267.67	2.02715	4.07599	-
	141	AAJ76_900013714	XM_024476581.1	XP_024331652.1	134.6	543.275	2.02539	4.07102	K03240
	142	AAJ76_3100031336	XM_024475146.1	XP_024330874.1	55.1146	223.928	2.02253	4.06296	-
	143	AAJ76_3900011898	XM_024475421.1	XP_024330653.1	54.4941	221.388	2.02241	4.06262	K12613
	144	AAJ76_3700020505	XM_024475355.1	XP_024330710.1	145.73	591.628	2.02139	4.05975	K15437
	145	AAJ76_900014356	XM_024476582.1	XP_024331653.1	491.79	1496.88	2.013	4.03621	K20223
	146	AAJ76_3300033329	XM_024475211.1	XP_024330829.1	106.962	431.547	2.01242	4.03458	K04393
	147	AAJ76_1000126632	XM_024473572.1	XP_024332426.1	36.1319	145.727	2.01193	4.03321	K03113
	148	AAJ76_4200017233	XM_024475600.1	XP_024330592.1	120.484	485.138	2.00955	4.02657	K10756
	149	AAJ76_1300029957	XM_024473941.1	XP_024331478.1	38.9147	156.617	2.00885	4.02461	-
	150	AAJ76_5900014411	XM_024476035.1	XP_024330314.1	110.722	2034.74	2.00688	4.01912	-
	151	AAJ76_3800019298	XM_024475392.1	XP_024330681.1	89.2821	358.793	2.00671	4.01865	-
	152	AAJ76_4900024926	XM_024475767.1	XP_024330469.1	143.076	2798.05	1.99832	3.99534	K12492
	153	AAJ76_1500020103	XM_024474084.1	XP_024331390.1	310.825	1241.17	1.99753	3.99316	-
	154	AAJ76_110000383	XM_024473734.1	XP_024329886.1	64.391	255.831	1.99026	3.97309	K02910
	155	AAJ76_500008712	XM_024475801.1	XP_024330438.1	137.384	243.361	1.99008	3.97259	-
	156	AAJ76_2300013426	XM_024474677.1	XP_024331099.1	115.188	456.846	1.98772	3.9661	K14539
	157	AAJ76_670007497	XM_024476220.1	XP_024330217.1	93.6163	145.365	1.98591	3.96112	K11838
	158*	AAJ76_300040219	XM_024475087.1	XP_024332151.1	957.731	3788.23	1.98383	3.95542	-
	159	AAJ76_1180007624	XM_024473827.1	XP_024329848.1	3170.35	12538	1.98359	3.95476	K14537
	160	AAJ76_5600010920	XM_024475988.1	XP_024330348.1	143.512	2985.34	1.98325	3.95383	K00873
	161	AAJ76_1000120998	XM_024473568.1	XP_024332422.1	177.764	700.267	1.97794	3.9393	-
	162	AAJ76_1200011465	XM_024473845.1	XP_024331510.1	512.412	2017.62	1.97728	3.9375	-
	163	AAJ76_1200057175	XM_024473877.1	XP_024331541.1	744.185	2924.28	1.97435	3.92951	-
	164	AAJ76_3800025933	XM_024475400.1	XP_024330689.1	58.1723	227.913	1.97008	3.9179	-
	165	AAJ76_1900041804	XM_024474359.1	XP_024331252.1	183.647	718.955	1.96897	3.91489	K00615
	166	AAJ76_400031435	XM_024475532.1	XP_024332057.1	107.978	422.621	1.96862	3.91394	K00850
	167	AAJ76_1000153435	XM_024473596.1	XP_024332449.1	308.711	1206.58	1.96659	3.90843	-
	168	AAJ76_3000104153	XM_024475024.1	XP_024332190.1	39.8538	155.44	1.96357	3.90026	-
	169	AAJ76_780003155	XM_024476396.1	XP_024330117.1	1186.9	2377.93	1.96173	3.89529	K03868
	170	AAJ76_200067665	XM_024474512.1	XP_024332279.1	168.17	653.173	1.95754	3.88399	K02894
	171	AAJ76_200092476	XM_024474530.1	XP_024332294.1	133.339	516.578	1.95388	3.87415	-
	172	AAJ76_3800033190	XM_024475406.1	XP_024330695.1	777.687	3012.59	1.95374	3.87377	-
	173	AAJ76_1300067750	XM_024473964.1	XP_024331500.1	101.693	393.92	1.95368	3.87361	K06943
	174	AAJ76_3800018357	XM_024475391.1	XP_024330680.1	124.859	482.394	1.94991	3.8635	-
	175	AAJ76_3000125974	XM_024475035.1	XP_024332200.1	168.645	650.134	1.94675	3.85505	K12795
	176	AAJ76_300067057	XM_024475104.1	XP_024332167.1	514.641	1970.78	1.93713	3.82943	K12883
	177	AAJ76_1000136489	XM_024473584.1	XP_024332437.1	163.528	623.783	1.93151	3.81454	K09425
	178	AAJ76_1300022034	XM_024473938.1	XP_024331475.1	34.9315	133.138	1.93032	3.8114	-
	179	AAJ76_7900013360	XM_024476405.1	XP_024330112.1	488.33	2635.63	1.92985	3.81016	-
	180	AAJ76_2000104354	XM_024474421.1	XP_024332304.1	109.112	414.843	1.92675	3.80198	K07560
	181	AAJ76_1700045749	XM_024474232.1	XP_024331332.1	115.329	438.213	1.92588	3.79969	K02934
	182	AAJ76_3000011371	XM_024474993.1	XP_024330885.1	246.896	936.511	1.92339	3.79313	K01194
	183	AAJ76_600034116	XM_024476094.1	XP_024331878.1	533.832	376.274	1.91736	3.77731	K15544
	184	AAJ76_400009335	XM_024475482.1	XP_024330626.1	88.0069	330.868	1.91057	3.75958	-
	185	AAJ76_3300019743	XM_024475201.1	XP_024330819.1	347.44	1305.91	1.91022	3.75866	-
	186	AAJ76_200036754	XM_024474490.1	XP_024332259.1	363.515	1361.27	1.90487	3.74475	K10576
	187	AAJ76_1600068502	XM_024474177.1	XP_024331374.1	2425.6	9046.67	1.89904	3.72965	K11254
	188	AAJ76_500070184	XM_024475876.1	XP_024331986.1	595.349	302443	1.89429	3.71739	-
	189	AAJ76_900086433	XM_024476634.1	XP_024331700.1	389.321	979.661	1.8939	3.71639	K13431
	190	AAJ76_1400049530	XM_024474037.1	XP_024331449.1	561.807	2086.99	1.89328	3.71479	-
	191	AAJ76_210006195	XM_024474592.1	XP_024331170.1	236.585	877.42	1.89091	3.70869	K12623
	192	AAJ76_2300031787	XM_024474694.1	XP_024331113.1	62.6608	231.825	1.8874	3.69968	-
	193	AAJ76_3300037939	XM_024475215.1	XP_024330833.1	10306.4	38116.4	1.88688	3.69835	K15698
	194	AAJ76_220007313	XM_024474651.1	XP_024331133.1	1522.99	5626.11	1.88523	3.69412	-
	195	AAJ76_1900018012	XM_024474342.1	XP_024331235.1	50.3159	185.762	1.88437	3.69192	K22415
	196	AAJ76_1700034799	XM_024474228.1	XP_024331328.1	340.017	1254.14	1.88301	3.68844	-
	197	AAJ76_250009208	XM_024474813.1	XP_024331031.1	142.265	523.117	1.87855	3.67705	K11131
	198	AAJ76_600040938	XM_024476098.1	XP_024331882.1	185.822	223.498	1.87813	3.67598	-
	199	AAJ76_100044308	XM_024473643.1	XP_024332376.1	927.433	3391.9	1.87078	3.6573	-
	200	AAJ76_3600038661	XM_024475333.1	XP_024330759.1	809.743	2960.1	1.87011	3.6556	K05539
	201	AAJ76_3900018149	XM_024475425.1	XP_024330657.1	295.936	1081.51	1.8697	3.65457	-
	202	AAJ76_300013251	XM_024475041.1	XP_024332131.1	45.1614	164.988	1.8692	3.6533	-
	203	AAJ76_4300015194	XM_024475626.1	XP_024330570.1	271.232	987.984	1.86496	3.64258	K23481
	204	AAJ76_5500011565	XM_024475977.1	XP_024330365.1	48.1742	6106.21	1.86374	3.6395	K10956
	205	AAJ76_800087493	XM_024476495.1	XP_024331766.1	2651.33	7338.37	1.86186	3.63476	K02998
	206	AAJ76_220008148	XM_024474652.1	XP_024331134.1	1512.64	5490.69	1.85992	3.62988	-
	207	AAJ76_3500027978	XM_024475280.1	XP_024330776.1	310.844	1125.64	1.85648	3.62123	K15292
	208	AAJ76_600098093	XM_024476142.1	XP_024331921.1	160.662	4233.16	1.85338	3.61346	-
	209	AAJ76_900062461	XM_024476612.1	XP_024331679.1	150.034	308.906	1.85323	3.61308	K10405
	210	AAJ76_1500013117	XM_024474079.1	XP_024331385.1	48.473	175.067	1.85265	3.61163	K12620
	211	AAJ76_2700019365	XM_024474868.1	XP_024330979.1	275.69	994.298	1.85063	3.60658	-
	212	AAJ76_2000135149	XM_024474443.1	XP_024332323.1	26.5538	95.6172	1.84835	3.60088	K10639
	213	AAJ76_3200024926	XM_024475167.1	XP_024330848.1	549.974	1979.06	1.84738	3.59846	K02978
	214	AAJ76_730002310	XM_024476347.1	XP_024330165.1	69.2939	921.679	1.84639	3.59599	K00162
	215	AAJ76_3500023136	XM_024475276.1	XP_024330772.1	156.825	562.79	1.84344	3.58865	-
	216	AAJ76_710008572	XM_024476335.1	XP_024330184.1	5881.75	16153.2	1.8379	3.57489	K02921
	217	AAJ76_2300039233	XM_024474703.1	XP_024331120.1	298.515	1065.52	1.83568	3.5694	K02940
	218	AAJ76_5300012733	XM_024475941.1	XP_024330392.1	460.656	1059.38	1.83484	3.56732	K18551
	219	AAJ76_2000103198	XM_024474420.1	XP_024332303.1	2248	8015.38	1.83413	3.56556	K07560
	220	AAJ76_3600010018	XM_024475304.1	XP_024330732.1	107.721	383.717	1.83274	3.56213	-
	221	AAJ76_20009762	XM_024474534.1	XP_024332239.1	405.791	1442.42	1.82969	3.55461	-
	222	AAJ76_4200031563	XM_024475612.1	XP_024330603.1	172.995	613.675	1.82675	3.54737	-
	223	AAJ76_1000039659	XM_024473518.1	XP_024331615.1	59.2767	209.966	1.82462	3.54214	-
	224	AAJ76_130006800	XM_024473965.1	XP_024331464.1	2341.34	8272.59	1.82101	3.53328	-
	225	AAJ76_410006816	XM_024475587.1	XP_024330607.1	227.701	804.49	1.82093	3.53309	K03018
	226	AAJ76_390005752	XM_024475441.1	XP_024330648.1	126.395	444.088	1.8129	3.51348	-
	227	AAJ76_3100015858	XM_024475141.1	XP_024330869.1	3116.08	10894.7	1.80583	3.4963	-
	228	AAJ76_220001562	XM_024474620.1	XP_024331130.1	311.272	1084.02	1.80014	3.48254	-
	229	AAJ76_3700039815	XM_024475373.1	XP_024330727.1	517.714	1801.16	1.7987	3.47907	-
	230	AAJ76_1100028057	XM_024473748.1	XP_024331559.1	72.1175	250.505	1.79642	3.47357	-
	231	AAJ76_600067730	XM_024476112.1	XP_024331895.1	81.6067	964.823	1.79508	3.47035	K07513
	232	AAJ76_700021646	XM_024476270.1	XP_024331798.1	1067.91	852.957	1.79133	3.46134	K14563
	233	AAJ76_500095995	XM_024475897.1	XP_024332005.1	232.13	1724.52	1.79087	3.46023	K14404
	234	AAJ76_300094790	XM_024475123.1	XP_024332184.1	135.685	469.426	1.79064	3.45968	K01520
	235	AAJ76_5100019111	XM_024475913.1	XP_024330425.1	369.775	569.55	1.78872	3.45508	-
	236	AAJ76_1300029257	XM_024473940.1	XP_024331477.1	845.792	2914.44	1.78484	3.4458	K10755
	237	AAJ76_340002056	XM_024475241.1	XP_024330788.1	240.01	823.871	1.77932	3.43264	-
	238	AAJ76_1100066671	XM_024473773.1	XP_024331582.1	14424.9	49507.6	1.77909	3.4321	-
	239	AAJ76_900012560	XM_024476580.1	XP_024331651.1	166.665	678.493	1.77864	3.43103	K11304
	240	AAJ76_6000104940	XM_024476066.1	XP_024331927.1	173.192	418.039	1.77528	3.42304	K15280
	241	AAJ76_1000065899	XM_024473539.1	XP_024331635.1	7188.51	24575.3	1.77344	3.41868	-
	242	AAJ76_560007178	XM_024476005.1	XP_024330344.1	286.516	777.286	1.77007	3.41071	K03243
	243	AAJ76_70005456	XM_024476295.1	XP_024331787.1	265.708	158.555	1.76776	3.40525	K20003
	244	AAJ76_700084498	XM_024476312.1	XP_024331835.1	54.792	536.446	1.76649	3.40225	K03679
	245	AAJ76_4000129719	XM_024475503.1	XP_024332107.1	4980.22	16934	1.76564	3.40025	K03064
	246	AAJ76_3000130927	XM_024475040.1	XP_024332205.1	1106.44	3757.22	1.76374	3.39577	K07342
	247	AAJ76_3300028780	XM_024475206.1	XP_024330824.1	8010.7	27033.5	1.75475	3.37468	K12757
	248	AAJ76_1200075250	XM_024473885.1	XP_024331547.1	749.024	2517.46	1.74888	3.36098	-
	249	AAJ76_200068052	XM_024474513.1	XP_024332280.1	4700.68	15782.6	1.74739	3.35751	K14753
	250	AAJ76_3000167792	XM_024475066.1	XP_024332228.1	25270.8	84682.6	1.7446	3.35102	K02882
	251	AAJ76_6000105625	XM_024476067.1	XP_024331928.1	124.85	10529.8	1.74345	3.34835	-
	252	AAJ76_300014307	XM_024475053.1	XP_024332132.1	536.111	1789.6	1.73903	3.33811	K16197
	253	AAJ76_3400023038	XM_024475244.1	XP_024330805.1	183.628	610.863	1.73406	3.32663	-
	254	AAJ76_600057438	XM_024476107.1	XP_024331891.1	306.56	185.9	1.73202	3.32193	-
	255	AAJ76_1500010459	XM_024474077.1	XP_024331383.1	553.135	1836.73	1.73144	3.32059	-
	256	AAJ76_590006390	XM_024476045.1	XP_024330307.1	130.345	186.243	1.72954	3.31622	-
	257	AAJ76_600036537	XM_024476096.1	XP_024331880.1	132.512	406.078	1.72515	3.30615	K14440
	258	AAJ76_870006810	XM_024476562.1	XP_024330034.1	23.807	50.5316	1.72419	3.30395	-
	259	AAJ76_5600016640	XM_024475994.1	XP_024330354.1	904.866	127.365	1.72212	3.29921	K03128
	260	AAJ76_100008081	XM_024473544.1	XP_024331599.1	3053.7	10014.2	1.71342	3.27937	-
	261	AAJ76_200017497	XM_024474470.1	XP_024332245.1	846.76	2775.61	1.71278	3.27792	K07889
	262	AAJ76_100013594	XM_024473582.1	XP_024332357.1	156.844	514.062	1.71261	3.27753	K06269
	263	AAJ76_1000016205	XM_024473508.1	XP_024331606.1	2423.9	7944.09	1.71255	3.2774	-
	264	AAJ76_4700024603	XM_024475728.1	XP_024330499.1	4885.69	15968.7	1.70861	3.26846	K11338
	265	AAJ76_800076036	XM_024476486.1	XP_024331758.1	882.951	2131.25	1.70584	3.26219	K15275
	266	AAJ76_2000104532	XM_024474422.1	XP_024332305.1	334.844	1089.8	1.7025	3.25464	-
	267	AAJ76_500029342	XM_024475847.1	XP_024331960.1	201.978	595.243	1.69941	3.24768	K06631
	268	AAJ76_2400016425	XM_024474742.1	XP_024331059.1	222.507	722.195	1.69854	3.24572	K02726
	269	AAJ76_700047245	XM_024476289.1	XP_024331816.1	654.023	904.799	1.69831	3.24521	-
	270	AAJ76_1300031468	XM_024473943.1	XP_024331480.1	93.1325	301.635	1.69545	3.23878	-
	271	AAJ76_800008756	XM_024476424.1	XP_024330095.1	272.058	617.031	1.69429	3.23618	K15541
	272	AAJ76_360004593	XM_024475337.1	XP_024330731.1	6338.15	20478.9	1.69201	3.23107	-
	273	AAJ76_8700010241	XM_024476556.1	XP_024330035.1	460.046	2103.24	1.68178	3.20824	-
	274	AAJ76_3700020559	XM_024475356.1	XP_024330711.1	391.493	1254.37	1.67991	3.20408	-
	275	AAJ76_800023212	XM_024476443.1	XP_024331718.1	86.5388	426.461	1.67933	3.20279	K10735
	276	AAJ76_5100030271	XM_024475921.1	XP_024330433.1	75.397	601.414	1.67932	3.20277	-
	277	AAJ76_1000109660	XM_024473556.1	XP_024332411.1	1998.4	6385.25	1.6759	3.19519	K03234
	278	AAJ76_1500038177	XM_024474097.1	XP_024331400.1	27.7242	88.4685	1.67402	3.19103	K06100
	279	AAJ76_1900039116	XM_024474357.1	XP_024331250.1	61.2893	195.251	1.67162	3.18572	-
	280	AAJ76_50008491	XM_024475887.1	XP_024331945.1	969.402	1124	1.6708	3.18391	-
	281	AAJ76_3000033094	XM_024475012.1	XP_024330902.1	26.0271	82.7735	1.66916	3.18029	-
	282	AAJ76_600024251	XM_024476086.1	XP_024331870.1	196.041	373.775	1.66894	3.17981	-
	283	AAJ76_1000141453	XM_024473588.1	XP_024332441.1	1798.39	5718.02	1.66881	3.17952	K16945
	284	AAJ76_700067847	XM_024476303.1	XP_024331826.1	601.957	1299.75	1.66829	3.17838	-
	285	AAJ76_1600034241	XM_024474158.1	XP_024331356.1	41.0005	130.302	1.66814	3.17805	K07942
	286	AAJ76_2000146453	XM_024474449.1	XP_024332329.1	21222.8	67233.9	1.66357	3.16799	-
	287	AAJ76_200028253	XM_024474485.1	XP_024332254.1	206.243	652.793	1.66228	3.16516	-
	288	AAJ76_2800038505	XM_024474935.1	XP_024330957.1	241.569	764.164	1.66145	3.16334	-
	289	AAJ76_5400015889	XM_024475963.1	XP_024330382.1	50.8781	757.984	1.66078	3.16187	K01870
	290	AAJ76_2200013396	XM_024474619.1	XP_024331138.1	68.3093	215.435	1.6571	3.15382	K17279
	291	AAJ76_3700036161	XM_024475371.1	XP_024330725.1	992.484	3129.8	1.65696	3.15351	-
	292	AAJ76_1800060075	XM_024474301.1	XP_024331303.1	3277.05	10333.3	1.65683	3.15323	-
	293	AAJ76_3800028843	XM_024475403.1	XP_024330692.1	50.4287	158.861	1.65545	3.15021	-
	294	AAJ76_1500026303	XM_024474088.1	XP_024331393.1	282.594	889.195	1.65377	3.14655	K18655
	295	AAJ76_6600022430	XM_024476208.1	XP_024330235.1	59.6499	383.777	1.65305	3.14498	-
	296	AAJ76_5500018173	XM_024475980.1	XP_024330368.1	17.5269	650.648	1.65304	3.14496	-
	297	AAJ76_1400036761	XM_024474024.1	XP_024331438.1	4397.48	13826.6	1.6527	3.14422	-
	298	AAJ76_4000033909	XM_024475473.1	XP_024330642.1	559.466	1757.62	1.65151	3.14162	-
	299	AAJ76_1170009424	XM_024473821.1	XP_024329855.1	699.918	2198.5	1.65126	3.14108	K00721
	300	AAJ76_490008521	XM_024475779.1	XP_024330459.1	78.5343	2781.18	1.64883	3.13579	K14006
	301	AAJ76_1600021854	XM_024474147.1	XP_024331345.1	2383.78	7466.53	1.64718	3.13221	-
	302	AAJ76_500038507	XM_024475855.1	XP_024331967.1	274.532	686.624	1.64622	3.13012	-
	303	AAJ76_1300059626	XM_024473957.1	XP_024331493.1	28.1397	87.9233	1.64364	3.12453	-
	304	AAJ76_4000116715	XM_024475496.1	XP_024332101.1	128.179	400.421	1.64335	3.1239	K15692
	305	AAJ76_2200035601	XM_024474636.1	XP_024331153.1	47.6576	148.859	1.64316	3.12349	K04794
	306	AAJ76_3500030722	XM_024475282.1	XP_024330778.1	48.6823	151.92	1.64185	3.12066	K14950
	307	AAJ76_3400017331	XM_024475239.1	XP_024330801.1	1058.21	3301.89	1.64167	3.12027	K02183
	308	AAJ76_2300013477	XM_024474678.1	XP_024331100.1	121.55	379.144	1.64119	3.11923	K23469
	309	AAJ76_4000100461	XM_024475484.1	XP_024332090.1	1318.55	4108.59	1.63969	3.11599	K09503
	310	AAJ76_800081672	XM_024476492.1	XP_024331763.1	108.151	393.104	1.63883	3.11413	-
	311	AAJ76_3900033639	XM_024475437.1	XP_024330668.1	1079.88	3357.49	1.63651	3.10913	-
	312	AAJ76_2100048517	XM_024474585.1	XP_024331198.1	964.397	2995.91	1.63529	3.1065	-
	313	AAJ76_2200045796	XM_024474642.1	XP_024331159.1	130.398	404.653	1.63377	3.10323	K01873
	314	AAJ76_1000034815	XM_024473515.1	XP_024331612.1	1036.89	3207.36	1.62913	3.09326	K17605
	315	AAJ76_1800002922	XM_024474261.1	XP_024329650.1	1192.62	3685.12	1.62757	3.08992	K18551
	316	AAJ76_3500029471	XM_024475281.1	XP_024330777.1	44.5734	137.673	1.62699	3.08868	-
	317	AAJ76_1530004963	XM_024474124.1	XP_024329722.1	101.684	313.969	1.62653	3.08769	-
	318	AAJ76_200084047	XM_024474522.1	XP_024332288.1	114.729	354.227	1.62644	3.0875	-
	319	AAJ76_1500068578	XM_024474113.1	XP_024331415.1	836.314	2581.14	1.62589	3.08633	K09419
	320	AAJ76_2000120738	XM_024474432.1	XP_024332314.1	353.852	1092.05	1.62582	3.08618	-
	321	AAJ76_2400014822	XM_024474741.1	XP_024331058.1	1815.34	5597.55	1.62456	3.08348	-
	322	AAJ76_700013359	XM_024476264.1	XP_024331792.1	272.865	6042.9	1.62381	3.08188	K20217
	323	AAJ76_1900055189	XM_024474368.1	XP_024331260.1	1106.51	3389.21	1.61493	3.06297	-
	324	AAJ76_200030996	XM_024474486.1	XP_024332255.1	816.022	2497.86	1.61401	3.06101	K02987
	325	AAJ76_2710002421	XM_024474900.1	XP_024329475.1	57.1119	174.805	1.61388	3.06074	K15442
	326	AAJ76_3000159393	XM_024475061.1	XP_024332223.1	26.9343	82.3415	1.61217	3.05711	K15192
	327	AAJ76_1800044289	XM_024474289.1	XP_024331291.1	28.3854	86.773	1.6121	3.05696	K01881
	328	AAJ76_1000142585	XM_024473589.1	XP_024332442.1	2200.09	6706.87	1.60808	3.04846	-
	329	AAJ76_4000023053	XM_024475462.1	XP_024330633.1	477.154	1454.39	1.60789	3.04806	-
	330	AAJ76_3300022893	XM_024475203.1	XP_024330821.1	4752.07	14483.1	1.60774	3.04774	-
	331	AAJ76_1000133017	XM_024473578.1	XP_024332432.1	4193.77	12769.3	1.60636	3.04483	-
	332	AAJ76_2000113023	XM_024474427.1	XP_024332310.1	140.71	428.436	1.60636	3.04483	K00698
	333	AAJ76_800096987	XM_024476501.1	XP_024331772.1	622.044	1365.71	1.60602	3.04411	-
	334	AAJ76_900027443	XM_024476585.1	XP_024331656.1	1051.62	2581.62	1.60585	3.04375	K09499
	335	AAJ76_2500018837	XM_024474795.1	XP_024331038.1	272.738	829.896	1.60542	3.04284	-
	336	AAJ76_500091146	XM_024475893.1	XP_024332001.1	1345.66	45864.1	1.6054	3.0428	-
	337	AAJ76_1600033726	XM_024474157.1	XP_024331355.1	90.4179	274.87	1.60407	3.04	K14572
	338	AAJ76_700041471	XM_024476284.1	XP_024331811.1	803.195	338.993	1.60401	3.03987	K15633
	339	AAJ76_140009564	XM_024474053.1	XP_024331421.1	104.641	317.232	1.60008	3.0316	-
	340	AAJ76_3300040092	XM_024475217.1	XP_024330835.1	179.053	542.274	1.59863	3.02856	-
	341	AAJ76_1260007073	XM_024473916.1	XP_024329809.1	555.699	1679.73	1.59585	3.02273	-
	342	AAJ76_1900037304	XM_024474353.1	XP_024331246.1	70.4676	212.793	1.59442	3.01973	K03661
	343	AAJ76_4000121174	XM_024475498.1	XP_024332103.1	95.7201	289.041	1.59438	3.01965	-
	344	AAJ76_200015157	XM_024474455.1	XP_024332242.1	114.682	346.168	1.59384	3.01852	K02180
	345	AAJ76_3900038806	XM_024475439.1	XP_024330670.1	374.099	1128.55	1.59298	3.01672	K04499
	346	AAJ76_2000103025	XM_024474419.1	XP_024332302.1	1065.56	3208.13	1.59013	3.01076	-
	347	AAJ76_4200030885	XM_024475611.1	XP_024330602.1	227.168	683.298	1.58875	3.00789	-
	348	AAJ76_3300030152	XM_024475208.1	XP_024330826.1	2745.38	8256.31	1.58849	3.00734	K21433
	349	AAJ76_300025680	XM_024475074.1	XP_024332139.1	156.046	469.218	1.58829	3.00693	K01262
	350	AAJ76_700015829	XM_024476267.1	XP_024331795.1	435.478	2697.05	1.58815	3.00664	-
	351	AAJ76_3300016472	XM_024475199.1	XP_024330817.1	342.367	1028.41	1.58681	3.00384	-
	352	AAJ76_7000115081	XM_024476260.1	XP_024331856.1	383.557	150.042	1.58476	2.99958	-
	353	AAJ76_4000148369	XM_024475515.1	XP_024332118.1	4317.58	12925.1	1.58188	2.9936	-
	354	AAJ76_4900011184	XM_024475758.1	XP_024330461.1	2208.05	4101.14	1.58096	2.99169	K03030
	355	AAJ76_280004776	XM_024474941.1	XP_024330936.1	1557.49	4651.2	1.57838	2.98634	-
	356	AAJ76_1400021202	XM_024474013.1	XP_024331427.1	525.123	1566.4	1.57673	2.98293	K03061
	357	AAJ76_800051086	XM_024476469.1	XP_024331742.1	173.524	417.107	1.57635	2.98214	-
	358	AAJ76_4000105274	XM_024475488.1	XP_024332094.1	85.9088	256.185	1.57631	2.98206	-
	359	AAJ76_5400026885	XM_024475969.1	XP_024330386.1	48.5363	175.331	1.57603	2.98148	K07025
	360	AAJ76_1400049341	XM_024474036.1	XP_024331448.1	201.538	600.631	1.57542	2.98022	K01803
	361	AAJ76_1900028347	XM_024474349.1	XP_024331242.1	13365.7	39792.9	1.57397	2.97723	K12897
	362	AAJ76_1400056676	XM_024474043.1	XP_024331454.1	1896.02	5639.54	1.5726	2.9744	-
	363	AAJ76_500094614	XM_024475896.1	XP_024332004.1	766.222	803.223	1.57014	2.96934	-
	364	AAJ76_2100035271	XM_024474576.1	XP_024331189.1	287.856	852.931	1.56708	2.96304	-
	365	AAJ76_340005001	XM_024475253.1	XP_024330789.1	1449.25	4288.5	1.56516	2.9591	-
	366	AAJ76_2000127686	XM_024474438.1	XP_024332319.1	34.0847	100.783	1.56405	2.95683	K21989
	367	AAJ76_300077627	XM_024475113.1	XP_024332175.1	2732.21	8077.58	1.56385	2.95642	-
	368	AAJ76_2300022418	XM_024474686.1	XP_024331106.1	27923.5	82375.9	1.56074	2.95005	K02541
	369	AAJ76_9000522	XM_024476604.1	XP_024331644.1	353.695	899.359	1.56067	2.94991	K14403
	370	AAJ76_5900024124	XM_024476041.1	XP_024330320.1	265.691	468.724	1.56052	2.9496	-
	371	AAJ76_100034945	XM_024473637.1	XP_024332370.1	45.8495	135.063	1.55865	2.94578	K10734
	372	AAJ76_7000113833	XM_024476257.1	XP_024331855.1	153.592	401.697	1.55758	2.9436	-
	373	AAJ76_1260004549	XM_024473914.1	XP_024329807.1	192.579	566.69	1.55711	2.94264	K01937
	374	AAJ76_2800043049	XM_024474937.1	XP_024330958.1	109.327	321.112	1.55443	2.93718	-
	375	AAJ76_5000102493	XM_024475804.1	XP_024332010.1	63.5015	471.118	1.55407	2.93644	K15128
	376	AAJ76_2000044444	XM_024474403.1	XP_024331217.1	3598.54	10552.5	1.55211	2.93246	-
	377	AAJ76_120009814	XM_024473888.1	XP_024331509.1	141.928	414.937	1.54773	2.92357	-
	378	AAJ76_60008514	XM_024476131.1	XP_024331864.1	176.507	3125.14	1.54722	2.92253	K14808
	379	AAJ76_1500016287	XM_024474080.1	XP_024331386.1	300.475	877.716	1.54651	2.9211	K02728
	380*	AAJ76_1700024327	XM_024474219.1	XP_024331319.1	259.441	754.269	1.53967	2.90728	-
	381	AAJ76_5900018706	XM_024476037.1	XP_024330316.1	700.169	783.681	1.53907	2.90607	-
	382	AAJ76_2400023015	XM_024474748.1	XP_024331065.1	1861.22	5407.56	1.53873	2.90539	K15171
	383	AAJ76_1200015818	XM_024473849.1	XP_024331514.1	32.0215	92.9604	1.53757	2.90305	K14319
	384	AAJ76_610005939	XM_024476153.1	XP_024330283.1	235.382	4920.58	1.53553	2.89895	K11215
	385	AAJ76_400030579	XM_024475531.1	XP_024332056.1	133.43	386.798	1.5355	2.89889	-
	386	AAJ76_4200028826	XM_024475608.1	XP_024330599.1	219.267	634.665	1.53331	2.89449	-
	387	AAJ76_4600020856	XM_024475699.1	XP_024330517.1	424.463	1227.75	1.53231	2.89249	-
	388	AAJ76_1000134886	XM_024473581.1	XP_024332435.1	1196.91	3457.96	1.53061	2.88908	K02725
	389	AAJ76_1300036493	XM_024473945.1	XP_024331482.1	131.97	381.085	1.5299	2.88766	K23337
	390	AAJ76_90003756	XM_024476592.1	XP_024331646.1	35.1375	75.0082	1.52646	2.88078	-
	391	AAJ76_100020621	XM_024473630.1	XP_024332365.1	541.443	1557.21	1.52408	2.87603	K14401
	392	AAJ76_2000123864	XM_024474436.1	XP_024332317.1	1896.53	5440.51	1.52038	2.86867	K07126
	393	AAJ76_1000040158	XM_024473519.1	XP_024331616.1	447.109	1281.59	1.51924	2.8664	-
	394	AAJ76_2600024453	XM_024474828.1	XP_024331012.1	125.428	356.632	1.50758	2.84333	K00789
	395	AAJ76_1800060480	XM_024474302.1	XP_024331304.1	348.897	991.308	1.50653	2.84126	K08066
	396	AAJ76_1500052733	XM_024474108.1	XP_024331411.1	1058.46	3002.98	1.50442	2.83711	K06072
	397	AAJ76_2200033145	XM_024474633.1	XP_024331150.1	190.466	539.925	1.50323	2.83477	-
	398	AAJ76_1080004419	XM_024473720.1	XP_024329903.1	76.2657	214.737	1.49347	2.81565	-
	399	AAJ76_1300013136	XM_024473929.1	XP_024331466.1	132.529	372.883	1.49242	2.81361	-
	400	AAJ76_970003126	XM_024476686.1	XP_024329963.1	1753.09	3846.69	1.48917	2.80727	K03008
	401	AAJ76_5500022908	XM_024475983.1	XP_024330370.1	118.396	1739.56	1.48891	2.80677	K10807
	402	AAJ76_6600013598	XM_024476202.1	XP_024330229.1	3661.23	946.829	1.48618	2.80146	K14007
	403	AAJ76_200058045	XM_024474505.1	XP_024332273.1	55.5425	155.489	1.48515	2.79946	K15448
	404	AAJ76_125000535	XM_024473906.1	XP_024329810.1	312.717	875.204	1.48476	2.79871	-
	405	AAJ76_300038650	XM_024475084.1	XP_024332148.1	180.109	503.892	1.48424	2.7977	K02155
	406	AAJ76_4600031479	XM_024475707.1	XP_024330524.1	588.271	1645.38	1.48387	2.79698	-
	407	AAJ76_420006123	XM_024475618.1	XP_024330584.1	161.984	453.006	1.48368	2.79661	-
	408	AAJ76_3500041393	XM_024475292.1	XP_024330787.1	992.167	2772.19	1.48237	2.79407	-
	409	AAJ76_4100013164	XM_024475578.1	XP_024330610.1	166.455	464.389	1.4802	2.78987	K09529
	410	AAJ76_630008779	XM_024476174.1	XP_024330263.1	352.466	957.695	1.47965	2.78881	-
	411	AAJ76_560008175	XM_024476007.1	XP_024330346.1	278.88	374.158	1.4788	2.78717	K12948
	412	AAJ76_1400012363	XM_024474009.1	XP_024331423.1	226.303	630.564	1.47839	2.78638	K06961
	413	AAJ76_6800017741	XM_024476227.1	XP_024330214.1	60.0807	836.084	1.47837	2.78634	K20363
	414	AAJ76_2800012832	XM_024474918.1	XP_024330941.1	148.053	412.49	1.47824	2.78609	K02925
	415	AAJ76_710003681	XM_024476332.1	XP_024330182.1	56.9495	232.126	1.47819	2.78599	-
	416	AAJ76_1200044876	XM_024473867.1	XP_024331532.1	7114.3	19819.4	1.47812	2.78585	-
	417	AAJ76_800073984	XM_024476484.1	XP_024331756.1	426.8	1392.3	1.47624	2.78223	-
	418	AAJ76_1200062027	XM_024473881.1	XP_024331545.1	38.3138	106.542	1.47548	2.78076	K00963
	419	AAJ76_3000015642	XM_024474996.1	XP_024330888.1	11383.8	31615.3	1.47364	2.77722	-
	420	AAJ76_2400031508	XM_024474756.1	XP_024331073.1	362.081	1005.37	1.47334	2.77664	-
	421	AAJ76_4700012172	XM_024475720.1	XP_024330491.1	661.328	1834.99	1.47234	2.77472	-
	422	AAJ76_2200050809	XM_024474647.1	XP_024331164.1	480.84	1332.44	1.47044	2.77106	K00869
	423	AAJ76_800088899	XM_024476496.1	XP_024331767.1	98.2405	299.056	1.46874	2.7678	K20028
	424	AAJ76_500063362	XM_024475870.1	XP_024331980.1	2833.4	2213.14	1.4687	2.76772	-
	425	AAJ76_5300022630	XM_024475949.1	XP_024330400.1	4012.37	1532.47	1.46785	2.76609	-
	426	AAJ76_500058473	XM_024475866.1	XP_024331976.1	249.145	7842.06	1.46253	2.75591	-
	427	AAJ76_500016965	XM_024475838.1	XP_024331951.1	338.373	7244.02	1.4624	2.75566	-
	428	AAJ76_600056886	XM_024476106.1	XP_024331890.1	626.125	1018.37	1.45996	2.75101	K09540
	429	AAJ76_710008964	XM_024476336.1	XP_024330185.1	985.035	2686.46	1.4575	2.74632	-
	430	AAJ76_1900025375	XM_024474348.1	XP_024331241.1	23114.8	63328.1	1.45403	2.73972	-
	431	AAJ76_3000013908	XM_024474995.1	XP_024330887.1	176.881	484.434	1.45352	2.73875	K02983
	432	AAJ76_2000171618	XM_024474465.1	XP_024332343.1	3880.94	10621.3	1.45249	2.7368	-
	433	AAJ76_420004908	XM_024475617.1	XP_024330583.1	5840.6	15984.5	1.45249	2.7368	-
	434	AAJ76_3500026282	XM_024475278.1	XP_024330774.1	1799.06	4910.22	1.44854	2.72932	-
	435	AAJ76_1200002186	XM_024473838.1	XP_024329830.1	556.1	1517.73	1.4485	2.72924	-
	436	AAJ76_1900011547	XM_024474339.1	XP_024331232.1	394.55	1076.19	1.44766	2.72765	-
	437	AAJ76_710009063	XM_024476337.1	XP_024330186.1	335.679	801.428	1.44746	2.72727	-
	438	AAJ76_400082040	XM_024475555.1	XP_024332076.1	4016.9	10944.9	1.4461	2.7247	K15148
	439	AAJ76_900085232	XM_024476632.1	XP_024331698.1	159.129	591.387	1.44339	2.71959	K02087
	440	AAJ76_1400038041	XM_024474025.1	XP_024331439.1	2615.4	7096.6	1.44009	2.71338	K14290
	441	AAJ76_700042757	XM_024476285.1	XP_024331812.1	125.114	288.661	1.43801	2.70947	K10756
	442	AAJ76_1200061573	XM_024473880.1	XP_024331544.1	358.12	970.22	1.43787	2.70921	-
	443	AAJ76_3000030940	XM_024475009.1	XP_024330899.1	88.3861	239.383	1.43743	2.70838	-
	444	AAJ76_1800012566	XM_024474267.1	XP_024331270.1	383.546	1038.13	1.43652	2.70667	-
	445	AAJ76_600094913	XM_024476140.1	XP_024331919.1	1155.65	580.548	1.43521	2.70422	K00654
	446	AAJ76_2000100986	XM_024474417.1	XP_024332300.1	181.603	490.045	1.43213	2.69845	-
	447	AAJ76_6000118663	XM_024476079.1	XP_024331939.1	3595.3	982.36	1.43051	2.69542	-
	448	AAJ76_900029721	XM_024476588.1	XP_024331659.1	1341.77	3546.84	1.43045	2.69531	-
	449	AAJ76_1800023094	XM_024474274.1	XP_024331277.1	492.687	1325.22	1.42749	2.68978	K01875
	450	AAJ76_970001072	XM_024476685.1	XP_024329962.1	962.021	2700.66	1.42492	2.685	K00006
	451	AAJ76_5300014560	XM_024475942.1	XP_024330393.1	394.783	146.207	1.42409	2.68345	-
	452	AAJ76_1900019214	XM_024474344.1	XP_024331237.1	282.569	757.639	1.42291	2.68126	K01869
	453	AAJ76_360003817	XM_024475332.1	XP_024330730.1	598.356	1603.55	1.42219	2.67992	K02922
	454	AAJ76_2500021695	XM_024474797.1	XP_024331040.1	1339.41	3588.71	1.42187	2.67933	K02320
	455	AAJ76_500093385	XM_024475895.1	XP_024332003.1	5257.72	2275.17	1.42071	2.67717	-
	456	AAJ76_481000742	XM_024475751.1	XP_024329299.1	3329.92	6605.81	1.42045	2.67669	-
	457	AAJ76_2500027613	XM_024474800.1	XP_024331043.1	436.358	1166.86	1.41905	2.67409	K19783
	458	AAJ76_5400022374	XM_024475968.1	XP_024330385.1	287.664	144.71	1.41628	2.66896	K12604
	459	AAJ76_1200006427	XM_024473842.1	XP_024329834.1	651.975	1739.36	1.41566	2.66782	K03231
	460	AAJ76_5000125107	XM_024475827.1	XP_024332030.1	1397.4	848.766	1.4145	2.66567	-
	461	AAJ76_3900019634	XM_024475426.1	XP_024330658.1	168.996	450.297	1.41389	2.66455	K02981
	462	AAJ76_4000013328	XM_024475456.1	XP_024330627.1	363.054	966.999	1.41333	2.66351	-
	463	AAJ76_3300031516	XM_024475210.1	XP_024330828.1	134.721	358.312	1.41124	2.65966	K11341
	464	AAJ76_300074998	XM_024475110.1	XP_024332173.1	5907.46	15699.9	1.41014	2.65763	K07375
	465	AAJ76_770006826	XM_024476392.1	XP_024330129.1	477.907	1011.88	1.40841	2.65444	-
	466	AAJ76_1500032846	XM_024474092.1	XP_024331395.1	403.255	1070.3	1.40825	2.65415	-
	467	AAJ76_4700031522	XM_024475732.1	XP_024330503.1	4141.4	8913.13	1.40628	2.65053	K19788
	468	AAJ76_970005584	XM_024476690.1	XP_024329967.1	225.755	526.624	1.40559	2.64926	K01519
	469	AAJ76_630009567	XM_024476176.1	XP_024330265.1	100102	792.14	1.40416	2.64664	-
	470	AAJ76_900034832	XM_024476590.1	XP_024331661.1	349.42	1006.6	1.4024	2.64341	K00914
	471	AAJ76_4100017087	XM_024475581.1	XP_024330613.1	161.436	425.868	1.39944	2.63799	K01530
	472	AAJ76_200017287	XM_024474467.1	XP_024332244.1	1165.11	3073.11	1.39924	2.63763	-
	473	AAJ76_3000152697	XM_024475060.1	XP_024332222.1	1020.64	2690.93	1.39864	2.63653	-
	474	AAJ76_670005883	XM_024476219.1	XP_024330216.1	705.306	370.827	1.39755	2.63454	K23335
	475	AAJ76_1000044350	XM_024473522.1	XP_024331619.1	108622	286152	1.39746	2.63437	-
	476	AAJ76_2750002	XM_024474911.1	XP_024329462.1	492.517	1297.4	1.39738	2.63423	-
	477	AAJ76_280006733	XM_024474945.1	XP_024330938.1	1854.83	4885.33	1.39717	2.63384	-
	478	AAJ76_4200030130	XM_024475610.1	XP_024330601.1	277.814	730.707	1.39517	2.6302	K07975
	479	AAJ76_4400031148	XM_024475659.1	XP_024330557.1	4375.17	11489.5	1.3929	2.62606	-
	480	AAJ76_4500027958	XM_024475682.1	XP_024330539.1	70.0719	183.963	1.39251	2.62535	-
	481	AAJ76_3200038871	XM_024475180.1	XP_024330860.1	102.862	269.771	1.39102	2.62264	K03301
	482	AAJ76_3000165200	XM_024475063.1	XP_024332225.1	170.967	448.297	1.39074	2.62213	-
	483	AAJ76_4300023181	XM_024475633.1	XP_024330575.1	883.575	2316.76	1.39069	2.62204	K15306
	484	AAJ76_600047452	XM_024476102.1	XP_024331886.1	337.885	286.526	1.39015	2.62106	-
	485	AAJ76_600060353	XM_024476108.1	XP_024331892.1	70.9341	283.204	1.38998	2.62075	K14802
	486	AAJ76_1200036711	XM_024473861.1	XP_024331526.1	519.766	1361.65	1.38942	2.61973	K02865
	487	AAJ76_1320001541	XM_024473976.1	XP_024329782.1	286.197	749.532	1.38898	2.61893	K10746
	488	AAJ76_300096746	XM_024475126.1	XP_024332187.1	37.0829	97.0313	1.3877	2.61661	K14312
	489	AAJ76_1200039497	XM_024473863.1	XP_024331528.1	118.477	309.936	1.38736	2.616	-
	490	AAJ76_5100025629	XM_024475918.1	XP_024330430.1	3212.2	241.479	1.38702	2.61538	-
	491	AAJ76_3800023493	XM_024475397.1	XP_024330686.1	373.62	976.589	1.38618	2.61386	K23469
	492	AAJ76_630005575	XM_024476172.1	XP_024330261.1	430.448	1337.18	1.38572	2.61302	K18932
	493	AAJ76_1000038323	XM_024473517.1	XP_024331614.1	119.481	312.182	1.3856	2.61281	-
	494	AAJ76_200026784	XM_024474483.1	XP_024332252.1	4312.91	11265.4	1.38517	2.61203	K03105
	495	AAJ76_100010422	XM_024473554.1	XP_024332355.1	1075.07	2803.64	1.38286	2.60785	-
	496	AAJ76_6000015274	XM_024476051.1	XP_024330295.1	10510.5	35543.8	1.38278	2.6077	K02977
	497	AAJ76_4500032217	XM_024475683.1	XP_024330540.1	129.153	336.742	1.38256	2.60731	K02736
	498	AAJ76_1000119667	XM_024473566.1	XP_024332420.1	9660.54	25169.3	1.38149	2.60537	K08486
	499	AAJ76_2700031234	XM_024474875.1	XP_024330985.1	248.192	643.612	1.37474	2.59321	-
	500	AAJ76_560002685	XM_024476003.1	XP_024330342.1	49.1314	977.218	1.37425	2.59233	-
	501	AAJ76_1110007405	XM_024473792.1	XP_024329884.1	555.656	1440.13	1.37393	2.59176	-
	502	AAJ76_800069173	XM_024476479.1	XP_024331752.1	71.551	145.096	1.37269	2.58953	K14168
	503	AAJ76_3700026236	XM_024475361.1	XP_024330715.1	346.464	896.48	1.37156	2.5875	K07936
	504	AAJ76_7500010334	XM_024476360.1	XP_024330137.1	53.7811	112.779	1.36883	2.58261	-
	505	AAJ76_120007082	XM_024473882.1	XP_024331507.1	433.144	1118.51	1.36866	2.58231	K02542
	506	AAJ76_200094317	XM_024474531.1	XP_024332295.1	49.2079	127.011	1.36799	2.58111	-
	507	AAJ76_700079310	XM_024476309.1	XP_024331832.1	116.762	751.255	1.36716	2.57962	-
	508	AAJ76_900081523	XM_024476627.1	XP_024331693.1	5151.11	10666.7	1.36698	2.5793	K02973
	509	AAJ76_1800058791	XM_024474300.1	XP_024331302.1	1169.24	3015.09	1.36663	2.57868	K02908
	510	AAJ76_100058174	XM_024473654.1	XP_024332387.1	80.3109	206.79	1.3645	2.57487	K03010
	511	AAJ76_3700032582	XM_024475367.1	XP_024330721.1	188.823	485.687	1.36299	2.57218	K00787
	512	AAJ76_770005856	XM_024476391.1	XP_024330128.1	80.8585	214.634	1.36259	2.57146	-
	513	AAJ76_260003	XM_024474831.1	XP_024331002.1	168.093	432.113	1.36215	2.57068	-
	514	AAJ76_3600015563	XM_024475309.1	XP_024330737.1	3042.46	7807.03	1.35954	2.56603	K02927
	515	AAJ76_3700024276	XM_024475360.1	XP_024330714.1	1780.78	4569.2	1.35943	2.56584	-
	516	AAJ76_1000132385	XM_024473577.1	XP_024332431.1	2141.6	5490.01	1.35812	2.56351	-
	517	AAJ76_600035615	XM_024476095.1	XP_024331879.1	146.913	438.101	1.35682	2.5612	K10661
	518	AAJ76_1600023921	XM_024474149.1	XP_024331347.1	27550.3	70468	1.3549	2.55779	K22825
	519	AAJ76_20001913	XM_024474475.1	XP_024332232.1	2221.13	5681.17	1.35489	2.55778	K03022
	520	AAJ76_2000168859	XM_024474463.1	XP_024332341.1	1480.93	3784.28	1.35352	2.55535	K03676
	521	AAJ76_1400050504	XM_024474039.1	XP_024331450.1	286.213	730.786	1.35236	2.55329	-
	522	AAJ76_500009922	XM_024475803.1	XP_024330440.1	1666.57	186.468	1.3518	2.5523	-
	523	AAJ76_5000013797	XM_024475784.1	XP_024330442.1	106.163	998.893	1.35155	2.55186	K09523
	524	AAJ76_1100056636	XM_024473764.1	XP_024331574.1	189.266	482.156	1.34909	2.54751	K11204
	525	AAJ76_900056928	XM_024476609.1	XP_024331676.1	124.544	449.988	1.34639	2.54275	K01522
	526	AAJ76_6000101358	XM_024476062.1	XP_024331923.1	1670.45	971.424	1.34588	2.54185	-
	527	AAJ76_1000164617	XM_024473603.1	XP_024332455.1	1113.62	2830.3	1.34569	2.54152	K16944
	528	AAJ76_4500021045	XM_024475677.1	XP_024330534.1	56.7081	144.093	1.34538	2.54097	-
	529	AAJ76_1800036836	XM_024474283.1	XP_024331285.1	208.599	530.007	1.34528	2.5408	K10685
	530	AAJ76_1000046466	XM_024473524.1	XP_024331620.1	352.456	894.612	1.34382	2.53823	K11593
	531	AAJ76_4300016097	XM_024475628.1	XP_024330572.1	486.284	1234	1.34347	2.53761	K12584
	532	AAJ76_1180007419	XM_024473826.1	XP_024329847.1	145.812	368.956	1.33934	2.53036	-
	533	AAJ76_1250004857	XM_024473905.1	XP_024329812.1	119.534	301.799	1.33618	2.52482	-
	534	AAJ76_400045969	XM_024475539.1	XP_024332064.1	79.1563	199.74	1.33535	2.52337	-
	535	AAJ76_3600026320	XM_024475322.1	XP_024330750.1	526.615	1327.57	1.33397	2.52095	-
	536	AAJ76_200015201	XM_024474456.1	XP_024332243.1	244.431	616.062	1.33365	2.5204	-
	537	AAJ76_3700012552	XM_024475349.1	XP_024330704.1	387.306	975.715	1.33299	2.51924	-
	538	AAJ76_1400025278	XM_024474018.1	XP_024331432.1	1470.81	3704.51	1.33267	2.51868	K00671
	539	AAJ76_2500014632	XM_024474791.1	XP_024331034.1	586.572	1476.9	1.33219	2.51785	-
	540	AAJ76_900088613	XM_024476636.1	XP_024331701.1	51.3095	363.387	1.33132	2.51633	K03025
	541	AAJ76_700024860	XM_024476272.1	XP_024331800.1	339.038	1678.5	1.33103	2.51582	K02147
	542	AAJ76_2000033894	XM_024474400.1	XP_024331214.1	563.235	1415.8	1.32981	2.5137	-
	543	AAJ76_3200032718	XM_024475175.1	XP_024330855.1	2619.78	6583.32	1.32937	2.51293	-
	544	AAJ76_1400031811	XM_024474021.1	XP_024331435.1	233.908	587.04	1.32751	2.50969	-
	545	AAJ76_3110001386	XM_024475155.1	XP_024329424.1	403.438	1011.97	1.32675	2.50837	-
	546	AAJ76_2200033295	XM_024474634.1	XP_024331151.1	205.976	516.497	1.32629	2.50757	K11778
	547	AAJ76_600082444	XM_024476127.1	XP_024331907.1	96.2773	10976.9	1.32539	2.50601	K02964
	548	AAJ76_800030144	XM_024476450.1	XP_024331725.1	1533.34	3456.38	1.32247	2.50094	K04382
	549	AAJ76_1000017004	XM_024473509.1	XP_024331607.1	6313.94	15785.8	1.32202	2.50016	-
	550	AAJ76_570005063	XM_024476012.1	XP_024330337.1	110.948	290.253	1.32126	2.49884	-
	551	AAJ76_5100022203	XM_024475916.1	XP_024330428.1	205.289	141.79	1.31761	2.49253	-
	552	AAJ76_600077605	XM_024476122.1	XP_024331903.1	4914.09	61.1549	1.31623	2.49015	K11108
	553	AAJ76_30008680	XM_024475118.1	XP_024332129.1	97.9523	243.882	1.31603	2.4898	-
	554	AAJ76_1700027679	XM_024474221.1	XP_024331321.1	1725.94	4296.72	1.31586	2.48951	-
	555	AAJ76_770004886	XM_024476390.1	XP_024330127.1	2124.13	5462.12	1.31076	2.48072	-
	556	AAJ76_30003392	XM_024475081.1	XP_024332126.1	683.433	1694.56	1.31004	2.47948	K02937
	557	AAJ76_840002535	XM_024476536.1	XP_024330054.1	15885.3	50963.8	1.30897	2.47765	K03264
	558	AAJ76_690006221	XM_024476240.1	XP_024330199.1	376.113	907.275	1.30822	2.47636	-
	559	AAJ76_1600058198	XM_024474170.1	XP_024331367.1	890.205	2202.41	1.30687	2.47404	-
	560	AAJ76_3700028552	XM_024475363.1	XP_024330717.1	3643.44	9012.6	1.30664	2.47365	K20360
	561	AAJ76_1040004472	XM_024473696.1	XP_024329928.1	1579.71	3898.94	1.30343	2.46815	K13525
	562	AAJ76_4400029095	XM_024475658.1	XP_024330556.1	1021.07	2519.86	1.30326	2.46786	K02995
	563	AAJ76_420004134	XM_024475616.1	XP_024330582.1	2195.23	5413.19	1.30211	2.46589	-
	564	AAJ76_490004562	XM_024475777.1	XP_024330457.1	714.375	1377.89	1.30164	2.46509	K14842
	565	AAJ76_500018283	XM_024475839.1	XP_024331952.1	2939.96	969.209	1.30099	2.46398	-
	566	AAJ76_1800046124	XM_024474290.1	XP_024331292.1	339.776	836.689	1.30011	2.46248	K08991
	567	AAJ76_1100050041	XM_024473759.1	XP_024331569.1	217.189	534.794	1.30003	2.46234	-
	568	AAJ76_610008796	XM_024476154.1	XP_024330284.1	1998.71	406.428	1.29976	2.46188	K15427
	569	AAJ76_200088950	XM_024474525.1	XP_024332291.1	2478.61	6087.86	1.2964	2.45615	-
	570	AAJ76_900027955	XM_024476587.1	XP_024331658.1	393.188	1059.76	1.29566	2.45489	-
	571	AAJ76_300029679	XM_024475076.1	XP_024332141.1	2005.88	4920.45	1.29455	2.453	-
	572	AAJ76_1100064476	XM_024473771.1	XP_024331580.1	3636.14	8915.1	1.29384	2.4518	K09493
	573	AAJ76_3200036966	XM_024475178.1	XP_024330858.1	633.85	1552.88	1.29273	2.44991	K02941
	574	AAJ76_6500010861	XM_024476187.1	XP_024330241.1	323.735	545.362	1.29094	2.44687	-
	575	AAJ76_300096272	XM_024475125.1	XP_024332186.1	198.253	484.296	1.28854	2.44281	K11374
	576	AAJ76_60001826	XM_024476084.1	XP_024331859.1	35.7458	623.374	1.28796	2.44183	-
	577	AAJ76_6000021904	XM_024476057.1	XP_024330300.1	147.847	4246.03	1.28527	2.43728	-
	578	AAJ76_4900030401	XM_024475774.1	XP_024330475.1	3654.69	1761	1.28416	2.4354	-
	579	AAJ76_700014852	XM_024476265.1	XP_024331793.1	2482.01	1309.32	1.28373	2.43468	K01897
	580	AAJ76_1300017036	XM_024473933.1	XP_024331470.1	11205.2	27275.3	1.28343	2.43417	K11251
	581	AAJ76_500012159	XM_024475821.1	XP_024331948.1	197.973	7790.12	1.28117	2.43036	K03248
	582	AAJ76_1000114274	XM_024473560.1	XP_024332415.1	297.145	722.107	1.28104	2.43014	K14689
	583	AAJ76_1000161862	XM_024473601.1	XP_024332453.1	1257.68	3055.84	1.28081	2.42975	K15172
	584	AAJ76_1500018934	XM_024474083.1	XP_024331389.1	830.477	2017.32	1.28042	2.4291	K14560
	585	AAJ76_700098853	XM_024476323.1	XP_024331845.1	39.5435	197.952	1.27842	2.42573	-
	586	AAJ76_1400068430	XM_024474050.1	XP_024331461.1	116.723	282.659	1.27598	2.42163	-
	587	AAJ76_200091942	XM_024474528.1	XP_024332293.1	939.549	2272.53	1.27426	2.41875	-
	588	AAJ76_150002436	XM_024474086.1	XP_024331378.1	68674.9	166026	1.27355	2.41756	K09494
	589	AAJ76_1000165053	XM_024473604.1	XP_024332456.1	1688.69	4077.21	1.27167	2.41441	K01336
	590	AAJ76_80007970	XM_024476490.1	XP_024331710.1	56.5202	176.011	1.2713	2.41379	K06027
	591	AAJ76_800013683	XM_024476438.1	XP_024331713.1	29.4951	153.922	1.27086	2.41305	K00974
	592	AAJ76_490008606	XM_024475780.1	XP_024330460.1	1152.6	270.914	1.2708	2.41295	-
	593	AAJ76_4900015016	XM_024475763.1	XP_024330465.1	234.693	273.1	1.26941	2.41063	K11273
	594	AAJ76_1900029507	XM_024474350.1	XP_024331243.1	2035.31	4904.54	1.26887	2.40973	K03238
	595	AAJ76_1300049627	XM_024473952.1	XP_024331488.1	641.636	1545.81	1.26854	2.40918	K04525
	596	AAJ76_500098986	XM_024475900.1	XP_024332008.1	715.953	1277.61	1.26826	2.40871	-
	597	AAJ76_1200053846	XM_024473873.1	XP_024331537.1	117.349	282.546	1.26768	2.40774	-
	598	AAJ76_1100064933	XM_024473772.1	XP_024331581.1	1319	3174.87	1.26725	2.40702	-
	599	AAJ76_4500032315	XM_024475684.1	XP_024330541.1	1279.56	3079.87	1.26722	2.40697	-
	600	AAJ76_2200048574	XM_024474643.1	XP_024331160.1	268.293	645.668	1.26699	2.40659	-
	601	AAJ76_1300060941	XM_024473959.1	XP_024331495.1	1863.68	4482.77	1.26624	2.40534	K10865
	602	AAJ76_1220008778	XM_024473898.1	XP_024329824.1	1830.79	4401.52	1.26553	2.40416	-
	603	AAJ76_800057768	XM_024476472.1	XP_024331745.1	98.012	582.158	1.26528	2.40374	-
	604	AAJ76_2000141845	XM_024474446.1	XP_024332326.1	45204	108578	1.26421	2.40196	K22804
	605	AAJ76_3700034885	XM_024475370.1	XP_024330724.1	1055.74	2535.65	1.2641	2.40177	-
	606	AAJ76_5000103307	XM_024475806.1	XP_024332012.1	196.267	17643.4	1.26327	2.40039	K02938
	607	AAJ76_2160001923	XM_024474601.1	XP_024329568.1	2227.74	5342.9	1.26205	2.39836	-
	608	AAJ76_300017093	XM_024475068.1	XP_024332133.1	2250.27	5394.16	1.2613	2.39712	-
	609	AAJ76_1000181281	XM_024473619.1	XP_024332469.1	107.533	257.611	1.26041	2.39564	-
	610	AAJ76_2200025852	XM_024474628.1	XP_024331146.1	1721.67	4122.32	1.25965	2.39438	K11665
	611	AAJ76_4700014292	XM_024475721.1	XP_024330492.1	260.281	622.781	1.25866	2.39273	-
	612	AAJ76_5100021067	XM_024475915.1	XP_024330427.1	238.038	511.687	1.25863	2.39268	-
	613	AAJ76_900093614	XM_024476640.1	XP_024331705.1	30.0542	126.686	1.25828	2.3921	-
	614	AAJ76_2800028873	XM_024474931.1	XP_024330953.1	631.15	1509.45	1.25796	2.39157	-
	615	AAJ76_3800022264	XM_024475396.1	XP_024330685.1	1990.87	4760.96	1.25785	2.39139	-
	616	AAJ76_2100017279	XM_024474564.1	XP_024331179.1	217.732	520.557	1.2575	2.39081	K22766
	617	AAJ76_1600052943	XM_024474166.1	XP_024331363.1	55367.7	132356	1.2573	2.39048	K03063
	618	AAJ76_7300016333	XM_024476345.1	XP_024330173.1	230.305	828.174	1.25549	2.38748	K00858
	619	AAJ76_3100017368	XM_024475142.1	XP_024330870.1	626.896	1495.36	1.2542	2.38535	-
	620	AAJ76_100088823	XM_024473673.1	XP_024332403.1	798.38	1902.61	1.25283	2.38308	K02877
	621	AAJ76_500034539	XM_024475852.1	XP_024331964.1	848.379	859.321	1.25187	2.3815	-
	622	AAJ76_4000134397	XM_024475507.1	XP_024332111.1	1280.41	3048.89	1.25168	2.38119	K21631
	623	AAJ76_6000021853	XM_024476056.1	XP_024330299.1	14930.4	360.346	1.25134	2.38062	K14050
	624	AAJ76_100009854	XM_024473550.1	XP_024331600.1	994.798	2367.79	1.25107	2.38018	-
	625	AAJ76_1260001430	XM_024473908.1	XP_024329802.1	1046.43	2485.46	1.24804	2.37519	-
	626	AAJ76_1170002375	XM_024473817.1	XP_024329851.1	4169.96	9903.63	1.24792	2.37499	K11136
	627	AAJ76_1000180337	XM_024473617.1	XP_024332467.1	43867.1	104179	1.24785	2.37487	K06674
	628	AAJ76_120007525	XM_024473884.1	XP_024331508.1	280.108	664.813	1.24696	2.37341	K08592
	629	AAJ76_130008991	XM_024473971.1	XP_024331465.1	2602.84	6173.74	1.24606	2.37193	-
	630	AAJ76_2000042761	XM_024474402.1	XP_024331216.1	106.45	252.458	1.24586	2.3716	K00940
	631	AAJ76_6000109428	XM_024476072.1	XP_024331932.1	21029	9690.85	1.24216	2.36552	-
	632	AAJ76_500020864	XM_024475841.1	XP_024331954.1	410.053	608.693	1.241	2.36362	-
	633	AAJ76_27000505	XM_024474894.1	XP_024330964.1	411.237	971.872	1.24079	2.36328	-
	634	AAJ76_200082894	XM_024474520.1	XP_024332287.1	234.282	552.707	1.23827	2.35915	K10751
	635	AAJ76_1600026917	XM_024474153.1	XP_024331351.1	410.597	967.093	1.23593	2.35533	K02737
	636	AAJ76_1000144988	XM_024473590.1	XP_024332443.1	2199.1	5177.87	1.23545	2.35455	K03424
	637	AAJ76_4000034017	XM_024475474.1	XP_024330643.1	590.558	1390.02	1.23495	2.35373	-
	638	AAJ76_100051557	XM_024473649.1	XP_024332382.1	244.237	574.739	1.23462	2.35319	-
	639	AAJ76_8100016642	XM_024476507.1	XP_024330089.1	8524.06	21119.6	1.2338	2.35186	-
	640	AAJ76_5000125991	XM_024475828.1	XP_024332031.1	361.005	932.443	1.23335	2.35112	K01807
	641	AAJ76_1100057370	XM_024473765.1	XP_024331575.1	195.203	458.644	1.2324	2.34958	-
	642	AAJ76_90001183	XM_024476579.1	XP_024331645.1	42.0732	144.354	1.23198	2.34889	-
	643	AAJ76_1000055656	XM_024473528.1	XP_024331624.1	3737.82	8778.69	1.23181	2.34861	-
	644	AAJ76_2100024520	XM_024474568.1	XP_024331182.1	210.074	493.352	1.23172	2.34847	K07943
	645	AAJ76_2300035467	XM_024474700.1	XP_024331118.1	1933.15	4533.14	1.22956	2.34495	-
	646	AAJ76_580008628	XM_024476026.1	XP_024330327.1	4904.99	445.005	1.2293	2.34453	K14408
	647	AAJ76_1370002521	XM_024473997.1	XP_024329763.1	926.034	2170.63	1.22898	2.34401	-
	648	AAJ76_2000149161	XM_024474451.1	XP_024332331.1	52767.7	123672	1.2288	2.34372	K12275
	649	AAJ76_210002401	XM_024474567.1	XP_024331167.1	8449.4	19791.2	1.22794	2.34232	K04564
	650	AAJ76_7900011594	XM_024476402.1	XP_024330110.1	93.4231	355.957	1.22592	2.33905	K15444
	651	AAJ76_3000029824	XM_024475008.1	XP_024330898.1	891.384	2083.23	1.2247	2.33707	K10872
	652	AAJ76_1000110873	XM_024473558.1	XP_024332413.1	1736.13	4055.18	1.22389	2.33576	K21752
	653	AAJ76_2900035355	XM_024474978.1	XP_024330929.1	541.37	1264.02	1.22334	2.33487	-
	654	AAJ76_1000161893	XM_024473602.1	XP_024332454.1	432.804	1010.47	1.22325	2.33472	K13989
	655	AAJ76_1000062515	XM_024473536.1	XP_024331632.1	863.746	2015.98	1.2228	2.33399	-
	656	AAJ76_700046029	XM_024476288.1	XP_024331815.1	369.992	2122.44	1.22261	2.33369	-
	657	AAJ76_1110002804	XM_024473789.1	XP_024329882.1	3812.61	8897.16	1.22257	2.33362	-
	658	AAJ76_700055502	XM_024476297.1	XP_024331821.1	67.9555	650.676	1.22232	2.33322	K14293
	659	AAJ76_970009050	XM_024476692.1	XP_024329969.1	225.755	526.624	1.22202	2.33273	-
	660	AAJ76_300068025	XM_024475105.1	XP_024332168.1	1953.58	4556.48	1.2218	2.33238	-
	661	AAJ76_8100014698	XM_024476505.1	XP_024330087.1	6861.79	16137.9	1.22177	2.33233	K02891
	662	AAJ76_1000192213	XM_024473627.1	XP_024332475.1	1255.93	2927.03	1.22068	2.33057	-
	663	AAJ76_340005691	XM_024475254.1	XP_024330790.1	767.943	1788.87	1.21997	2.32942	K02989
	664	AAJ76_230008177	XM_024474716.1	XP_024331095.1	6702.81	15610.7	1.2197	2.32898	K14005
	665	AAJ76_500092411	XM_024475894.1	XP_024332002.1	19709	14075.8	1.21851	2.32706	-
	666	AAJ76_400090413	XM_024475562.1	XP_024332083.1	726.071	1689.28	1.21823	2.32661	-
	667	AAJ76_2300041523	XM_024474705.1	XP_024331122.1	3057.73	7104.74	1.21632	2.32353	-
	668	AAJ76_270007114	XM_024474897.1	XP_024330970.1	588.55	1366.7	1.21546	2.32215	-
	669	AAJ76_200026614	XM_024474482.1	XP_024332251.1	3140.77	7286.23	1.21406	2.3199	K02930
	670	AAJ76_4400035648	XM_024475661.1	XP_024330559.1	2857.51	6627.69	1.21375	2.3194	K01689
	671	AAJ76_2800024761	XM_024474929.1	XP_024330951.1	559.698	1297.24	1.21272	2.31774	-
	672	AAJ76_3600017293	XM_024475312.1	XP_024330740.1	331.813	768.779	1.2122	2.31691	K03262
	673	AAJ76_3600023409	XM_024475319.1	XP_024330747.1	283.069	654.527	1.2093	2.31225	K00820
	674	AAJ76_600076796	XM_024476121.1	XP_024331902.1	3281.71	12236.8	1.2086	2.31113	K17783
	675	AAJ76_4000027497	XM_024475467.1	XP_024330636.1	499.76	1153.17	1.20629	2.30743	K02985
	676	AAJ76_790006485	XM_024476412.1	XP_024330107.1	1154.49	2650	1.20415	2.30401	K11142
	677	AAJ76_500027606	XM_024475846.1	XP_024331959.1	1002.78	655.96	1.20383	2.3035	-
	678	AAJ76_65000655	XM_024476195.1	XP_024330237.1	145.915	478.913	1.2031	2.30234	-
	679	AAJ76_200078246	XM_024474518.1	XP_024332285.1	761.469	1752.4	1.20247	2.30133	K05956
	680	AAJ76_1200039265	XM_024473862.1	XP_024331527.1	5778.54	13295.8	1.2022	2.3009	-
	681	AAJ76_300010520	XM_024475025.1	XP_024332130.1	168.377	387.375	1.20204	2.30065	K19852
	682*	AAJ76_700039738	XM_024476283.1	XP_024331810.1	729.647	2441.62	1.2019	2.30042	-
	683	AAJ76_210007848	XM_024474594.1	XP_024331172.1	1148.69	2641.78	1.20152	2.29982	K00505
	684	AAJ76_1000124730	XM_024473571.1	XP_024332425.1	243.459	559.318	1.19999	2.29738	-
	685	AAJ76_790009990	XM_024476414.1	XP_024330109.1	39.6641	194.113	1.19873	2.29538	K03768
	686	AAJ76_800039929	XM_024476461.1	XP_024331735.1	996.559	2189.23	1.1972	2.29294	K03028
	687	AAJ76_1700020393	XM_024474217.1	XP_024331317.1	373.105	854.253	1.19508	2.28958	K06944
	688	AAJ76_750004961	XM_024476369.1	XP_024330134.1	70.4178	347.366	1.19466	2.28891	K14570
	689	AAJ76_390004885	XM_024475440.1	XP_024330647.1	634.821	1452.58	1.19419	2.28816	-
	690	AAJ76_2300026150	XM_024474688.1	XP_024331108.1	377.856	864.428	1.19391	2.28772	-
	691	AAJ76_1400056492	XM_024474042.1	XP_024331453.1	207.997	475.766	1.19369	2.28737	-
	692	AAJ76_3800017796	XM_024475390.1	XP_024330679.1	1356.82	3103.37	1.19361	2.28724	-
	693	AAJ76_3400010712	XM_024475234.1	XP_024330796.1	828.142	1892.71	1.1925	2.28548	K03012
	694	AAJ76_100048238	XM_024473648.1	XP_024332381.1	1260.63	2880.53	1.19219	2.28499	K01872
	695	AAJ76_2100026403	XM_024474572.1	XP_024331186.1	4300.6	9815.17	1.19048	2.28229	-
	696	AAJ76_1600028874	XM_024474155.1	XP_024331353.1	2266.42	5170.18	1.1898	2.28121	-
	697	AAJ76_1500044498	XM_024474101.1	XP_024331404.1	2568.18	5857.54	1.18955	2.28082	K06013
	698	AAJ76_4000016744	XM_024475459.1	XP_024330630.1	290.767	663.07	1.1893	2.28042	K03456
	699	AAJ76_1000146628	XM_024473592.1	XP_024332445.1	416.486	949.033	1.18819	2.27867	-
	700	AAJ76_4600022919	XM_024475701.1	XP_024330519.1	1126.61	2565.58	1.18729	2.27725	-
	701	AAJ76_6500015342	XM_024476191.1	XP_024330245.1	239.573	335.946	1.18675	2.27639	K14852
	702	AAJ76_1000174952	XM_024473614.1	XP_024332465.1	355.887	809.865	1.18626	2.27562	-
	703	AAJ76_230009945	XM_024474719.1	XP_024331098.1	556.462	1266.22	1.18618	2.27549	-
	704	AAJ76_100015526	XM_024473597.1	XP_024332358.1	182.168	414.382	1.1857	2.27474	-
	705	AAJ76_6000107507	XM_024476069.1	XP_024331930.1	4630.46	466.636	1.18526	2.27404	K11252
	706	AAJ76_600047985	XM_024476103.1	XP_024331887.1	126.041	1722.47	1.18477	2.27327	-
	707	AAJ76_10300011496	XM_024473688.1	XP_024329939.1	438.257	996.145	1.18458	2.27297	K17497
	708	AAJ76_6700010761	XM_024476212.1	XP_024330218.1	169.07	1675.85	1.18265	2.26993	K08516
	709	AAJ76_3700010706	XM_024475346.1	XP_024330702.1	210.721	478.182	1.18222	2.26926	-
	710	AAJ76_700045349	XM_024476286.1	XP_024331813.1	127.224	524.405	1.18201	2.26893	K14850
	711	AAJ76_3600037707	XM_024475331.1	XP_024330758.1	3317.29	7525.19	1.18172	2.26847	-
	712	AAJ76_8000108766	XM_024476430.1	XP_024331776.1	413.72	998.328	1.18143	2.26801	K07565
	713	AAJ76_1950002	XM_024474379.1	XP_024329611.1	507.298	1150.21	1.18099	2.26732	K23338
	714	AAJ76_5500012161	XM_024475978.1	XP_024330366.1	2695.64	55.1213	1.17965	2.26522	K12815
	715	AAJ76_2100039300	XM_024474578.1	XP_024331191.1	234.831	531.178	1.17757	2.26195	-
	716	AAJ76_3000036836	XM_024475014.1	XP_024330903.1	213.949	483.64	1.17667	2.26054	-
	717	AAJ76_1400029376	XM_024474020.1	XP_024331434.1	393.532	889.113	1.17588	2.25931	K18670
	718	AAJ76_1880003750	XM_024474330.1	XP_024329627.1	348.554	787.274	1.17548	2.25868	-
	719	AAJ76_3300019330	XM_024475200.1	XP_024330818.1	302.025	682.037	1.17518	2.25821	-
	720	AAJ76_2900032996	XM_024474977.1	XP_024330928.1	401.153	904.447	1.17288	2.25461	K03032
	721	AAJ76_800036056	XM_024476456.1	XP_024331730.1	27083.1	59245.9	1.17258	2.25414	K11253
	722	AAJ76_8000012774	XM_024476418.1	XP_024330100.1	26080.6	84401.2	1.17221	2.25357	-
	723	AAJ76_1100032467	XM_024473753.1	XP_024331563.1	8697.85	19564.3	1.16949	2.24932	K14306
	724	AAJ76_1300053942	XM_024473955.1	XP_024331491.1	1244.41	2799	1.16945	2.24926	-
	725	AAJ76_1000117079	XM_024473564.1	XP_024332418.1	398.781	896.355	1.16847	2.24773	-
	726	AAJ76_1500018854	XM_024474082.1	XP_024331388.1	1467.95	3298.41	1.16797	2.24695	-
	727	AAJ76_1000133260	XM_024473579.1	XP_024332433.1	525.501	1180.65	1.16782	2.24672	-
	728	AAJ76_4600017684	XM_024475697.1	XP_024330515.1	8093.03	18171.7	1.16694	2.24535	-
	729	AAJ76_400035759	XM_024475534.1	XP_024332059.1	656.321	1472.44	1.16573	2.24347	-
	730	AAJ76_1800051202	XM_024474293.1	XP_024331295.1	313.024	702.151	1.16551	2.24312	K17255
	731	AAJ76_2200050341	XM_024474645.1	XP_024331162.1	1459.67	3273.2	1.16506	2.24243	K02154
	732	AAJ76_200077996	XM_024474517.1	XP_024332284.1	2698.13	6048.72	1.16467	2.24182	K17301
	733	AAJ76_1200007387	XM_024473843.1	XP_024329835.1	12482.7	27968.9	1.1639	2.24062	-
	734	AAJ76_1800019815	XM_024474273.1	XP_024331276.1	150.068	336.004	1.16286	2.23901	K03135
	735	AAJ76_300070062	XM_024475106.1	XP_024332169.1	1122.17	2510.74	1.16182	2.2374	-
	736	AAJ76_2000169623	XM_024474464.1	XP_024332342.1	5217.01	11672.4	1.16181	2.23738	-
	737	AAJ76_2100046151	XM_024474584.1	XP_024331197.1	2379.88	5313.53	1.15878	2.23269	-
	738	AAJ76_1100006677	XM_024473738.1	XP_024329893.1	3281.09	7321.83	1.15803	2.23153	-
	739	AAJ76_1700022863	XM_024474218.1	XP_024331318.1	509.926	1137.65	1.1577	2.23101	K02150
	740	AAJ76_5800012528	XM_024476017.1	XP_024330332.1	690.182	11499.9	1.15752	2.23074	-
	741	AAJ76_100043085	XM_024473641.1	XP_024332374.1	594.633	1324.71	1.1556	2.22777	K11129
	742	AAJ76_1300062952	XM_024473961.1	XP_024331497.1	288.474	642.605	1.15549	2.2276	-
	743	AAJ76_2300036398	XM_024474701.1	XP_024331119.1	3783.91	8420.9	1.1541	2.22545	K12013
	744	AAJ76_3200025071	XM_024475168.1	XP_024330849.1	4696.79	10408.8	1.14806	2.21616	-
	745	AAJ76_3100014259	XM_024475140.1	XP_024330868.1	945.555	2094.23	1.14719	2.21482	-
	746	AAJ76_3600014915	XM_024475308.1	XP_024330736.1	1516.33	3358.42	1.14719	2.21482	K02880
	747	AAJ76_900075697	XM_024476621.1	XP_024331687.1	88.5397	182.261	1.14706	2.21462	-
	748	AAJ76_610009661	XM_024476155.1	XP_024330285.1	183.711	1124.77	1.14556	2.21232	-
	749	AAJ76_700018557	XM_024476268.1	XP_024331796.1	1219.33	3696.4	1.14529	2.21191	K00111
	750	AAJ76_1000123289	XM_024473569.1	XP_024332423.1	933.181	2061.71	1.14361	2.20933	K06174
	751	AAJ76_2400050936	XM_024474768.1	XP_024331084.1	157.384	347.599	1.14313	2.2086	K20471
	752	AAJ76_4000025484	XM_024475466.1	XP_024330635.1	5620.78	12405.4	1.14213	2.20707	-
	753	AAJ76_2600043692	XM_024474840.1	XP_024331022.1	408.307	900.108	1.14044	2.20448	-
	754	AAJ76_1400053956	XM_024474040.1	XP_024331451.1	158.691	349.774	1.1402	2.20412	-
	755	AAJ76_1200054723	XM_024473874.1	XP_024331538.1	511.307	1124.92	1.13755	2.20007	-
	756	AAJ76_3500036117	XM_024475286.1	XP_024330782.1	21810.7	47956.4	1.13669	2.19876	-
	757	AAJ76_800045650	XM_024476465.1	XP_024331739.1	95.2183	283.955	1.1354	2.19679	K10587
	758	AAJ76_8100013353	XM_024476504.1	XP_024330086.1	2572.37	5999.62	1.13457	2.19553	-
	759	AAJ76_970003904	XM_024476687.1	XP_024329964.1	189.19	501.214	1.13372	2.19424	K01895
	760	AAJ76_700059080	XM_024476298.1	XP_024331822.1	296.778	126.672	1.13256	2.19247	-
	761	AAJ76_3500034447	XM_024475284.1	XP_024330780.1	1990.02	4361.36	1.132	2.19162	-
	762	AAJ76_1700017966	XM_024474214.1	XP_024331314.1	1682.45	3684.18	1.13078	2.18977	K11672
	763	AAJ76_1260002	XM_024473910.1	XP_024329801.1	182.579	399.655	1.13023	2.18894	-
	764	AAJ76_4900025696	XM_024475768.1	XP_024330470.1	1278.46	3216.98	1.13002	2.18862	K21751
	765	AAJ76_400092187	XM_024475563.1	XP_024332084.1	418.214	915.071	1.12964	2.18804	-
	766	AAJ76_800037613	XM_024476458.1	XP_024331732.1	675.632	1549.18	1.12932	2.18756	K03145
	767	AAJ76_1000156805	XM_024473598.1	XP_024332450.1	459.38	1004.54	1.12878	2.18674	K03039
	768	AAJ76_1500026595	XM_024474089.1	XP_024331394.1	690.11	1507.4	1.12716	2.18428	-
	769	AAJ76_5000116808	XM_024475816.1	XP_024332020.1	8081.6	481.145	1.12642	2.18316	-
	770	AAJ76_2300016744	XM_024474682.1	XP_024331103.1	205.035	447.421	1.12576	2.18216	-
	771	AAJ76_3900036918	XM_024475438.1	XP_024330669.1	925.409	2017.88	1.12468	2.18053	-
	772	AAJ76_2500034292	XM_024474803.1	XP_024331046.1	195.234	425.618	1.12436	2.18005	K03627
	773	AAJ76_210003439	XM_024474575.1	XP_024331168.1	2376.41	5178.09	1.12363	2.17895	K02148
	774	AAJ76_630007099	XM_024476173.1	XP_024330262.1	613.93	982.96	1.12305	2.17807	-
	775	AAJ76_300073135	XM_024475109.1	XP_024332172.1	323.418	704.014	1.1222	2.17679	K02915
	776	AAJ76_4700020061	XM_024475726.1	XP_024330497.1	295.955	644.176	1.12208	2.17661	-
	777	AAJ76_490005632	XM_024475778.1	XP_024330458.1	634.083	246.268	1.11972	2.17305	K10737
	778	AAJ76_3000129339	XM_024475038.1	XP_024332203.1	675.698	1468.28	1.11967	2.17297	K00033
	779	AAJ76_200088308	XM_024474524.1	XP_024332290.1	477.993	1037.93	1.11865	2.17144	-
	780	AAJ76_3500034361	XM_024475283.1	XP_024330779.1	310.521	673.547	1.11709	2.16909	K02735
	781	AAJ76_5500024656	XM_024475984.1	XP_024330371.1	802.345	3431.68	1.11643	2.1681	-
	782	AAJ76_1100069970	XM_024473775.1	XP_024331584.1	15572.1	33682.1	1.11302	2.16298	-
	783	AAJ76_200096780	XM_024474533.1	XP_024332297.1	308.422	666.992	1.11277	2.1626	K23727
	784	AAJ76_1900020462	XM_024474345.1	XP_024331238.1	498.373	1077.51	1.1124	2.16205	-
	785	AAJ76_2700031779	XM_024474876.1	XP_024330986.1	3119.91	6744.82	1.11227	2.16186	-
	786	AAJ76_1600043340	XM_024474159.1	XP_024331357.1	6399.13	13831.2	1.11197	2.16141	K11155
	787	AAJ76_1040006841	XM_024473697.1	XP_024329929.1	2124.58	4589.63	1.1112	2.16025	-
	788	AAJ76_700072944	XM_024476306.1	XP_024331829.1	266.976	543.535	1.11051	2.15922	K03115
	789	AAJ76_4700025693	XM_024475730.1	XP_024330501.1	337.762	728.675	1.10927	2.15736	-
	790	AAJ76_460009238	XM_024475713.1	XP_024330510.1	778.077	1678.3	1.10901	2.15698	K02976
	791	AAJ76_4900014035	XM_024475761.1	XP_024330463.1	1905.14	565.758	1.10613	2.15267	K15175
	792	AAJ76_3000127747	XM_024475037.1	XP_024332202.1	314.131	675.953	1.10556	2.15182	K04354
	793	AAJ76_4000107968	XM_024475490.1	XP_024332096.1	2251.36	4840.03	1.10422	2.14983	K00134
	794	AAJ76_270006410	XM_024474896.1	XP_024330969.1	741.052	1590.29	1.10164	2.14599	-
	795	AAJ76_600083511	XM_024476129.1	XP_024331909.1	5115.14	515.849	1.10163	2.14597	-
	796	AAJ76_1300043529	XM_024473948.1	XP_024331485.1	194.489	417.075	1.10061	2.14445	-
	797	AAJ76_1000150459	XM_024473594.1	XP_024332447.1	399.927	856.741	1.09912	2.14224	K03015
	798	AAJ76_600012463	XM_024476081.1	XP_024331866.1	459.077	87.2851	1.09752	2.13987	-
	799*	AAJ76_1900038297	XM_024474354.1	XP_024331247.1	1267.64	2712.4	1.09743	2.13973	-
	800	AAJ76_2600047294	XM_024474843.1	XP_024331025.1	52.856	113.044	1.09674	2.13871	K07178
	801	AAJ76_1800018124	XM_024474271.1	XP_024331274.1	501.293	1071.95	1.09651	2.13837	K06677
	802	AAJ76_3000148489	XM_024475057.1	XP_024332219.1	508.598	1087.13	1.09592	2.13749	K02209
	803	AAJ76_900050073	XM_024476602.1	XP_024331672.1	444.694	1311.81	1.09404	2.13471	K01641
	804	AAJ76_3000133772	XM_024475044.1	XP_024332208.1	7401.46	15794.4	1.09353	2.13396	K20103
	805	AAJ76_3000101013	XM_024475023.1	XP_024332189.1	200.491	427.447	1.09221	2.132	K11518
	806	AAJ76_3400016364	XM_024475237.1	XP_024330799.1	3034.54	6464.7	1.0911	2.13036	-
	807	AAJ76_4300019362	XM_024475631.1	XP_024330574.1	1081.05	2302.99	1.09107	2.13032	K05767
	808	AAJ76_1000136258	XM_024473583.1	XP_024332436.1	2109.48	4490.17	1.08988	2.12856	-
	809	AAJ76_4300018819	XM_024475630.1	XP_024330573.1	532.906	1134.25	1.08979	2.12843	-
	810	AAJ76_4000029099	XM_024475468.1	XP_024330637.1	6638.57	14124	1.08921	2.12758	-
	811	AAJ76_3600030397	XM_024475326.1	XP_024330753.1	60.6541	128.965	1.0883	2.12623	K07374
	812	AAJ76_7000104600	XM_024476250.1	XP_024331848.1	380.953	3621.34	1.08664	2.12379	K02738
	813	AAJ76_1200026145	XM_024473857.1	XP_024331522.1	3022.14	6418.23	1.08661	2.12374	-
	814	AAJ76_700073923	XM_024476308.1	XP_024331831.1	41.1121	106.054	1.0866	2.12373	-
	815	AAJ76_880001082	XM_024476564.1	XP_024330026.1	521.593	2223.43	1.0858	2.12255	K10601
	816	AAJ76_7000117869	XM_024476263.1	XP_024331858.1	70.7824	840.935	1.08391	2.11977	K08737
	817	AAJ76_2300041850	XM_024474706.1	XP_024331123.1	188.091	398.372	1.08269	2.11798	K03016
	818	AAJ76_3400010348	XM_024475232.1	XP_024330794.1	5124.12	10852.8	1.08269	2.11798	K09498
	819	AAJ76_30007661	XM_024475112.1	XP_024332128.1	2917.72	6178.52	1.08242	2.11759	-
	820	AAJ76_7800010297	XM_024476393.1	XP_024330122.1	158.782	618.499	1.08224	2.11732	-
	821	AAJ76_1700062503	-	-	3298.41	6981.33	1.08173	2.11657	-
	822	AAJ76_1900034462	XM_024474352.1	XP_024331245.1	640.223	1354.29	1.08089	2.11534	K10844
	823	AAJ76_1800040576	XM_024474286.1	XP_024331288.1	1836.55	3884.32	1.08066	2.115	K06620
	824	AAJ76_6000013877	XM_024476050.1	XP_024330294.1	88.1439	27408.1	1.07925	2.11294	-
	825	AAJ76_1500034932	XM_024474093.1	XP_024331396.1	912.804	1928.69	1.07924	2.11292	K13519
	826	AAJ76_3200022197	XM_024475165.1	XP_024330846.1	169.625	358.035	1.07776	2.11076	K09500
	827	AAJ76_280009001	XM_024474946.1	XP_024330939.1	376.352	793.948	1.07696	2.10959	-
	828	AAJ76_800073070	XM_024476482.1	XP_024331754.1	1785.68	4968.18	1.07638	2.10874	-
	829	AAJ76_1800012242	XM_024474266.1	XP_024331269.1	2701.16	5684.92	1.07356	2.10462	K02212
	830	AAJ76_3900022261	XM_024475428.1	XP_024330659.1	2326.91	4895.64	1.07308	2.10392	K20131
	831	AAJ76_2200048751	XM_024474644.1	XP_024331161.1	180.065	378.823	1.07301	2.10382	-
	832	AAJ76_100053041	XM_024473651.1	XP_024332384.1	53.2728	112.057	1.07277	2.10347	-
	833	AAJ76_2700010324	XM_024474862.1	XP_024330973.1	356.555	749.634	1.07206	2.10243	K00809
	834	AAJ76_200045239	XM_024474498.1	XP_024332267.1	25.0514	52.6564	1.07172	2.10194	-
	835	AAJ76_1500038091	XM_024474096.1	XP_024331399.1	35.7078	74.9365	1.06943	2.0986	-
	836	AAJ76_2900038545	XM_024474979.1	XP_024330930.1	112.353	235.662	1.06868	2.09751	-
	837	AAJ76_3300025458	XM_024475204.1	XP_024330822.1	499.578	1047.76	1.06853	2.0973	-
	838	AAJ76_7500013302	XM_024476362.1	XP_024330139.1	53.4318	437.351	1.06833	2.097	K20028
	839	AAJ76_1600061959	XM_024474172.1	XP_024331369.1	136.238	285.548	1.06761	2.09596	K03037
	840	AAJ76_4700023754	XM_024475727.1	XP_024330498.1	62.2613	130.483	1.06745	2.09573	-
	841	AAJ76_5000122810	XM_024475823.1	XP_024332026.1	3444.24	3672.5	1.06616	2.09385	K01623
	842	AAJ76_2000118999	XM_024474431.1	XP_024332313.1	361.057	755.659	1.06551	2.09291	K00326
	843	AAJ76_1000042493	XM_024473521.1	XP_024331618.1	1058.9	2215.97	1.06537	2.09271	-
	844	AAJ76_610001654	XM_024476148.1	XP_024330280.1	2023.67	682.358	1.06476	2.09182	K10403
	845	AAJ76_500075064	XM_024475883.1	XP_024331992.1	102.02	608.214	1.06455	2.09152	-
	846	AAJ76_1000101027	XM_024473552.1	XP_024332408.1	45.6253	95.2934	1.06254	2.08861	-
	847	AAJ76_5700011426	XM_024476008.1	XP_024330339.1	179.185	277.241	1.06219	2.0881	-
	848	AAJ76_1800050980	XM_024474292.1	XP_024331294.1	135.795	283.534	1.06209	2.08795	K03097
	849	AAJ76_3200020679	XM_024475164.1	XP_024330845.1	69.1494	144.284	1.06112	2.08655	-
	850	AAJ76_1000731	XM_024473659.1	XP_024332350.1	69.7281	145.379	1.06001	2.08495	K00966
	851	AAJ76_300054809	XM_024475098.1	XP_024332162.1	29.3471	61.1827	1.05991	2.0848	-
	852	AAJ76_600069452	XM_024476114.1	XP_024331896.1	462.814	7584.48	1.05983	2.08469	K02885
	853	AAJ76_4000106108	XM_024475489.1	XP_024332095.1	71.4506	148.928	1.0596	2.08435	-
	854	AAJ76_2000145018	XM_024474447.1	XP_024332327.1	205.653	428.637	1.05955	2.08428	-
	855	AAJ76_3400022400	XM_024475243.1	XP_024330804.1	1609.86	3354.96	1.05936	2.08401	-
	856	AAJ76_5800010135	XM_024476015.1	XP_024330330.1	139.33	1539.62	1.0588	2.0832	K00384
	857	AAJ76_7500017326	XM_024476366.1	XP_024330143.1	17.7883	72.6692	1.05809	2.08217	K10597
	858	AAJ76_2700046457	XM_024474892.1	XP_024331000.1	391.492	815.125	1.05804	2.0821	-
	859	AAJ76_5200027202	XM_024475935.1	XP_024330413.1	21.7505	617.559	1.05789	2.08188	K11667
	860	AAJ76_500031343	XM_024475850.1	XP_024331962.1	2744.6	514.399	1.05755	2.08139	K03027
	861	AAJ76_7700010362	XM_024476385.1	XP_024330130.1	279.087	1562.85	1.05745	2.08125	-
	862	AAJ76_2200020373	XM_024474624.1	XP_024331142.1	8310.6	17289.7	1.05689	2.08044	-
	863	AAJ76_3000143212	XM_024475054.1	XP_024332216.1	80.772	167.838	1.05514	2.07792	K03137
	864	AAJ76_7000108064	XM_024476253.1	XP_024331851.1	1743.29	1705.01	1.05471	2.0773	K01886
	865	AAJ76_300040691	XM_024475088.1	XP_024332152.1	95.4692	198.236	1.05411	2.07644	-
	866	AAJ76_70006320	XM_024476300.1	XP_024331788.1	61.0289	139.588	1.05353	2.0756	K10807
	867	AAJ76_4500023605	XM_024475678.1	XP_024330535.1	3939.47	8171.27	1.05256	2.07421	-
	868	AAJ76_200048485	XM_024474501.1	XP_024332269.1	602.658	1248.44	1.05072	2.07156	-
	869	AAJ76_310009488	XM_024475154.1	XP_024330866.1	2048.41	4242.34	1.05035	2.07103	-
	870	AAJ76_2800015122	XM_024474920.1	XP_024330943.1	2906.33	6018.49	1.0502	2.07082	K14758
	871	AAJ76_900081991	XM_024476628.1	XP_024331694.1	770.625	2095.78	1.05016	2.07076	K04513
	872	AAJ76_4000120163	XM_024475497.1	XP_024332102.1	159.998	331.266	1.04994	2.07044	-
	873	AAJ76_4000138801	XM_024475509.1	XP_024332113.1	981.515	2031.64	1.04957	2.06991	K04523
	874	AAJ76_900078142	XM_024476624.1	XP_024331690.1	1555.8	4012.87	1.04891	2.06897	-
	875	AAJ76_3900026152	XM_024475431.1	XP_024330662.1	35.2728	72.9713	1.04877	2.06877	-
	876	AAJ76_2900031484	XM_024474975.1	XP_024330926.1	70.2032	145.221	1.04865	2.06859	-
	877	AAJ76_4500017931	XM_024475676.1	XP_024330533.1	12994.8	26878.5	1.04852	2.06841	-
	878	AAJ76_2100026368	XM_024474571.1	XP_024331185.1	8107.9	16766.9	1.04822	2.06798	K02873
	879	AAJ76_2500033940	XM_024474802.1	XP_024331045.1	39.0456	80.6539	1.04658	2.06563	K14569
	880	AAJ76_1510006055	XM_024474117.1	XP_024329728.1	51.0618	105.44	1.0461	2.06494	K01514
	881	AAJ76_4900029585	XM_024475772.1	XP_024330474.1	1558.44	8900.66	1.04561	2.06424	-
	882	AAJ76_2200053210	XM_024474648.1	XP_024331165.1	875.831	1807.84	1.04554	2.06414	K03283
	883	AAJ76_300079048	XM_024475114.1	XP_024332176.1	235.892	486.498	1.04431	2.06238	-
	884	AAJ76_3300022746	XM_024475202.1	XP_024330820.1	178.97	368.887	1.04346	2.06117	K02883
	885	AAJ76_230005618	XM_024474715.1	XP_024331094.1	1068.08	2200.33	1.04269	2.06007	K02958
	886	AAJ76_900068110	XM_024476616.1	XP_024331682.1	271.108	547.979	1.04188	2.05891	-
	887	AAJ76_1500040491	XM_024474099.1	XP_024331402.1	88.679	182.578	1.04184	2.05885	-
	888	AAJ76_2370003	XM_024474736.1	XP_024329515.1	64.0797	131.921	1.04174	2.05871	-
	889	AAJ76_900077755	XM_024476623.1	XP_024331689.1	67.7953	140.266	1.04161	2.05852	K02321
	890	AAJ76_100094159	XM_024473676.1	XP_024332406.1	1550.33	3191.24	1.04155	2.05844	-
	891	AAJ76_7100012254	XM_024476327.1	XP_024330189.1	411.568	1146.62	1.04067	2.05718	K04794
	892	AAJ76_1600025958	XM_024474152.1	XP_024331350.1	56.7346	116.639	1.03975	2.05587	K00036
	893	AAJ76_2000026160	XM_024474397.1	XP_024331211.1	23.0303	47.3353	1.03939	2.05536	K14298
	894	AAJ76_260006320	XM_024474847.1	XP_024331004.1	79.5	163.313	1.03861	2.05425	K10579
	895	AAJ76_870002930	XM_024476560.1	XP_024330032.1	5811.05	19199.4	1.03802	2.05341	-
	896	AAJ76_5300021030	XM_024475947.1	XP_024330398.1	71.2043	11098.6	1.03798	2.05335	-
	897	AAJ76_700092165	XM_024476319.1	XP_024331841.1	85.0395	170.179	1.03727	2.05234	-
	898	AAJ76_710005614	XM_024476334.1	XP_024330183.1	1670.03	5970.2	1.03716	2.05218	-
	899	AAJ76_2100052019	XM_024474587.1	XP_024331200.1	23.012	47.2045	1.03654	2.0513	-
	900	AAJ76_4500027055	XM_024475681.1	XP_024330538.1	4234.67	8682.95	1.03594	2.05045	K14555
	901	AAJ76_100078281	XM_024473662.1	XP_024332393.1	552.628	1132.9	1.03564	2.05002	-
	902	AAJ76_6700012139	XM_024476213.1	XP_024330219.1	817.942	1858.16	1.03483	2.04887	-
	903	AAJ76_100090983	XM_024473674.1	XP_024332404.1	3595.77	7367.1	1.0348	2.04883	K03695
	904	AAJ76_3600040819	XM_024475335.1	XP_024330761.1	101.716	208.348	1.03444	2.04832	-
	905	AAJ76_5000024717	XM_024475792.1	XP_024330449.1	87.0982	545.771	1.03377	2.04737	K04482
	906	AAJ76_4000037119	XM_024475476.1	XP_024330644.1	40.2999	82.4853	1.03336	2.04679	-
	907	AAJ76_3000150672	XM_024475058.1	XP_024332220.1	391.244	800.603	1.03302	2.0463	K03007
	908	AAJ76_270004362	XM_024474889.1	XP_024330967.1	1684.95	3447.89	1.03301	2.04629	K11090
	909	AAJ76_500033093	XM_024475851.1	XP_024331963.1	251.423	2020.42	1.03277	2.04595	-
	910	AAJ76_500071773	XM_024475879.1	XP_024331988.1	147840	213.376	1.03263	2.04575	-
	911	AAJ76_4500015299	XM_024475674.1	XP_024330531.1	168.857	345.381	1.03239	2.04541	-
	912	AAJ76_2700043085	XM_024474888.1	XP_024330997.1	5128.85	10486.6	1.03185	2.04464	K20553
	913	AAJ76_400088984	XM_024475561.1	XP_024332082.1	330.424	675.023	1.03062	2.0429	-
	914	AAJ76_6800012709	XM_024476222.1	XP_024330211.1	71.1815	290.698	1.03011	2.04218	-
	915	AAJ76_5500018730	XM_024475981.1	XP_024330369.1	318.71	332.31	1.02963	2.0415	-
	916	AAJ76_700092046	XM_024476318.1	XP_024331840.1	544.186	1116.86	1.02789	2.03904	-
	917	AAJ76_5400021149	XM_024475966.1	XP_024330384.1	371.795	767.766	1.02766	2.03871	-
	918	AAJ76_7000109198	XM_024476254.1	XP_024331852.1	836.468	452.113	1.0274	2.03835	-
	919	AAJ76_600079736	XM_024476124.1	XP_024331905.1	30.0164	241.271	1.02672	2.03739	-
	920	AAJ76_500085410	XM_024475888.1	XP_024331996.1	551.758	4094.56	1.02653	2.03712	K09399
	921	AAJ76_380008763	XM_024475410.1	XP_024330673.1	142.899	291.1	1.02652	2.0371	K12605
	922	AAJ76_1600063485	XM_024474174.1	XP_024331371.1	1419.39	2890.8	1.0262	2.03665	K08065
	923	AAJ76_300033035	XM_024475080.1	XP_024332145.1	40.3477	82.1711	1.02614	2.03657	K04799
	924	AAJ76_700073809	XM_024476307.1	XP_024331830.1	37.1203	78.8336	1.02566	2.03589	K02324
	925	AAJ76_3600011925	XM_024475307.1	XP_024330735.1	588.611	1197.99	1.02523	2.03528	K02732
	926	AAJ76_200036678	XM_024474489.1	XP_024332258.1	4357.49	8868.47	1.02519	2.03523	K12581
	927	AAJ76_700045384	XM_024476287.1	XP_024331814.1	257.805	863.445	1.0244	2.03411	K11346
	928	AAJ76_600039052	XM_024476097.1	XP_024331881.1	199.772	683.081	1.0234	2.0327	-
	929	AAJ76_5000023299	XM_024475791.1	XP_024330448.1	491.534	178.322	1.02304	2.0322	K02685
	930	AAJ76_500021953	XM_024475842.1	XP_024331955.1	299.657	2309.92	1.0224	2.0313	K01836
	931	AAJ76_270005075	XM_024474895.1	XP_024330968.1	744.276	1511.65	1.02222	2.03104	K22762
	932	AAJ76_270002680	XM_024474872.1	XP_024330965.1	7406.99	15039.6	1.02181	2.03046	K02739
	933	AAJ76_800071148	XM_024476480.1	XP_024331753.1	114.159	240.731	1.01997	2.02788	-
	934	AAJ76_3600016041	XM_024475311.1	XP_024330739.1	4379.39	8878.24	1.01954	2.02727	-
	935	AAJ76_3300012810	XM_024475197.1	XP_024330815.1	267.823	542.848	1.01927	2.02689	K07390
	936	AAJ76_1370001155	XM_024473996.1	XP_024329762.1	204.863	415.147	1.01897	2.02647	K00927
	937	AAJ76_6800015621	XM_024476225.1	XP_024330213.1	143.562	167.405	1.01785	2.0249	-
	938	AAJ76_4400033658	XM_024475660.1	XP_024330558.1	121.809	246.649	1.01784	2.02489	K12812
	939	AAJ76_900074189	XM_024476620.1	XP_024331686.1	1240.77	2747.83	1.01526	2.02127	K11726
	940	AAJ76_3600021997	XM_024475318.1	XP_024330746.1	476.853	963.794	1.01518	2.02116	K00021
	941	AAJ76_1100060503	XM_024473767.1	XP_024331577.1	959.931	1939.79	1.0149	2.02076	-
	942	AAJ76_4000015827	XM_024475458.1	XP_024330629.1	785.557	1586.4	1.01397	2.01946	-
	943	AAJ76_1300019985	XM_024473936.1	XP_024331473.1	19557.8	39489.7	1.01373	2.01912	K11293
	944	AAJ76_1200018338	XM_024473850.1	XP_024331515.1	770.004	1554.29	1.01332	2.01855	-
	945	AAJ76_6600014704	XM_024476203.1	XP_024330230.1	469.142	187.598	1.01308	2.01822	-
	946	AAJ76_1260003553	XM_024473912.1	XP_024329805.1	233.14	469.88	1.0111	2.01545	K03857
	947	AAJ76_1170005013	XM_024473818.1	XP_024329852.1	131.999	265.941	1.01058	2.01472	K22503
	948	AAJ76_4000102274	XM_024475486.1	XP_024332092.1	1988.17	4004.84	1.0103	2.01433	K08850
	949	AAJ76_1000113859	XM_024473559.1	XP_024332414.1	1930.45	3886.06	1.00937	2.01303	-
	950	AAJ76_310003982	XM_024475150.1	XP_024330865.1	4051.62	8147.28	1.00782	2.01087	-
	951	AAJ76_5400010332	XM_024475960.1	XP_024330379.1	762.579	160.871	1.0069	2.00959	-
	952	AAJ76_1800031824	XM_024474279.1	XP_024331282.1	738.81	1483.83	1.00605	2.0084	-
	953	AAJ76_600027435	XM_024476089.1	XP_024331873.1	186.334	2016.46	1.00428	2.00594	K21456
	954	AAJ76_1700033697	XM_024474226.1	XP_024331326.1	77.1817	154.793	1.00401	2.00557	K11649
	955	AAJ76_1800041656	XM_024474288.1	XP_024331290.1	678.821	1361.08	1.00365	2.00507	K15083
	956	AAJ76_780007024	XM_024476400.1	XP_024330120.1	2513.49	5879.15	1.00251	2.00348	-
	957	AAJ76_700098513	XM_024476322.1	XP_024331844.1	5750.07	13948.1	1.00085	2.00118	K02929
	958	AAJ76_3200037020	XM_024475179.1	XP_024330859.1	3521.5	7043.7	1.00015	2.00021	-
*V-Type ATPase pathway gene
