# Supplementary material for: Regulation of Nosema ceranae gene expression by Bidens pilosa phytogenic treatment in infected honey bees
Source: Front Insect Sci. 2026 Jun 3;6:1828903. doi: 10.3389/finsc.2026.1828903 (PMC13273367; doi:10.3389/finsc.2026.1828903)
Supplement: Supplementary Table 4 — Down-regulated DEG list of D/B comparison group. [file Table4.xlsx]

## Sheet: S4_table
Supplementary Table S4 Table. Down-regulated DEG list of D/B comparison group
dpi	No.	Gene ID	Transcripts ID	Protein ID	DMSO + Nc FPKM	BP+Nc FPKM	Log2 (fold_change)	Fold change	Ko annotation
5 dpi	1	AAJ76_1600068502	XM_024474177.1	XP_024331374.1	16700.7	1134.28	-3.88006	-14.7236	-
	2	AAJ76_5000116788	XM_024475815.1	XP_024332019.1	2187.76	160.32	-3.77043	-13.6462	-
	3	AAJ76_1000166727	XM_024473607.1	XP_024332458.1	1975.56	159.947	-3.6266	-12.3514	K14846
	4	AAJ76_1500062863	XM_024474110.1	XP_024331413.1	548.687	45.0673	-3.60583	-12.1748	-
	5	AAJ76_2000104532	XM_024474422.1	XP_024332305.1	5865.4	486.924	-3.59046	-12.0458	K07560
	6	AAJ76_2200019323	XM_024474623.1	XP_024331141.1	1212.12	102.504	-3.56378	-11.8251	-
	7	AAJ76_200084047	XM_024474522.1	XP_024332288.1	1003.13	97.6616	-3.36057	-10.2715	K10751
	8	AAJ76_1800016140	XM_024474269.1	XP_024331272.1	2000.5	198.067	-3.3363	-10.1001	-
	9	AAJ76_3800025933	XM_024475400.1	XP_024330689.1	2213.85	219.989	-3.33105	-10.0634	K23469
	10	AAJ76_100058174	XM_024473654.1	XP_024332387.1	465.535	46.6012	-3.32045	-9.98976	-
	11	AAJ76_3700033649	XM_024475368.1	XP_024330722.1	2194.66	234.48	-3.22646	-9.35969	K00586
	12	AAJ76_8700010241	XM_024476556.1	XP_024330035.1	16938.2	1853.08	-3.19229	-9.14061	-
	13	AAJ76_4500025263	XM_024475679.1	XP_024330536.1	1902.23	211.025	-3.1722	-9.0142	-
	14	AAJ76_750004961	XM_024476369.1	XP_024330134.1	514.071	58.6469	-3.13184	-8.76552	-
	15	AAJ76_2100043963	XM_024474582.1	XP_024331195.1	1861.39	214.312	-3.11859	-8.68539	-
	16	AAJ76_100042583	XM_024473640.1	XP_024332373.1	2509.53	291.231	-3.10718	-8.61697	K10734
	17	AAJ76_740001	XM_024476352.1	XP_024330157.1	4500000	525593	-3.09645	-8.55312	-
	18	AAJ76_1000133260	XM_024473579.1	XP_024332433.1	27332.3	3350.22	-3.02828	-8.15836	-
	19	AAJ76_4200014473	XM_024475597.1	XP_024330589.1	2919.55	366.264	-2.99479	-7.97116	K01823
	20	AAJ76_2200035601	XM_024474636.1	XP_024331153.1	508.368	63.9918	-2.98992	-7.9443	K11778
	21	AAJ76_3500029471	XM_024475281.1	XP_024330777.1	397.223	51.021	-2.96078	-7.78545	K15292
	22	AAJ76_200039617	XM_024474493.1	XP_024332262.1	2685.81	347.652	-2.94964	-7.72556	-
	23	AAJ76_1700034619	XM_024474227.1	XP_024331327.1	2200.46	285.837	-2.94454	-7.6983	-
	24	AAJ76_1000057704	XM_024473532.1	XP_024331628.1	4976.42	650.12	-2.93633	-7.65462	K03011
	25	AAJ76_2000113023	XM_024474427.1	XP_024332310.1	4457.51	583.856	-2.93256	-7.63464	-
	26	AAJ76_800071148	XM_024476480.1	XP_024331753.1	1085.85	142.7	-2.92776	-7.60928	K14168
	27	AAJ76_2300013426	XM_024474677.1	XP_024331099.1	870.742	115.128	-2.91901	-7.56327	-
	28	AAJ76_600091183	XM_024476136.1	XP_024331915.1	663.279	88.3341	-2.90857	-7.50874	-
	29	AAJ76_770004286	XM_024476389.1	XP_024330126.1	1745.23	245.305	-2.83077	-7.11454	-
	30	AAJ76_1400038041	XM_024474025.1	XP_024331439.1	1420.79	199.835	-2.82981	-7.10981	-
	31	AAJ76_5000123970	XM_024475826.1	XP_024332029.1	846.459	119.976	-2.81869	-7.05521	K01623
	32	AAJ76_600060353	XM_024476108.1	XP_024331892.1	260.487	37.3708	-2.80123	-6.97034	-
	33	AAJ76_1000126632	XM_024473572.1	XP_024332426.1	290.716	41.7089	-2.80118	-6.9701	-
	34	AAJ76_5600010148	XM_024475987.1	XP_024330347.1	5764.3	839.731	-2.77915	-6.86448	K12948
	35	AAJ76_1600062669	XM_024474173.1	XP_024331370.1	2285.75	341.57	-2.74242	-6.69192	K12590
	36	AAJ76_1000016205	XM_024473508.1	XP_024331606.1	2192.21	327.869	-2.74119	-6.68622	-
	37	AAJ76_1200059217	XM_024473879.1	XP_024331543.1	651.511	98.0829	-2.73172	-6.64247	-
	38	AAJ76_5100022203	XM_024475916.1	XP_024330428.1	838.852	127.517	-2.71772	-6.57832	-
	39	AAJ76_1260005835	XM_024473915.1	XP_024329808.1	541.428	82.4261	-2.7156	-6.56866	-
	40	AAJ76_870006810	XM_024476562.1	XP_024330034.1	4513.35	706.242	-2.67596	-6.39064	-
	41	AAJ76_500016965	XM_024475838.1	XP_024331951.1	2261.05	365.589	-2.6287	-6.18468	K03248
	42	AAJ76_2300040426	XM_024474704.1	XP_024331121.1	8887.51	1446.89	-2.61882	-6.14247	K02896
	43	AAJ76_1000104899	XM_024473555.1	XP_024332410.1	154.062	25.166	-2.61397	-6.12186	K08734
	44	AAJ76_7000105823	XM_024476251.1	XP_024331849.1	239.321	39.2948	-2.60654	-6.09041	K06062
	45	AAJ76_900091198	XM_024476639.1	XP_024331704.1	2720.07	446.99	-2.60533	-6.08531	-
	46	AAJ76_4000103635	XM_024475487.1	XP_024332093.1	2231.75	370.244	-2.59162	-6.02775	K10752
	47	AAJ76_920008014	XM_024476652.1	XP_024330005.1	146.874	24.394	-2.58997	-6.02086	-
	48	AAJ76_1500040090	XM_024474098.1	XP_024331401.1	4874.76	809.834	-2.58963	-6.01944	-
	49	AAJ76_3400022400	XM_024475243.1	XP_024330804.1	6688.59	1113.17	-2.58702	-6.00856	K02183
	50	AAJ76_500063362	XM_024475870.1	XP_024331980.1	14823.6	2467.44	-2.58681	-6.00769	-
	51	AAJ76_390006320	XM_024475442.1	XP_024330649.1	1935.85	324.238	-2.57784	-5.97045	K20793
	52	AAJ76_700046029	XM_024476288.1	XP_024331815.1	2384.61	407.279	-2.54967	-5.855	K11346
	53	AAJ76_5200013221	XM_024475931.1	XP_024330409.1	3247.11	554.662	-2.54948	-5.85423	-
	54	AAJ76_3600040819	XM_024475335.1	XP_024330761.1	724.804	124.226	-2.54463	-5.83458	K05539
	55	AAJ76_900062025	XM_024476611.1	XP_024331678.1	484.546	83.7938	-2.53172	-5.78261	K20803
	56	AAJ76_3000152056	XM_024475059.1	XP_024332221.1	5954.68	1037.4	-2.52106	-5.74004	K09578
	57	AAJ76_3600029415	XM_024475323.1	XP_024330751.1	887.131	157.25	-2.49608	-5.6415	-
	58	AAJ76_5300010539	XM_024475940.1	XP_024330391.1	1376.05	245.328	-2.48776	-5.60906	K07025
	59	AAJ76_4200030885	XM_024475611.1	XP_024330602.1	4578.61	818.492	-2.48387	-5.59396	K07975
	60	AAJ76_4400011061	XM_024475648.1	XP_024330546.1	332.799	60.1221	-2.46868	-5.53537	-
	61	AAJ76_630009567	XM_024476176.1	XP_024330265.1	91007.5	16456.1	-2.46737	-5.53035	-
	62	AAJ76_3000104153	XM_024475024.1	XP_024332190.1	335.42	61.1199	-2.45626	-5.48792	K11518
	63	AAJ76_100078593	XM_024473663.1	XP_024332394.1	770.988	140.83	-2.45275	-5.47459	-
	64	AAJ76_6500012660	XM_024476189.1	XP_024330243.1	1091.37	200.804	-2.44228	-5.435	K09140
	65	AAJ76_3700032582	XM_024475367.1	XP_024330721.1	632.365	117.569	-2.42725	-5.37867	K20360
	66	AAJ76_2300016744	XM_024474682.1	XP_024331103.1	1209.89	225.271	-2.42515	-5.37085	K23469
	67	AAJ76_4000129719	XM_024475503.1	XP_024332107.1	40157.3	7574.26	-2.40649	-5.30183	-
	68	AAJ76_800030235	XM_024476451.1	XP_024331726.1	6203.32	1170.45	-2.40597	-5.29992	K10575
	69	AAJ76_300073135	XM_024475109.1	XP_024332172.1	1594.82	303.598	-2.39316	-5.25307	-
	70	AAJ76_1200058338	XM_024473878.1	XP_024331542.1	784.203	150.603	-2.38048	-5.2071	K15196
	71	AAJ76_4000100080	XM_024475483.1	XP_024332089.1	2688.83	518.122	-2.37562	-5.18959	-
	72	AAJ76_4000037141	XM_024475477.1	XP_024330645.1	6220.12	1215.02	-2.35596	-5.11935	-
	73	AAJ76_1800004969	XM_024474263.1	XP_024329651.1	958.821	187.836	-2.35179	-5.10457	K18551
	74	AAJ76_261000683	XM_024474852.1	XP_024329486.1	3616.13	709.771	-2.34902	-5.09478	-
	75	AAJ76_2300022418	XM_024474686.1	XP_024331106.1	60232.3	11863	-2.34407	-5.07733	-
	76	AAJ76_1000118784	XM_024473565.1	XP_024332419.1	1132.37	223.401	-2.34163	-5.06875	K03439
	77	AAJ76_1100066671	XM_024473773.1	XP_024331582.1	3634.67	718.035	-2.3397	-5.06197	-
	78	AAJ76_2600025454	XM_024474829.1	XP_024331013.1	2073.68	410.257	-2.33759	-5.05458	K19045
	79	AAJ76_2100039905	XM_024474579.1	XP_024331192.1	185.03	36.6138	-2.3373	-5.05356	K22733
	80	AAJ76_600056886	XM_024476106.1	XP_024331890.1	1343.94	266.032	-2.33679	-5.05177	-
	81	AAJ76_4900011708	XM_024475759.1	XP_024330462.1	378.046	75.6769	-2.32064	-4.99554	K12603
	82	AAJ76_220008148	XM_024474652.1	XP_024331134.1	6088.99	1219.67	-2.31971	-4.99232	-
	83	AAJ76_4600014327	XM_024475695.1	XP_024330513.1	1634.71	328.171	-2.31652	-4.98129	K06158
	84	AAJ76_2800017942	XM_024474923.1	XP_024330946.1	4992.71	1003.55	-2.3147	-4.97501	-
	85	AAJ76_1200003201	XM_024473839.1	XP_024329831.1	8581.12	1726.24	-2.31353	-4.97098	K03236
	86	AAJ76_440003756	XM_024475662.1	XP_024330543.1	300.771	60.5254	-2.31305	-4.96933	-
	87	AAJ76_4000130630	XM_024475504.1	XP_024332108.1	209.502	42.2508	-2.30991	-4.95852	K08073
	88	AAJ76_1500038091	XM_024474096.1	XP_024331399.1	201.84	41.3194	-2.28832	-4.88487	K13519
	89	AAJ76_140009109	XM_024474052.1	XP_024331420.1	11896.5	2435.66	-2.28816	-4.88433	-
	90	AAJ76_500036547	XM_024475853.1	XP_024331965.1	1258.28	258.077	-2.28557	-4.87557	-
	91	AAJ76_400024852	XM_024475527.1	XP_024332052.1	962.198	198.297	-2.27867	-4.8523	-
	92	AAJ76_1000731	XM_024473659.1	XP_024332350.1	393.817	81.1775	-2.27837	-4.8513	K00995
	93	AAJ76_1000055954	XM_024473529.1	XP_024331625.1	284.665	59.1067	-2.26787	-4.81612	-
	94	AAJ76_7300015077	XM_024476344.1	XP_024330172.1	1594.63	335.944	-2.24693	-4.74672	K03363
	95	AAJ76_530009238	XM_024475958.1	XP_024330390.1	1179.22	249.55	-2.24043	-4.72538	K18551
	96	AAJ76_600069452	XM_024476114.1	XP_024331896.1	2640.99	563.51	-2.22857	-4.68669	K07513
	97	AAJ76_800027588	XM_024476448.1	XP_024331723.1	434.089	93.2561	-2.21872	-4.6548	-
	98	AAJ76_5000115764	XM_024475813.1	XP_024332018.1	4959.45	1069.35	-2.21345	-4.63783	-
	99	AAJ76_8000012728	XM_024476417.1	XP_024330099.1	1196.26	259.425	-2.20514	-4.61119	K15541
	100	AAJ76_700097946	XM_024476321.1	XP_024331843.1	4823.3	1053.12	-2.19536	-4.58004	K10573
	101	AAJ76_630003314	XM_024476170.1	XP_024330259.1	426.125	93.4393	-2.18918	-4.56046	K07583
	102	AAJ76_80004838	XM_024476467.1	XP_024331708.1	2039.92	449.572	-2.18189	-4.53748	K17900
	103	AAJ76_1300013871	XM_024473931.1	XP_024331468.1	108244	23983.9	-2.17414	-4.51317	K02962
	104	AAJ76_580005541	XM_024476024.1	XP_024330325.1	758.247	168.191	-2.17256	-4.50823	-
	105	AAJ76_100008081	XM_024473544.1	XP_024331599.1	5697.19	1274.31	-2.16054	-4.47082	-
	106	AAJ76_1310002458	XM_024473972.1	XP_024329785.1	8402.09	1879.43	-2.16046	-4.47057	-
	107	AAJ76_700025512	XM_024476274.1	XP_024331802.1	3141.28	704.005	-2.1577	-4.46203	K14831
	108	AAJ76_3700041073	XM_024475374.1	XP_024330728.1	597.345	134.581	-2.1501	-4.43859	K15202
	109	AAJ76_500090033	XM_024475892.1	XP_024332000.1	2437.92	549.276	-2.15005	-4.43843	K14568
	110	AAJ76_300038650	XM_024475084.1	XP_024332148.1	1628.73	367.912	-2.14631	-4.42694	K04799
	111	AAJ76_2100017279	XM_024474564.1	XP_024331179.1	1052.48	238.101	-2.14415	-4.42032	K14855
	112	AAJ76_1800032829	XM_024474280.1	XP_024331283.1	536.124	122.255	-2.13268	-4.38531	-
	113	AAJ76_900055300	XM_024476607.1	XP_024331675.1	636.928	145.306	-2.13203	-4.38334	K03301
	114	AAJ76_1000139409	XM_024473586.1	XP_024332439.1	354.57	81.4942	-2.1213	-4.35086	-
	115	AAJ76_300067057	XM_024475104.1	XP_024332167.1	1305.36	300.922	-2.11699	-4.33788	-
	116	AAJ76_630005575	XM_024476172.1	XP_024330261.1	2887.73	666.225	-2.11585	-4.33445	K14852
	117	AAJ76_800037613	XM_024476458.1	XP_024331732.1	270434	62481.1	-2.11379	-4.32827	K11253
	118	AAJ76_5100012091	XM_024475906.1	XP_024330419.1	451.28	104.461	-2.11106	-4.32009	-
	119	AAJ76_790008475	XM_024476413.1	XP_024330108.1	1362.5	316.016	-2.10819	-4.3115	K01880
	120	AAJ76_400031435	XM_024475532.1	XP_024332057.1	1421.86	331.195	-2.10202	-4.2931	-
	121	AAJ76_1100006677	XM_024473738.1	XP_024329893.1	17145.5	4002.21	-2.09897	-4.28403	K02910
	122	AAJ76_2200018137	XM_024474622.1	XP_024331140.1	1924.62	449.458	-2.09832	-4.2821	K15441
	123	AAJ76_4400014199	XM_024475650.1	XP_024330548.1	1492.66	348.909	-2.09696	-4.27807	-
	124	AAJ76_70003925	XM_024476281.1	XP_024331784.1	18019	4213.69	-2.09636	-4.27629	K03017
	125	AAJ76_2000032153	XM_024474398.1	XP_024331212.1	1507.27	352.673	-2.09554	-4.27386	K01489
	126	AAJ76_1200045493	XM_024473868.1	XP_024331533.1	3379.79	792.141	-2.09311	-4.26667	K14566
	127	AAJ76_3500026282	XM_024475278.1	XP_024330774.1	13072.5	3064.85	-2.09265	-4.26531	-
	128	AAJ76_1400059288	XM_024474044.1	XP_024331455.1	526.567	123.54	-2.09164	-4.26232	K06110
	129	AAJ76_500065134	XM_024475871.1	XP_024331981.1	651.843	153.224	-2.08889	-4.25421	-
	130	AAJ76_1200033549	XM_024473860.1	XP_024331525.1	1881.35	442.849	-2.08688	-4.24828	-
	131	AAJ76_1700017966	XM_024474214.1	XP_024331314.1	12015.1	2833.37	-2.08426	-4.24058	K08066
	132	AAJ76_340002056	XM_024475241.1	XP_024330788.1	2238.48	530.486	-2.07714	-4.2197	-
	133	AAJ76_1000072446	XM_024473540.1	XP_024331636.1	4451.05	1056.05	-2.07547	-4.21482	-
	134	AAJ76_8700014599	XM_024476558.1	XP_024330036.1	450118	106833	-2.07495	-4.2133	-
	135	AAJ76_1000120952	XM_024473567.1	XP_024332421.1	1378.92	327.538	-2.07381	-4.20997	K08486
	136	AAJ76_1500040491	XM_024474099.1	XP_024331402.1	96.7752	23.2202	-2.05926	-4.16772	K06100
	137	AAJ76_730006095	XM_024476349.1	XP_024330167.1	1912.94	459.117	-2.05886	-4.16657	K11650
	138	AAJ76_700049564	XM_024476292.1	XP_024331818.1	599.742	143.983	-2.05844	-4.16536	K00555
	139	AAJ76_1100030560	XM_024473750.1	XP_024331561.1	1472.78	354.155	-2.05609	-4.15858	-
	140	AAJ76_1600048942	XM_024474163.1	XP_024331361.1	1450.96	349.401	-2.05405	-4.1527	K13506
	141	AAJ76_800069173	XM_024476479.1	XP_024331752.1	820.761	198.201	-2.05	-4.14106	-
	142*	AAJ76_1900038297	XM_024474354.1	XP_024331247.1	2678.93	647.199	-2.04938	-4.13928	K03661
	143	AAJ76_8100014698	XM_024476505.1	XP_024330087.1	10428	2530.75	-2.04282	-4.1205	-
	144	AAJ76_400090413	XM_024475562.1	XP_024332083.1	11647.9	2844.07	-2.03405	-4.09553	-
	145	AAJ76_2500012483	XM_024474789.1	XP_024331032.1	87.7441	21.4456	-2.03262	-4.09147	K00784
	146	AAJ76_400036629	XM_024475535.1	XP_024332060.1	71931.6	17616.3	-2.02971	-4.08323	K02955
	147	AAJ76_1700026052	XM_024474220.1	XP_024331320.1	198.003	48.5209	-2.02885	-4.08079	-
	148	AAJ76_1100054231	XM_024473762.1	XP_024331572.1	7838.13	1924.67	-2.0259	-4.07246	-
	149	AAJ76_4000144030	XM_024475514.1	XP_024332117.1	6418.6	1576.65	-2.0254	-4.07105	-
	150	AAJ76_1200027487	XM_024473858.1	XP_024331523.1	821.167	202.09	-2.02268	-4.06338	-
	151	AAJ76_470004597	XM_024475734.1	XP_024330489.1	97.9909	24.1505	-2.0206	-4.05753	-
	152	AAJ76_125000535	XM_024473906.1	XP_024329810.1	2660.25	657.293	-2.01695	-4.04727	-
	153	AAJ76_700088893	XM_024476314.1	XP_024331837.1	487.972	120.744	-2.01485	-4.04139	-
	154	AAJ76_4200030130	XM_024475610.1	XP_024330601.1	6886.55	1705.73	-2.01339	-4.0373	-
	155	AAJ76_1400054804	XM_024474041.1	XP_024331452.1	2459.78	610.046	-2.01154	-4.03212	-
	156	AAJ76_700071809	XM_024476305.1	XP_024331828.1	4878.8	1209.99	-2.01153	-4.0321	K14016
	157	AAJ76_900078142	XM_024476624.1	XP_024331690.1	467.398	116.211	-2.00791	-4.02199	K02321
	158	AAJ76_750002040	XM_024476367.1	XP_024330132.1	151.142	37.7209	-2.00246	-4.00683	-
	159	AAJ76_900002364	XM_024476575.1	XP_024330019.1	129.92	32.4317	-2.00215	-4.00597	-
	160	AAJ76_200080695	XM_024474519.1	XP_024332286.1	1072.15	267.787	-2.00135	-4.00374	K05956
	161	AAJ76_200096780	XM_024474533.1	XP_024332297.1	495.843	124.026	-1.99925	-3.99792	-
	162	AAJ76_6600022430	XM_024476208.1	XP_024330235.1	561.729	140.885	-1.99535	-3.98713	-
	163	AAJ76_4900028551	XM_024475770.1	XP_024330472.1	4322.06	1085.14	-1.99384	-3.98296	-
	164	AAJ76_230001575	XM_024474680.1	XP_024331088.1	1387.06	349.267	-1.98963	-3.97135	K14407
	165	AAJ76_6000102464	XM_024476063.1	XP_024331924.1	373.271	94.0613	-1.98855	-3.96838	-
	166	AAJ76_1300070047	XM_024473968.1	XP_024331503.1	1244.32	313.63	-1.98823	-3.9675	K06173
	167	AAJ76_740007460	XM_024476359.1	XP_024330160.1	128.291	32.3733	-1.98654	-3.96285	-
	168	AAJ76_980009335	XM_024476696.1	XP_024329959.1	239.768	60.5338	-1.98583	-3.9609	-
	169	AAJ76_800040393	XM_024476462.1	XP_024331736.1	51866.1	13099.3	-1.9853	-3.95945	K02901
	170	AAJ76_680004773	XM_024476230.1	XP_024330208.1	1610.83	409.409	-1.97619	-3.93453	-
	171	AAJ76_100081442	XM_024473666.1	XP_024332397.1	227.294	57.8289	-1.9747	-3.93046	K04708
	172	AAJ76_5900021456	XM_024476039.1	XP_024330318.1	165.08	42.0119	-1.97429	-3.92935	K05542
	173	AAJ76_3000032614	XM_024475010.1	XP_024330900.1	437.591	111.401	-1.97382	-3.92807	-
	174	AAJ76_8100013353	XM_024476504.1	XP_024330086.1	9600.93	2452.59	-1.96887	-3.91461	K03264
	175	AAJ76_3600038724	XM_024475334.1	XP_024330760.1	462.986	118.465	-1.9665	-3.90819	-
	176	AAJ76_4000121174	XM_024475498.1	XP_024332103.1	466.6	119.456	-1.96571	-3.90605	-
	177	AAJ76_2100048812	XM_024474586.1	XP_024331199.1	3515.47	901.413	-1.96346	-3.89996	-
	178	AAJ76_630008779	XM_024476174.1	XP_024330263.1	3750.94	970.425	-1.95056	-3.86525	-
	179	AAJ76_2000151111	XM_024474454.1	XP_024332334.1	438.89	113.573	-1.95024	-3.86439	-
	180	AAJ76_3500030722	XM_024475282.1	XP_024330778.1	481.692	124.797	-1.94852	-3.85978	-
	181	AAJ76_1170005013	XM_024473818.1	XP_024329852.1	1190.88	308.577	-1.94833	-3.85928	K11136
	182	AAJ76_800061933	XM_024476474.1	XP_024331747.1	1371.37	357.085	-1.94128	-3.84046	K14191
	183	AAJ76_200013025	XM_024474440.1	XP_024332241.1	511.521	133.32	-1.9399	-3.83679	K15272
	184	AAJ76_700073923	XM_024476308.1	XP_024331831.1	83.4136	21.755	-1.93894	-3.83424	K02324
	185	AAJ76_500098986	XM_024475900.1	XP_024332008.1	2272.33	593.727	-1.9363	-3.82723	K14404
	186	AAJ76_60007664	XM_024476120.1	XP_024331862.1	46288.3	12106.3	-1.93489	-3.82349	-
	187	AAJ76_5100019111	XM_024475913.1	XP_024330425.1	1406.92	369.881	-1.92741	-3.80372	-
	188	AAJ76_2900045028	XM_024474981.1	XP_024330932.1	1763.78	463.748	-1.92725	-3.8033	-
	189	AAJ76_970003126	XM_024476686.1	XP_024329963.1	917.375	241.352	-1.92637	-3.80098	K00006
	190	AAJ76_600077605	XM_024476122.1	XP_024331903.1	99497.3	26192.1	-1.92553	-3.79876	K17783
	191	AAJ76_3400027155	XM_024475246.1	XP_024330807.1	19206.3	5056.48	-1.92538	-3.79837	K13280
	192	AAJ76_1500034932	XM_024474093.1	XP_024331396.1	4673.24	1231.91	-1.92352	-3.79347	-
	193	AAJ76_3000147223	XM_024475056.1	XP_024332218.1	3657.32	967.864	-1.91791	-3.77875	K10739
	194	AAJ76_3110001386	XM_024475155.1	XP_024329424.1	660.024	175.257	-1.91305	-3.76604	-
	195	AAJ76_1400049530	XM_024474037.1	XP_024331449.1	907.534	241.991	-1.907	-3.75028	K01803
	196*	AAJ76_1600056373	XM_024474169.1	XP_024331366.1	1863.24	497.718	-1.90442	-3.74358	K02149
	197	AAJ76_3800021344	XM_024475395.1	XP_024330684.1	1177.02	315.526	-1.89931	-3.73035	-
	198	AAJ76_2000047226	XM_024474405.1	XP_024331218.1	3763.99	1009.38	-1.89879	-3.729	K12580
	199	AAJ76_6000101358	XM_024476062.1	XP_024331923.1	13514.1	3629.08	-1.89679	-3.72384	-
	200	AAJ76_100081323	XM_024473665.1	XP_024332396.1	538.887	145.059	-1.89335	-3.71497	K14206
	201	AAJ76_300025680	XM_024475074.1	XP_024332139.1	460.005	123.868	-1.89285	-3.71368	-
	202	AAJ76_1200024857	XM_024473856.1	XP_024331521.1	858.915	231.445	-1.89185	-3.71111	K08731
	203	AAJ76_1700040112	XM_024474230.1	XP_024331330.1	968.769	261.548	-1.88908	-3.70399	K11836
	204	AAJ76_5600020379	XM_024475997.1	XP_024330357.1	2084.83	563.546	-1.88732	-3.69947	K11404
	205	AAJ76_1000065899	XM_024473539.1	XP_024331635.1	14877.4	4029.49	-1.88445	-3.69212	-
	206	AAJ76_4000122932	XM_024475500.1	XP_024332104.1	433.165	117.657	-1.88033	-3.68159	-
	207	AAJ76_2300023384	XM_024474687.1	XP_024331107.1	1272.98	345.861	-1.87995	-3.68062	K03539
	208	AAJ76_8000101908	XM_024476429.1	XP_024331775.1	1155.44	315.17	-1.87424	-3.66608	-
	209	AAJ76_700024860	XM_024476272.1	XP_024331800.1	4393.05	1200.3	-1.87183	-3.65997	K14563
	210	AAJ76_6000105625	XM_024476067.1	XP_024331928.1	834.114	228.256	-1.86959	-3.65429	K15280
	211	AAJ76_1370001155	XM_024473996.1	XP_024329762.1	1948.6	533.475	-1.86895	-3.65267	K01514
	212	AAJ76_400003418	XM_024475475.1	XP_024330622.1	535.766	147.166	-1.86416	-3.64056	-
	213	AAJ76_2400035546	XM_024474760.1	XP_024331077.1	78646.7	21621.7	-1.86291	-3.63741	K02957
	214	AAJ76_120007525	XM_024473884.1	XP_024331508.1	1852.75	509.612	-1.8622	-3.63562	K02542
	215	AAJ76_2600041420	XM_024474839.1	XP_024331021.1	2618.1	720.361	-1.86173	-3.63443	-
	216	AAJ76_100090983	XM_024473674.1	XP_024332404.1	30319.2	8358.87	-1.85885	-3.62718	K02877
	217	AAJ76_800057768	XM_024476472.1	XP_024331745.1	3076.99	850.445	-1.85523	-3.61809	-
	218	AAJ76_8000012774	XM_024476418.1	XP_024330100.1	5315.11	1471.11	-1.8532	-3.61301	K02727
	219	AAJ76_1110002804	XM_024473789.1	XP_024329882.1	44855.8	12433.1	-1.85111	-3.60778	K02974
	220	AAJ76_1300029957	XM_024473941.1	XP_024331478.1	1301.17	361.548	-1.84755	-3.59888	K10755
	221	AAJ76_500088291	XM_024475891.1	XP_024331999.1	563.039	156.459	-1.84745	-3.59864	-
	222	AAJ76_2800048210	XM_024474942.1	XP_024330962.1	3711.21	1034.47	-1.843	-3.58755	-
	223	AAJ76_1000192213	XM_024473627.1	XP_024332475.1	8449.94	2360.34	-1.83995	-3.57998	-
	224	AAJ76_2610002728	XM_024474851.1	XP_024329488.1	1249.57	349.737	-1.8371	-3.57291	-
	225	AAJ76_7000100233	XM_024476249.1	XP_024331847.1	1571.55	440.032	-1.83651	-3.57145	-
	226	AAJ76_300077627	XM_024475113.1	XP_024332175.1	34524.9	9670.65	-1.83595	-3.57006	K07375
	227	AAJ76_2800028873	XM_024474931.1	XP_024330953.1	3361.92	945.091	-1.83076	-3.55724	-
	228	AAJ76_1400053956	XM_024474040.1	XP_024331451.1	530.375	149.164	-1.83011	-3.55564	-
	229	AAJ76_3400021759	XM_024475242.1	XP_024330803.1	2513.72	707.908	-1.82819	-3.55091	K04487
	230	AAJ76_3200037020	XM_024475179.1	XP_024330859.1	19784.1	5589.91	-1.82344	-3.53924	K02941
	231	AAJ76_3400031868	XM_024475247.1	XP_024330808.1	11859.3	3361.07	-1.81903	-3.52844	-
	232	AAJ76_5000014027	XM_024475785.1	XP_024330443.1	5385.15	1526.88	-1.8184	-3.5269	K11128
	233	AAJ76_2400050936	XM_024474768.1	XP_024331084.1	222.837	63.2048	-1.81788	-3.52563	-
	234	AAJ76_2600045906	XM_024474842.1	XP_024331024.1	1644.48	467.289	-1.81524	-3.51918	-
	235	AAJ76_1100050041	XM_024473759.1	XP_024331569.1	3627.63	1031.29	-1.81458	-3.51757	K14306
	236	AAJ76_5800011845	XM_024476016.1	XP_024330331.1	6578.21	1874.27	-1.81137	-3.50975	-
	237	AAJ76_420006123	XM_024475618.1	XP_024330584.1	1993.33	568.2	-1.81071	-3.50815	-
	238	AAJ76_150008375	XM_024474114.1	XP_024331382.1	62539	17853.6	-1.80854	-3.50288	K11253
	239	AAJ76_1800044289	XM_024474289.1	XP_024331291.1	111.843	32.0188	-1.80449	-3.49306	K15083
	240	AAJ76_360003817	XM_024475332.1	XP_024330730.1	6297.32	1802.95	-1.80437	-3.49277	-
	241	AAJ76_2300039233	XM_024474703.1	XP_024331120.1	4536.27	1300.15	-1.80282	-3.48902	K12013
	242	AAJ76_1530004963	XM_024474124.1	XP_024329722.1	537.779	154.186	-1.80235	-3.48788	-
	243	AAJ76_4500023605	XM_024475678.1	XP_024330535.1	25394.3	7295.6	-1.79941	-3.48078	-
	244	AAJ76_2500025322	XM_024474798.1	XP_024331041.1	383.943	110.437	-1.79766	-3.47656	K02320
	245	AAJ76_1000059621	XM_024473533.1	XP_024331629.1	885.504	254.832	-1.79695	-3.47485	-
	246	AAJ76_900089773	XM_024476638.1	XP_024331703.1	1563.62	450.191	-1.79628	-3.47323	K03246
	247	AAJ76_1000062515	XM_024473536.1	XP_024331632.1	1518.35	437.215	-1.79609	-3.47278	-
	248	AAJ76_2600043692	XM_024474840.1	XP_024331022.1	3999.39	1153.36	-1.79394	-3.46761	K00789
	249	AAJ76_300071646	XM_024475108.1	XP_024332171.1	431.701	124.564	-1.79314	-3.46568	-
	250	AAJ76_3500027978	XM_024475280.1	XP_024330776.1	1004.3	291.063	-1.78678	-3.45044	-
	251	AAJ76_5500014990	XM_024475979.1	XP_024330367.1	1919.02	556.265	-1.78652	-3.44982	K01409
	252	AAJ76_4400031148	XM_024475659.1	XP_024330557.1	28779.5	8377.07	-1.78052	-3.4355	K02995
	253	AAJ76_1300019985	XM_024473936.1	XP_024331473.1	162707	47459.2	-1.77751	-3.42834	K11251
	254	AAJ76_4000019874	XM_024475460.1	XP_024330631.1	1688.38	492.69	-1.77689	-3.42687	K03681
	255	AAJ76_4000023384	XM_024475463.1	XP_024330634.1	882.523	257.55	-1.77678	-3.42661	-
	256	AAJ76_3800027920	XM_024475402.1	XP_024330691.1	5350.95	1563.59	-1.77493	-3.42221	-
	257	AAJ76_500099031	XM_024475901.1	XP_024332009.1	55944.3	16368.1	-1.7731	-3.41788	-
	258	AAJ76_3200029278	XM_024475172.1	XP_024330853.1	651.429	191.683	-1.76489	-3.39848	K12598
	259	AAJ76_7000107406	XM_024476252.1	XP_024331850.1	959.381	282.379	-1.76447	-3.39749	K18693
	260	AAJ76_2900032996	XM_024474977.1	XP_024330928.1	2637.59	777.601	-1.76212	-3.39196	-
	261	AAJ76_730009229	XM_024476351.1	XP_024330169.1	12481.7	3680.33	-1.76191	-3.39147	K00943
	262	AAJ76_690004514	XM_024476238.1	XP_024330198.1	6327.95	1866.85	-1.76113	-3.38964	-
	263	AAJ76_400083012	XM_024475557.1	XP_024332078.1	2680.26	791.908	-1.75897	-3.38456	-
	264	AAJ76_1000161862	XM_024473601.1	XP_024332453.1	2811.4	832.302	-1.75611	-3.37786	K03039
	265	AAJ76_7900011594	XM_024476402.1	XP_024330110.1	7288.89	2158.71	-1.75553	-3.3765	K03768
	266	AAJ76_2100026368	XM_024474571.1	XP_024331185.1	78135	23211.2	-1.75115	-3.36627	K02960
	267	AAJ76_2800021079	XM_024474927.1	XP_024330949.1	2186.57	651.285	-1.74731	-3.35732	K19998
	268	AAJ76_4200016951	XM_024475599.1	XP_024330591.1	1289.15	384.12	-1.74679	-3.35611	K11806
	269	AAJ76_4000029171	XM_024475469.1	XP_024330638.1	503.126	150.097	-1.74503	-3.35202	-
	270	AAJ76_3900022261	XM_024475428.1	XP_024330659.1	51263.5	15297	-1.74468	-3.35121	K02981
	271*	AAJ76_700039738	XM_024476283.1	XP_024331810.1	5394.98	1610.06	-1.7445	-3.35079	K02147
	272	AAJ76_1600028830	XM_024474154.1	XP_024331352.1	1286.65	384.358	-1.7431	-3.34754	K24418
	273	AAJ76_1000114274	XM_024473560.1	XP_024332415.1	7905.5	2367.04	-1.73977	-3.33982	-
	274	AAJ76_2400034801	XM_024474759.1	XP_024331076.1	6999.3	2096.12	-1.73949	-3.33917	K12493
	275	AAJ76_1400042498	XM_024474031.1	XP_024331444.1	2287.78	686.178	-1.73729	-3.33408	K10842
	276	AAJ76_3000026021	XM_024475005.1	XP_024330895.1	1173.37	353.451	-1.73107	-3.31974	K10436
	277	AAJ76_2000171618	XM_024474465.1	XP_024332343.1	40217.9	12153.8	-1.72643	-3.30908	-
	278	AAJ76_600012463	XM_024476081.1	XP_024331866.1	4831.82	1460.93	-1.72568	-3.30736	K15296
	279	AAJ76_3600033629	XM_024475328.1	XP_024330755.1	10276.9	3116.5	-1.72141	-3.29759	-
	280	AAJ76_500002913	XM_024475797.1	XP_024330436.1	531.833	161.29	-1.72131	-3.29736	-
	281	AAJ76_2500014632	XM_024474791.1	XP_024331034.1	3263.7	995.452	-1.71309	-3.27862	K11131
	282	AAJ76_2000044444	XM_024474403.1	XP_024331217.1	43092.9	13158.2	-1.71149	-3.27499	K00940
	283	AAJ76_100015526	XM_024473597.1	XP_024332358.1	1731.59	529.763	-1.70868	-3.26862	K06269
	284	AAJ76_800047865	XM_024476466.1	XP_024331740.1	268.956	82.3885	-1.70686	-3.2645	-
	285	AAJ76_1400025278	XM_024474018.1	XP_024331432.1	10068.7	3087.35	-1.70544	-3.26128	K03061
	286	AAJ76_3000126787	XM_024475036.1	XP_024332201.1	1573.11	482.753	-1.70426	-3.25862	-
	287	AAJ76_380006930	XM_024475408.1	XP_024330671.1	657.065	202.54	-1.69783	-3.24413	K10754
	288	AAJ76_5800012528	XM_024476017.1	XP_024330332.1	4297.27	1326.53	-1.69576	-3.23947	K00384
	289	AAJ76_1000133017	XM_024473578.1	XP_024332432.1	41128.2	12703	-1.69496	-3.23768	-
	290	AAJ76_50005339	XM_024475863.1	XP_024331943.1	3637.04	1125.7	-1.69194	-3.23091	-
	291	AAJ76_3400010348	XM_024475232.1	XP_024330794.1	53547	16624.3	-1.68751	-3.221	K02989
	292	AAJ76_500018283	XM_024475839.1	XP_024331952.1	16508.7	5132.8	-1.68541	-3.21632	-
	293	AAJ76_7000111740	XM_024476255.1	XP_024331853.1	635.573	197.718	-1.68461	-3.21453	-
	294	AAJ76_4000120163	XM_024475497.1	XP_024332102.1	674.502	209.95	-1.68378	-3.21269	K15692
	295	AAJ76_200077996	XM_024474517.1	XP_024332284.1	25265.7	7882.84	-1.68039	-3.20515	K14753
	296	AAJ76_1000137730	XM_024473585.1	XP_024332438.1	6828.91	2135.2	-1.67729	-3.19827	K09425
	297	AAJ76_1900018012	XM_024474342.1	XP_024331235.1	746.264	233.404	-1.67686	-3.19731	-
	298	AAJ76_5500024656	XM_024475984.1	XP_024330371.1	6465.32	2028.24	-1.67249	-3.18764	K10807
	299	AAJ76_710001864	XM_024476331.1	XP_024330181.1	13675.2	4301.25	-1.66873	-3.17935	K02731
	300	AAJ76_100013594	XM_024473582.1	XP_024332357.1	3197.06	1007.97	-1.6653	-3.1718	-
	301	AAJ76_1400068430	XM_024474050.1	XP_024331461.1	386.839	122.019	-1.66462	-3.1703	-
	302*	AAJ76_630003653	XM_024476171.1	XP_024330260.1	2499.7	790.527	-1.66087	-3.16207	K02146
	303	AAJ76_4900029585	XM_024475772.1	XP_024330474.1	3820.56	1208.53	-1.66053	-3.16133	K21751
	304	AAJ76_670005883	XM_024476219.1	XP_024330216.1	3020.94	956.792	-1.65872	-3.15736	K20363
	305	AAJ76_4600020856	XM_024475699.1	XP_024330517.1	2039.59	647.347	-1.65566	-3.15067	-
	306	AAJ76_3800014254	XM_024475388.1	XP_024330677.1	6905	2194	-1.65408	-3.14722	-
	307	AAJ76_540002034	XM_024475965.1	XP_024330372.1	1641.04	522.636	-1.65073	-3.13992	K10393
	308	AAJ76_1000134886	XM_024473581.1	XP_024332435.1	4982.44	1587.57	-1.65003	-3.1384	-
	309	AAJ76_2000123864	XM_024474436.1	XP_024332317.1	3277.3	1044.72	-1.64939	-3.13701	-
	310	AAJ76_2000132760	XM_024474442.1	XP_024332322.1	37957	12102.6	-1.64904	-3.13625	K12845
	311	AAJ76_490008521	XM_024475779.1	XP_024330459.1	483.097	154.061	-1.64881	-3.13575	K10737
	312	AAJ76_4500032315	XM_024475684.1	XP_024330541.1	12216.3	3898.66	-1.64776	-3.13347	K02736
	313	AAJ76_510007967	XM_024475924.1	XP_024330417.1	532.516	170.298	-1.64477	-3.12698	-
	314	AAJ76_700053233	XM_024476294.1	XP_024331819.1	2368.28	757.394	-1.64472	-3.12687	K03131
	315	AAJ76_1800053945	XM_024474296.1	XP_024331298.1	2623.09	839.547	-1.64358	-3.1244	K15542
	316	AAJ76_2500027613	XM_024474800.1	XP_024331043.1	2288.8	732.576	-1.64354	-3.12432	K14399
	317	AAJ76_3000033094	XM_024475012.1	XP_024330902.1	94.2406	30.1767	-1.64291	-3.12295	-
	318	AAJ76_4700024603	XM_024475728.1	XP_024330499.1	29705.6	9521.48	-1.64148	-3.11986	-
	319	AAJ76_1300014838	XM_024473932.1	XP_024331469.1	31989.9	10255	-1.64128	-3.11942	K02936
	320	AAJ76_4000029099	XM_024475468.1	XP_024330637.1	46977.1	15063.8	-1.64087	-3.11854	K02985
	321	AAJ76_4600024884	XM_024475702.1	XP_024330520.1	11656.9	3739.37	-1.64031	-3.11733	-
	322	AAJ76_710009063	XM_024476337.1	XP_024330186.1	4243.42	1362.02	-1.63948	-3.11554	-
	323	AAJ76_1000153435	XM_024473596.1	XP_024332449.1	4064.16	1305.26	-1.63862	-3.11368	K03015
	324	AAJ76_1200015818	XM_024473849.1	XP_024331514.1	753.058	242.125	-1.63701	-3.11021	-
	325	AAJ76_970005584	XM_024476690.1	XP_024329967.1	1713.67	551.969	-1.63443	-3.10465	K01895
	326	AAJ76_2000168859	XM_024474463.1	XP_024332341.1	4862.1	1567.48	-1.63313	-3.10185	K12275
	327	AAJ76_3400020182	XM_024475240.1	XP_024330802.1	5669.86	1829.25	-1.63206	-3.09955	K15042
	328	AAJ76_1600043340	XM_024474159.1	XP_024331357.1	45906.1	14842	-1.62899	-3.09296	K07942
	329	AAJ76_3600014915	XM_024475308.1	XP_024330736.1	7834.35	2533	-1.62897	-3.09292	K02732
	330	AAJ76_730007221	XM_024476350.1	XP_024330168.1	1078.2	348.732	-1.62843	-3.09176	K00162
	331	AAJ76_130008991	XM_024473971.1	XP_024331465.1	4745.17	1535.03	-1.6282	-3.09127	-
	332	AAJ76_3800019298	XM_024475392.1	XP_024330681.1	1376.34	445.318	-1.62793	-3.09069	-
	333	AAJ76_540007827	XM_024475973.1	XP_024330377.1	717.864	232.531	-1.62629	-3.08718	K03350
	334	AAJ76_4900022511	XM_024475766.1	XP_024330468.1	212.531	68.8436	-1.62628	-3.08716	K11273
	335	AAJ76_1040009776	XM_024473699.1	XP_024329931.1	36277.4	11751.8	-1.62619	-3.08697	-
	336	AAJ76_4700018438	XM_024475724.1	XP_024330495.1	5829.97	1889.11	-1.62578	-3.08609	-
	337	AAJ76_230002022	XM_024474685.1	XP_024331089.1	64476.6	20922.1	-1.62375	-3.08175	K02898
	338	AAJ76_600024251	XM_024476086.1	XP_024331870.1	267.372	87.0671	-1.61865	-3.07088	-
	339	AAJ76_50004844	XM_024475860.1	XP_024331942.1	1724.12	561.737	-1.61789	-3.06926	K10577
	340	AAJ76_6000110666	XM_024476073.1	XP_024331933.1	7948.35	2590.4	-1.61748	-3.06839	-
	341	AAJ76_4000027497	XM_024475467.1	XP_024330636.1	1579.34	515.755	-1.61456	-3.06218	-
	342	AAJ76_800073984	XM_024476484.1	XP_024331756.1	6685.41	2183.39	-1.61444	-3.06193	-
	343	AAJ76_1020006461	XM_024473684.1	XP_024329942.1	527.494	172.29	-1.61432	-3.06167	-
	344	AAJ76_800095561	XM_024476499.1	XP_024331770.1	2568.86	839.456	-1.6136	-3.06014	K02210
	345	AAJ76_2100023212	XM_024474566.1	XP_024331181.1	149.273	48.7886	-1.61333	-3.05957	-
	346	AAJ76_900013714	XM_024476581.1	XP_024331652.1	1438.85	470.304	-1.61325	-3.0594	K11304
	347	AAJ76_500009922	XM_024475803.1	XP_024330440.1	14034.4	4593.24	-1.61139	-3.05546	K03133
	348	AAJ76_2400021585	XM_024474747.1	XP_024331064.1	55243.2	18081	-1.61132	-3.05531	K02866
	349	AAJ76_200082894	XM_024474520.1	XP_024332287.1	1329.36	435.424	-1.61024	-3.05303	K06944
	350	AAJ76_3300033509	XM_024475212.1	XP_024330830.1	4067.47	1332.6	-1.60988	-3.05226	K00777
	351	AAJ76_6000013877	XM_024476050.1	XP_024330294.1	98.8877	32.4025	-1.60969	-3.05186	-
	352	AAJ76_200068052	XM_024474513.1	XP_024332280.1	171298	56207.4	-1.60768	-3.04761	K02894
	353	AAJ76_5000018568	XM_024475788.1	XP_024330446.1	10294.2	3379.56	-1.60692	-3.04601	-
	354	AAJ76_1300043529	XM_024473948.1	XP_024331485.1	2252.59	740.503	-1.60501	-3.04198	K23337
	355	AAJ76_3700024276	XM_024475360.1	XP_024330714.1	14902.7	4905.1	-1.60322	-3.03821	-
	356	AAJ76_500067847	XM_024475874.1	XP_024331984.1	354.034	116.547	-1.60297	-3.03768	K03144
	357	AAJ76_8400014381	XM_024476534.1	XP_024330061.1	286.883	94.5182	-1.6018	-3.03522	-
	358	AAJ76_3000013908	XM_024474995.1	XP_024330887.1	109.334	36.0282	-1.60155	-3.03469	K01194
	359	AAJ76_1000165053	XM_024473604.1	XP_024332456.1	3927.17	1295.7	-1.59976	-3.03093	K16944
	360	AAJ76_600060952	XM_024476109.1	XP_024331893.1	31154.6	10280.9	-1.59948	-3.03034	K02932
	361	AAJ76_1100072889	XM_024473778.1	XP_024331587.1	2129.24	703.466	-1.59779	-3.02679	-
	362	AAJ76_200043620	XM_024474496.1	XP_024332265.1	2587.09	855.966	-1.59571	-3.02243	K04739
	363	AAJ76_400043408	XM_024475538.1	XP_024332063.1	1531.88	506.843	-1.5957	-3.02241	K02216
	364	AAJ76_4200019131	XM_024475601.1	XP_024330593.1	31008.3	10272.7	-1.59383	-3.0185	K09182
	365	AAJ76_2000100835	XM_024474416.1	XP_024332299.1	2755.77	913.613	-1.5928	-3.01634	K03301
	366	AAJ76_4100013164	XM_024475578.1	XP_024330610.1	123.306	40.8819	-1.59271	-3.01615	-
	367	AAJ76_900081523	XM_024476627.1	XP_024331693.1	11133.5	3692.23	-1.59235	-3.0154	-
	368	AAJ76_1900042455	XM_024474360.1	XP_024331253.1	285.248	94.6093	-1.59216	-3.015	K03353
	369	AAJ76_500092411	XM_024475894.1	XP_024332002.1	194183	64407.6	-1.59211	-3.0149	-
	370	AAJ76_5300022630	XM_024475949.1	XP_024330400.1	20861.8	6927.59	-1.59044	-3.01141	-
	371	AAJ76_100042163	XM_024473639.1	XP_024332372.1	1868.03	620.534	-1.58994	-3.01037	K14567
	372	AAJ76_3800022264	XM_024475396.1	XP_024330685.1	24540.9	8157.03	-1.58907	-3.00855	-
	373	AAJ76_2710002421	XM_024474900.1	XP_024329475.1	270.35	89.8665	-1.58898	-3.00837	-
	374	AAJ76_210002401	XM_024474567.1	XP_024331167.1	84889.6	28248.4	-1.58742	-3.00511	K03283
	375	AAJ76_500008729	XM_024475802.1	XP_024330439.1	162.92	54.2719	-1.58588	-3.00191	-
	376	AAJ76_800030144	XM_024476450.1	XP_024331725.1	55416.4	18477.2	-1.58457	-2.99918	K02949
	377	AAJ76_600083511	XM_024476129.1	XP_024331909.1	60742.7	20261.3	-1.58399	-2.99798	K02964
	378	AAJ76_4000148369	XM_024475515.1	XP_024332118.1	58382.6	19489.4	-1.58285	-2.99561	K04523
	379	AAJ76_1300034753	XM_024473944.1	XP_024331481.1	1653.28	552.628	-1.58095	-2.99167	K14811
	380	AAJ76_900081991	XM_024476628.1	XP_024331694.1	61359.9	20526	-1.57984	-2.98937	K02973
	381	AAJ76_6500015342	XM_024476191.1	XP_024330245.1	413.451	138.428	-1.57858	-2.98676	-
	382	AAJ76_200040438	XM_024474494.1	XP_024332263.1	2237.09	749.067	-1.57845	-2.98649	-
	383	AAJ76_500096587	XM_024475898.1	XP_024332006.1	4456.4	1493.53	-1.57715	-2.9838	K12606
	384	AAJ76_7800010297	XM_024476393.1	XP_024330122.1	4340.01	1460.28	-1.57146	-2.97205	-
	385	AAJ76_7100010747	XM_024476326.1	XP_024330188.1	1761.51	592.725	-1.57138	-2.97189	-
	386	AAJ76_710003681	XM_024476332.1	XP_024330182.1	2597.48	874.288	-1.57093	-2.97096	-
	387	AAJ76_1800046124	XM_024474290.1	XP_024331292.1	4954.69	1667.74	-1.5709	-2.9709	K01881
	388	AAJ76_4500027055	XM_024475681.1	XP_024330538.1	44583.6	15010.4	-1.57055	-2.97018	K02984
	389	AAJ76_800039929	XM_024476461.1	XP_024331735.1	3630.34	1223.3	-1.56933	-2.96767	K03145
	390	AAJ76_2000110484	XM_024474426.1	XP_024332309.1	5345.59	1802.5	-1.56835	-2.96565	K09184
	391	AAJ76_1780005051	XM_024474256.1	XP_024329656.1	295.316	99.644	-1.5674	-2.9637	-
	392	AAJ76_1600058198	XM_024474170.1	XP_024331367.1	10108	3410.68	-1.56736	-2.96362	K03063
	393	AAJ76_1900028347	XM_024474349.1	XP_024331242.1	101682	34327.5	-1.56663	-2.96212	-
	394	AAJ76_50007128	XM_024475878.1	XP_024331944.1	1496.57	506.065	-1.56426	-2.95726	-
	395	AAJ76_4400035648	XM_024475661.1	XP_024330559.1	19278.1	6520.22	-1.56397	-2.95666	K12812
	396	AAJ76_4000135822	XM_024475508.1	XP_024332112.1	763.043	258.19	-1.56333	-2.95535	-
	397	AAJ76_500091146	XM_024475893.1	XP_024332001.1	13765.9	4658.98	-1.56301	-2.9547	K09399
	398	AAJ76_3000136660	XM_024475047.1	XP_024332211.1	68714.6	23275.3	-1.56182	-2.95226	K02889
	399	AAJ76_1900025375	XM_024474348.1	XP_024331241.1	160171	54340.6	-1.55951	-2.94754	-
	400	AAJ76_400078902	XM_024475553.1	XP_024332074.1	196.793	66.7755	-1.55929	-2.94709	-
	401	AAJ76_2100026403	XM_024474572.1	XP_024331186.1	64471.9	21892.2	-1.55825	-2.94496	K02873
	402	AAJ76_20001913	XM_024474475.1	XP_024332232.1	24906.3	8461.55	-1.55751	-2.94345	K02882
	403	AAJ76_2000127686	XM_024474438.1	XP_024332319.1	399.776	136.177	-1.55371	-2.93571	K19584
	404	AAJ76_500093385	XM_024475895.1	XP_024332003.1	27348.1	9320.31	-1.55299	-2.93425	-
	405	AAJ76_3600017817	XM_024475313.1	XP_024330741.1	32660.6	11133.5	-1.55265	-2.93355	-
	406	AAJ76_600098093	XM_024476142.1	XP_024331921.1	70.0472	23.9439	-1.54867	-2.92547	K00654
	407	AAJ76_2500015679	XM_024474792.1	XP_024331035.1	841.359	287.779	-1.54776	-2.92363	-
	408	AAJ76_580003298	XM_024476023.1	XP_024330324.1	1134.71	388.283	-1.54715	-2.92239	-
	409	AAJ76_770004886	XM_024476390.1	XP_024330127.1	27812.1	9524.59	-1.54598	-2.92002	K07953
	410	AAJ76_1900029507	XM_024474350.1	XP_024331243.1	15526.4	5318.02	-1.54576	-2.91958	K12897
	411	AAJ76_3200034630	XM_024475177.1	XP_024330857.1	4354.81	1493.47	-1.54394	-2.9159	K03106
	412	AAJ76_610008796	XM_024476154.1	XP_024330284.1	11750.2	4032.8	-1.54284	-2.91368	K11215
	413	AAJ76_200036678	XM_024474489.1	XP_024332258.1	21644.2	7431.38	-1.54228	-2.91254	K02987
	414	AAJ76_2100017329	XM_024474565.1	XP_024331180.1	550.679	189.311	-1.54045	-2.90885	-
	415	AAJ76_4000014114	XM_024475457.1	XP_024330628.1	1866.54	642.223	-1.53922	-2.90637	-
	416	AAJ76_3000150672	XM_024475058.1	XP_024332220.1	2485.18	856.202	-1.53733	-2.90257	K02209
	417	AAJ76_400007562	XM_024475480.1	XP_024330625.1	9870.05	3401.13	-1.53705	-2.902	K03257
	418	AAJ76_500094614	XM_024475896.1	XP_024332004.1	5504.11	1897	-1.53679	-2.90148	-
	419	AAJ76_4080001	XM_024475574.1	XP_024329334.1	159.756	55.0736	-1.53644	-2.90078	-
	420	AAJ76_1700037689	XM_024474229.1	XP_024331329.1	2193.74	756.836	-1.53534	-2.89857	K03265
	421	AAJ76_2000033894	XM_024474400.1	XP_024331214.1	4303.46	1485.17	-1.53486	-2.8976	K14298
	422	AAJ76_6000118663	XM_024476079.1	XP_024331939.1	25458.9	8787.1	-1.53471	-2.8973	-
	423	AAJ76_230008177	XM_024474716.1	XP_024331095.1	61471.1	21319.7	-1.52772	-2.8833	K02958
	424	AAJ76_300032026	XM_024475078.1	XP_024332143.1	1706.65	592.073	-1.52732	-2.8825	-
	425	AAJ76_200064760	XM_024474510.1	XP_024332277.1	1280.23	444.266	-1.52691	-2.88168	K07739
	426	AAJ76_3700034885	XM_024475370.1	XP_024330724.1	5211.34	1810.55	-1.52523	-2.87833	K00787
	427	AAJ76_1500017701	XM_024474081.1	XP_024331387.1	150.542	52.3081	-1.52506	-2.87799	K00981
	428	AAJ76_1110005717	XM_024473791.1	XP_024329883.1	1050.24	365.189	-1.524	-2.87587	-
	429	AAJ76_300079048	XM_024475114.1	XP_024332176.1	1172.27	407.707	-1.5237	-2.87528	-
	430	AAJ76_310003982	XM_024475150.1	XP_024330865.1	11534.2	4011.59	-1.52367	-2.87522	K03301
	431	AAJ76_1000123289	XM_024473569.1	XP_024332423.1	4075.5	1417.88	-1.52324	-2.87436	-
	432	AAJ76_6700012139	XM_024476213.1	XP_024330219.1	3429.82	1194.2	-1.52209	-2.87207	K08516
	433	AAJ76_1600052943	XM_024474166.1	XP_024331363.1	324203	112891	-1.52197	-2.87183	-
	434	AAJ76_2400023015	XM_024474748.1	XP_024331065.1	11892	4144	-1.5209	-2.8697	K02726
	435	AAJ76_3300030152	XM_024475208.1	XP_024330826.1	14460.9	5048.89	-1.51812	-2.86418	K12757
	436	AAJ76_4000105274	XM_024475488.1	XP_024332094.1	876.097	305.905	-1.51801	-2.86396	K08850
	437	AAJ76_6000107507	XM_024476069.1	XP_024331930.1	33643.4	11748.4	-1.51786	-2.86366	-
	438	AAJ76_280004776	XM_024474941.1	XP_024330936.1	13479.4	4720.68	-1.51369	-2.85539	-
	439	AAJ76_3300022746	XM_024475202.1	XP_024330820.1	1086.43	380.906	-1.51209	-2.85223	-
	440	AAJ76_6900012608	XM_024476234.1	XP_024330201.1	540.122	189.51	-1.51101	-2.85009	-
	441	AAJ76_5000116808	XM_024475816.1	XP_024332020.1	67571	23711.7	-1.51081	-2.8497	K02938
	442	AAJ76_3500037733	XM_024475288.1	XP_024330783.1	595.75	209.071	-1.51071	-2.8495	-
	443	AAJ76_200052148	XM_024474503.1	XP_024332271.1	109506	38489.2	-1.50849	-2.84512	K02975
	444	AAJ76_1000180337	XM_024473617.1	XP_024332467.1	245431	86279.7	-1.50822	-2.84459	-
	445	AAJ76_500033093	XM_024475851.1	XP_024331963.1	2638.31	930.488	-1.50355	-2.8354	K03027
	446	AAJ76_5000023299	XM_024475791.1	XP_024330448.1	3264.02	1152.52	-1.50186	-2.83208	K09523
	447	AAJ76_1800055266	XM_024474297.1	XP_024331299.1	4130.77	1459.68	-1.50076	-2.82992	K17255
	448	AAJ76_600015226	XM_024476082.1	XP_024331867.1	1716.62	606.615	-1.50071	-2.82982	K03321
	449	AAJ76_4300012768	XM_024475624.1	XP_024330569.1	2701.03	955.599	-1.49903	-2.82653	K10743
	450	AAJ76_1600021854	XM_024474147.1	XP_024331345.1	8441.82	2988.75	-1.49801	-2.82453	K02934
	451	AAJ76_390004885	XM_024475440.1	XP_024330647.1	2936.04	1039.56	-1.4979	-2.82431	K01868
	452	AAJ76_30008680	XM_024475118.1	XP_024332129.1	525.243	186.003	-1.49766	-2.82384	-
	453	AAJ76_6000109428	XM_024476072.1	XP_024331932.1	173899	61585.3	-1.49759	-2.82371	K11252
	454	AAJ76_4000129006	XM_024475502.1	XP_024332106.1	5148.36	1827.32	-1.49439	-2.81745	K10753
	455	AAJ76_8000108766	XM_024476430.1	XP_024331776.1	1054.31	374.282	-1.4941	-2.81688	-
	456	AAJ76_2300041523	XM_024474705.1	XP_024331122.1	39168.4	13906.9	-1.49389	-2.81647	K02940
	457	AAJ76_200059268	XM_024474507.1	XP_024332274.1	45763.1	16249.3	-1.4938	-2.8163	K02953
	458	AAJ76_2700046457	XM_024474892.1	XP_024331000.1	1954.28	695.16	-1.49122	-2.81127	K20553
	459	AAJ76_6000118290	XM_024476078.1	XP_024331938.1	528.52	188.047	-1.49086	-2.81056	-
	460	AAJ76_3300028780	XM_024475206.1	XP_024330824.1	118879	42312.3	-1.49035	-2.80957	-
	461	AAJ76_1300053942	XM_024473955.1	XP_024331491.1	2203.77	785.309	-1.48864	-2.80624	K04525
	462	AAJ76_2300055285	XM_024474712.1	XP_024331128.1	10635	3789.77	-1.48864	-2.80624	K03016
	463	AAJ76_1000145040	XM_024473591.1	XP_024332444.1	557.416	198.676	-1.48834	-2.80566	K03424
	464	AAJ76_200026784	XM_024474483.1	XP_024332252.1	44514.5	15882.9	-1.4868	-2.80267	K02930
	465	AAJ76_1880003750	XM_024474330.1	XP_024329627.1	518.817	185.133	-1.48666	-2.80239	K23338
	466	AAJ76_1000036592	XM_024473516.1	XP_024331613.1	11697.8	4177.82	-1.48541	-2.79997	K10808
	467	AAJ76_1110007405	XM_024473792.1	XP_024329884.1	4085.56	1459.29	-1.48527	-2.7997	-
	468	AAJ76_4000033909	XM_024475473.1	XP_024330642.1	4928.21	1760.91	-1.48474	-2.79867	-
	469	AAJ76_3000016133	XM_024474997.1	XP_024330889.1	1346.86	481.309	-1.48456	-2.79832	-
	470	AAJ76_3700028552	XM_024475363.1	XP_024330717.1	41810.7	14946.8	-1.48403	-2.79729	K07936
	471	AAJ76_2750002	XM_024474911.1	XP_024329462.1	566.156	202.856	-1.48075	-2.79094	-
	472	AAJ76_3600015563	XM_024475309.1	XP_024330737.1	35798.5	12833.6	-1.47998	-2.78945	K02880
	473	AAJ76_900042834	XM_024476597.1	XP_024331667.1	567.15	203.486	-1.4788	-2.78717	-
	474	AAJ76_3000161054	XM_024475062.1	XP_024332224.1	5512.42	1979.99	-1.4772	-2.78408	K03364
	475	AAJ76_2100048517	XM_024474585.1	XP_024331198.1	3011.92	1082.09	-1.47686	-2.78342	-
	476	AAJ76_6000104940	XM_024476066.1	XP_024331927.1	997.957	358.663	-1.47635	-2.78244	-
	477	AAJ76_180001026	XM_024474264.1	XP_024331263.1	185.908	66.8348	-1.47592	-2.78161	-
	478	AAJ76_600093926	XM_024476138.1	XP_024331917.1	1670.22	601.337	-1.47379	-2.77751	-
	479	AAJ76_5300026671	XM_024475953.1	XP_024330404.1	1445.69	521.152	-1.47198	-2.77402	-
	480	AAJ76_3300025458	XM_024475204.1	XP_024330822.1	2882.21	1039.15	-1.47177	-2.77362	-
	481	AAJ76_3700013444	XM_024475350.1	XP_024330705.1	7107.35	2563.49	-1.4712	-2.77252	K03120
	482	AAJ76_3000129339	XM_024475038.1	XP_024332203.1	2729.58	984.975	-1.47052	-2.77122	K04354
	483	AAJ76_5000021843	XM_024475790.1	XP_024330447.1	852.853	307.991	-1.46941	-2.76909	-
	484	AAJ76_3000138557	XM_024475050.1	XP_024332214.1	984.377	355.521	-1.46928	-2.76884	-
	485	AAJ76_3800033190	XM_024475406.1	XP_024330695.1	2250.07	812.806	-1.46899	-2.76828	-
	486	AAJ76_1000136258	XM_024473583.1	XP_024332436.1	8261.32	2994.51	-1.46405	-2.75882	K02725
	487	AAJ76_700035563	XM_024476279.1	XP_024331807.1	302165	109668	-1.4622	-2.75528	K02942
	488	AAJ76_7000117869	XM_024476263.1	XP_024331858.1	197.005	71.5065	-1.46208	-2.75505	-
	489	AAJ76_420004908	XM_024475617.1	XP_024330583.1	40225.2	14600.8	-1.46206	-2.75501	-
	490	AAJ76_4000141427	XM_024475511.1	XP_024332115.1	949.818	344.797	-1.4619	-2.75471	K03136
	491	AAJ76_3600037707	XM_024475331.1	XP_024330758.1	29664.7	10779.6	-1.46045	-2.75194	K07374
	492	AAJ76_610005823	XM_024476152.1	XP_024330282.1	4578.62	1666.94	-1.45771	-2.74672	-
	493	AAJ76_840002535	XM_024476536.1	XP_024330054.1	61511.5	22408	-1.45684	-2.74506	-
	494	AAJ76_600007400	XM_024476061.1	XP_024330293.1	1835.18	668.656	-1.45659	-2.74459	-
	495	AAJ76_90006584	XM_024476614.1	XP_024331649.1	2072.61	755.885	-1.45521	-2.74196	-
	496	AAJ76_400030579	XM_024475531.1	XP_024332056.1	356.827	130.161	-1.45493	-2.74143	K01807
	497	AAJ76_5600015397	XM_024475992.1	XP_024330352.1	65883.2	24047	-1.45405	-2.73976	-
	498	AAJ76_4400029095	XM_024475658.1	XP_024330556.1	4490.26	1639.92	-1.45317	-2.73809	-
	499	AAJ76_6100012871	XM_024476146.1	XP_024330286.1	695.243	253.99	-1.45274	-2.73727	K10843
	500	AAJ76_1040006841	XM_024473697.1	XP_024329929.1	13568.2	4957.9	-1.45243	-2.73669	K13525
	501	AAJ76_3500034361	XM_024475283.1	XP_024330779.1	2097.08	766.303	-1.45239	-2.73661	K14950
	502	AAJ76_3300022893	XM_024475203.1	XP_024330821.1	50358	18416.1	-1.45126	-2.73447	K02883
	503	AAJ76_2800012832	XM_024474918.1	XP_024330941.1	600.375	219.891	-1.44907	-2.73032	K14558
	504	AAJ76_1800012566	XM_024474267.1	XP_024331270.1	3595.88	1317.09	-1.44899	-2.73017	K02212
	505	AAJ76_100078281	XM_024473662.1	XP_024332393.1	2107.68	772.728	-1.44762	-2.72758	K03010
	506	AAJ76_4000138801	XM_024475509.1	XP_024332113.1	9708.73	3561.04	-1.44698	-2.72637	K21631
	507	AAJ76_100051557	XM_024473649.1	XP_024332382.1	1800.45	660.559	-1.4466	-2.72565	K01872
	508	AAJ76_2700043085	XM_024474888.1	XP_024330997.1	30541.5	11211.9	-1.44575	-2.72404	-
	509	AAJ76_3900036918	XM_024475438.1	XP_024330669.1	5844.38	2147.42	-1.44445	-2.72159	-
	510	AAJ76_790009990	XM_024476414.1	XP_024330109.1	5092.59	1871.32	-1.44434	-2.72138	K11142
	511	AAJ76_1100002830	XM_024473731.1	XP_024329887.1	10534.4	3872.95	-1.44361	-2.72001	K03062
	512	AAJ76_300065783	XM_024475103.1	XP_024332166.1	264.861	97.5454	-1.44109	-2.71526	-
	513	AAJ76_930003411	XM_024476657.1	XP_024329995.1	169.484	62.4648	-1.44003	-2.71327	-
	514	AAJ76_6000021853	XM_024476056.1	XP_024330299.1	117893	43473.3	-1.43927	-2.71184	K02977
	515	AAJ76_200012095	XM_024474433.1	XP_024332240.1	2507.38	924.623	-1.43925	-2.7118	K10389
	516	AAJ76_500025867	XM_024475845.1	XP_024331958.1	1886.7	695.906	-1.4389	-2.71114	-
	517	AAJ76_1500018854	XM_024474082.1	XP_024331388.1	11199.6	4131.32	-1.43877	-2.7109	K02728
	518	AAJ76_200026614	XM_024474482.1	XP_024332251.1	17917.8	6612.19	-1.43819	-2.70981	K07889
	519	AAJ76_1200062027	XM_024473881.1	XP_024331545.1	69.7369	25.7465	-1.43755	-2.7086	-
	520	AAJ76_120009814	XM_024473888.1	XP_024331509.1	788.595	291.813	-1.43424	-2.7024	K08592
	521	AAJ76_700055502	XM_024476297.1	XP_024331821.1	190.366	70.4561	-1.43398	-2.70191	-
	522	AAJ76_700084498	XM_024476312.1	XP_024331835.1	13893.6	5142.5	-1.43388	-2.70172	K03065
	523	AAJ76_400092187	XM_024475563.1	XP_024332084.1	789.524	292.425	-1.43292	-2.69993	-
	524	AAJ76_100016514	XM_024473605.1	XP_024332359.1	441.627	163.937	-1.42969	-2.69389	K12597
	525	AAJ76_3000017096	XM_024474998.1	XP_024330890.1	5742.57	2132.05	-1.42946	-2.69346	K00968
	526	AAJ76_490004562	XM_024475777.1	XP_024330457.1	8909.24	3311.58	-1.42778	-2.69032	K04482
	527	AAJ76_5100025326	XM_024475917.1	XP_024330429.1	346.371	128.864	-1.42647	-2.68788	-
	528	AAJ76_5300014560	XM_024475942.1	XP_024330393.1	3670.56	1366.23	-1.4258	-2.68663	K18551
	529	AAJ76_7500015018	XM_024476363.1	XP_024330140.1	481.833	179.352	-1.42574	-2.68652	-
	530	AAJ76_800024806	XM_024476445.1	XP_024331720.1	509.18	189.784	-1.42382	-2.68295	-
	531	AAJ76_2100035271	XM_024474576.1	XP_024331189.1	1728.01	644.275	-1.42336	-2.68209	K03006
	532	AAJ76_4000134397	XM_024475507.1	XP_024332111.1	7205.19	2687.4	-1.42283	-2.68111	K03064
	533	AAJ76_900080408	XM_024476625.1	XP_024331691.1	371.244	138.586	-1.42159	-2.67881	K14777
	534	AAJ76_5100025629	XM_024475918.1	XP_024330430.1	34858.8	13027.6	-1.41995	-2.67576	K02872
	535	AAJ76_2200025852	XM_024474628.1	XP_024331146.1	14351.2	5368.07	-1.41869	-2.67343	K03066
	536	AAJ76_800019192	XM_024476441.1	XP_024331716.1	3577.49	1339.9	-1.41682	-2.66996	K06067
	537	AAJ76_100082689	XM_024473668.1	XP_024332399.1	186.944	70.0639	-1.41586	-2.66819	-
	538	AAJ76_1000110873	XM_024473558.1	XP_024332413.1	19815	7429.31	-1.41529	-2.66713	K03234
	539	AAJ76_420009162	XM_024475619.1	XP_024330585.1	1198.7	449.61	-1.41473	-2.6661	K15728
	540	AAJ76_2300036398	XM_024474701.1	XP_024331119.1	24163.5	9063.69	-1.41466	-2.66597	-
	541	AAJ76_3700015785	XM_024475352.1	XP_024330707.1	447.712	167.947	-1.41456	-2.66578	K24160
	542	AAJ76_300024381	XM_024475073.1	XP_024332138.1	3448.47	1293.75	-1.4144	-2.66549	-
	543	AAJ76_2000146453	XM_024474449.1	XP_024332329.1	198434	74483.2	-1.41367	-2.66414	-
	544	AAJ76_700014852	XM_024476265.1	XP_024331793.1	21568.6	8096.94	-1.41348	-2.66379	K20217
	545	AAJ76_1900037304	XM_024474353.1	XP_024331246.1	476.79	179.098	-1.41261	-2.66218	K10844
	546	AAJ76_1090003552	XM_024473727.1	XP_024329900.1	49273.6	18524.8	-1.41136	-2.65988	K02951
	547	AAJ76_3400017331	XM_024475239.1	XP_024330801.1	8151.64	3068.57	-1.40952	-2.65649	-
	548	AAJ76_1300029257	XM_024473940.1	XP_024331477.1	1555.93	585.857	-1.40915	-2.65581	K01669
	549	AAJ76_600084094	XM_024476130.1	XP_024331910.1	9744.56	3671.18	-1.40835	-2.65433	K03124
	550	AAJ76_80003571	XM_024476455.1	XP_024331707.1	688.308	259.318	-1.40833	-2.6543	K19495
	551	AAJ76_700021646	XM_024476270.1	XP_024331798.1	1459.55	550.291	-1.40726	-2.65233	K00111
	552	AAJ76_670007497	XM_024476220.1	XP_024330217.1	1907.33	719.386	-1.40672	-2.65134	K23335
	553	AAJ76_4500017931	XM_024475676.1	XP_024330533.1	103363	38988.3	-1.4066	-2.65112	-
	554	AAJ76_210003439	XM_024474575.1	XP_024331168.1	9519.33	3594.33	-1.40514	-2.64843	K04564
	555	AAJ76_800036056	XM_024476456.1	XP_024331730.1	6030.1	2277.15	-1.40495	-2.64809	K04382
	556	AAJ76_800060629	XM_024476473.1	XP_024331746.1	973.175	367.686	-1.40423	-2.64676	-
	557	AAJ76_700020577	XM_024476269.1	XP_024331797.1	1771.45	669.943	-1.40282	-2.64418	K18532
	558	AAJ76_2500012542	XM_024474790.1	XP_024331033.1	3209.56	1213.98	-1.40262	-2.64381	K04802
	559	AAJ76_2400033428	XM_024474758.1	XP_024331075.1	701.239	265.587	-1.40072	-2.64033	-
	560	AAJ76_700039292	XM_024476282.1	XP_024331809.1	1085.46	411.485	-1.39939	-2.6379	K23358
	561	AAJ76_300068025	XM_024475105.1	XP_024332168.1	13780.8	5226	-1.39888	-2.63697	K12883
	562	AAJ76_870001341	XM_024476557.1	XP_024330030.1	17543.6	6656.46	-1.39812	-2.63558	-
	563	AAJ76_590001288	XM_024476034.1	XP_024330304.1	2644.62	1003.95	-1.39737	-2.63421	K14018
	564	AAJ76_1000186637	XM_024473622.1	XP_024332471.1	937.413	355.883	-1.39728	-2.63405	K00787
	565	AAJ76_700092165	XM_024476319.1	XP_024331841.1	3431.21	1303.08	-1.39679	-2.63315	-
	566	AAJ76_1170009424	XM_024473821.1	XP_024329855.1	5427.44	2062.25	-1.39605	-2.6318	K22503
	567	AAJ76_280009001	XM_024474946.1	XP_024330939.1	1676.37	637.007	-1.39596	-2.63164	-
	568	AAJ76_1300036493	XM_024473945.1	XP_024331482.1	1572.79	597.912	-1.39532	-2.63047	-
	569	AAJ76_3100015858	XM_024475141.1	XP_024330869.1	41980.1	15964.2	-1.39486	-2.62963	-
	570	AAJ76_1180002754	XM_024473824.1	XP_024329845.1	756.202	287.593	-1.39474	-2.62941	-
	571	AAJ76_3300019330	XM_024475200.1	XP_024330818.1	841.208	320.283	-1.39311	-2.62644	-
	572	AAJ76_4500027958	XM_024475682.1	XP_024330539.1	563.937	214.824	-1.39238	-2.62511	K14555
	573	AAJ76_3900010961	XM_024475420.1	XP_024330652.1	228.887	87.2141	-1.392	-2.62442	-
	574	AAJ76_100094159	XM_024473676.1	XP_024332406.1	5713.5	2182.44	-1.38843	-2.61794	K03695
	575	AAJ76_120007082	XM_024473882.1	XP_024331507.1	2162.16	826.108	-1.38807	-2.61728	K06943
	576	AAJ76_4600022664	XM_024475700.1	XP_024330518.1	1770.61	678.766	-1.38326	-2.60857	K03355
	577	AAJ76_3800034233	XM_024475407.1	XP_024330696.1	5855.52	2244.99	-1.38309	-2.60826	-
	578	AAJ76_3500027152	XM_024475279.1	XP_024330775.1	1930.33	740.255	-1.38275	-2.60765	-
	579	AAJ76_3000130927	XM_024475040.1	XP_024332205.1	932.422	358.016	-1.38096	-2.60442	K00033
	580	AAJ76_7300010540	XM_024476342.1	XP_024330170.1	291.538	111.945	-1.38089	-2.60429	K03511
	581	AAJ76_4900018041	XM_024475764.1	XP_024330466.1	647.149	248.609	-1.38022	-2.60308	K12818
	582	AAJ76_500075064	XM_024475883.1	XP_024331992.1	923.303	354.728	-1.38009	-2.60285	-
	583	AAJ76_700045349	XM_024476286.1	XP_024331813.1	1022.16	392.811	-1.37971	-2.60216	K10756
	584	AAJ76_600016953	XM_024476083.1	XP_024331868.1	722.443	277.876	-1.37844	-2.59987	-
	585	AAJ76_100034945	XM_024473637.1	XP_024332370.1	234.941	90.5452	-1.37559	-2.59474	K14401
	586	AAJ76_210008340	XM_024474595.1	XP_024331173.1	399.719	154.112	-1.37501	-2.5937	-
	587	AAJ76_500034539	XM_024475852.1	XP_024331964.1	2689.27	1036.95	-1.37487	-2.59345	-
	588	AAJ76_3200022197	XM_024475165.1	XP_024330846.1	540.977	208.718	-1.37401	-2.5919	-
	589	AAJ76_1800033295	XM_024474281.1	XP_024331284.1	1610.63	622.15	-1.37229	-2.58881	K06676
	590	AAJ76_600047452	XM_024476102.1	XP_024331886.1	3331.45	1286.87	-1.37229	-2.58881	-
	591	AAJ76_2400036079	XM_024474761.1	XP_024331078.1	4962.85	1918.37	-1.37129	-2.58702	K09272
	592	AAJ76_200020913	XM_024474477.1	XP_024332248.1	90.7415	35.1707	-1.36739	-2.58003	K10848
	593	AAJ76_3000036836	XM_024475014.1	XP_024330903.1	816.928	316.799	-1.36664	-2.57869	-
	594	AAJ76_560007178	XM_024476005.1	XP_024330344.1	4221.44	1639.18	-1.36476	-2.57533	-
	595	AAJ76_1800018124	XM_024474271.1	XP_024331274.1	2757.85	1072.48	-1.3626	-2.57148	-
	596	AAJ76_800088899	XM_024476496.1	XP_024331767.1	29083.3	11316.6	-1.36175	-2.56997	K02998
	597	AAJ76_2800043049	XM_024474937.1	XP_024330958.1	546.211	212.64	-1.36105	-2.56872	-
	598	AAJ76_2700043720	XM_024474890.1	XP_024330998.1	1852.64	721.615	-1.36028	-2.56735	K14709
	599	AAJ76_3400012580	XM_024475235.1	XP_024330797.1	1343.3	523.389	-1.35983	-2.56655	-
	600	AAJ76_270004362	XM_024474889.1	XP_024330967.1	20719	8084.54	-1.35772	-2.5628	K02739
	601	AAJ76_3300037013	XM_024475214.1	XP_024330832.1	2625.58	1024.9	-1.35716	-2.5618	-
	602	AAJ76_2200010923	XM_024474616.1	XP_024331135.1	13870.2	5416	-1.35669	-2.56097	K09565
	603	AAJ76_970001072	XM_024476685.1	XP_024329962.1	7040.25	2749.48	-1.35647	-2.56058	K17497
	604	AAJ76_1800052411	XM_024474295.1	XP_024331297.1	1002.25	391.507	-1.35613	-2.55998	K14768
	605	AAJ76_3100012421	XM_024475138.1	XP_024330867.1	407.338	159.152	-1.35582	-2.55943	K07126
	606	AAJ76_1180005488	XM_024473825.1	XP_024329846.1	316.94	123.871	-1.35537	-2.55863	-
	607	AAJ76_300042112	XM_024475090.1	XP_024332154.1	27054.7	10576	-1.35509	-2.55813	K20526
	608	AAJ76_3500038381	XM_024475289.1	XP_024330784.1	5728.61	2241.28	-1.35386	-2.55595	-
	609	AAJ76_3800012837	XM_024475387.1	XP_024330676.1	5340.22	2091.06	-1.35267	-2.55384	-
	610	AAJ76_270002680	XM_024474872.1	XP_024330965.1	8971.47	3520.87	-1.34941	-2.54808	-
	611	AAJ76_2000149458	XM_024474452.1	XP_024332332.1	595.827	233.843	-1.34935	-2.54797	K10838
	612	AAJ76_340005691	XM_024475254.1	XP_024330790.1	2643.79	1037.77	-1.34912	-2.54757	-
	613	AAJ76_460009238	XM_024475713.1	XP_024330510.1	5577.24	2190.43	-1.34834	-2.54619	K19788
	614	AAJ76_3300040092	XM_024475217.1	XP_024330835.1	276.905	108.755	-1.34831	-2.54614	K15698
	615	AAJ76_3200014514	XM_024475162.1	XP_024330843.1	1779.04	699.368	-1.34698	-2.54379	-
	616	AAJ76_1600055544	XM_024474167.1	XP_024331364.1	595.638	234.378	-1.3456	-2.54136	K14521
	617	AAJ76_3700017887	XM_024475354.1	XP_024330709.1	1670.35	657.397	-1.34531	-2.54085	-
	618	AAJ76_2200020373	XM_024474624.1	XP_024331142.1	18675.5	7370.51	-1.34131	-2.53381	K17279
	619	AAJ76_1200003978	XM_024473840.1	XP_024329832.1	932.381	368.355	-1.33982	-2.5312	-
	620	AAJ76_20009031	XM_024474527.1	XP_024332237.1	370.307	146.33	-1.3395	-2.53064	K15082
	621	AAJ76_3300014604	XM_024475198.1	XP_024330816.1	2438.66	963.808	-1.33927	-2.53023	K07390
	622	AAJ76_1000174952	XM_024473614.1	XP_024332465.1	8145.58	3226.38	-1.3361	-2.52468	K01336
	623	AAJ76_4000102274	XM_024475486.1	XP_024332092.1	9200.44	3648.53	-1.33439	-2.52169	K09503
	624	AAJ76_2000103025	XM_024474419.1	XP_024332302.1	2932.54	1163.8	-1.33331	-2.5198	-
	625	AAJ76_300014307	XM_024475053.1	XP_024332132.1	2497.45	991.28	-1.33309	-2.51942	-
	626	AAJ76_1800060075	XM_024474301.1	XP_024331303.1	15418.3	6120.52	-1.33292	-2.51912	K02908
	627	AAJ76_3000137363	XM_024475049.1	XP_024332213.1	30029.6	11925.6	-1.33232	-2.51807	K02997
	628	AAJ76_600055689	XM_024476105.1	XP_024331889.1	6937.78	2757.95	-1.33087	-2.51554	K03036
	629	AAJ76_1000152701	XM_024473595.1	XP_024332448.1	1749.24	695.558	-1.33049	-2.51488	K03130
	630	AAJ76_1200002186	XM_024473838.1	XP_024329830.1	3744.65	1490.52	-1.32901	-2.5123	-
	631	AAJ76_2000149161	XM_024474451.1	XP_024332331.1	209401	83632.8	-1.32412	-2.5038	-
	632	AAJ76_1000109660	XM_024473556.1	XP_024332411.1	11859.9	4740.11	-1.3231	-2.50203	-
	633	AAJ76_1800031824	XM_024474279.1	XP_024331282.1	5236.21	2093.45	-1.32264	-2.50123	K01875
	634	AAJ76_1000055656	XM_024473528.1	XP_024331624.1	25287.5	10115	-1.32193	-2.5	K11593
	635	AAJ76_1000124730	XM_024473571.1	XP_024332425.1	1406.97	562.912	-1.32161	-2.49945	K06174
	636	AAJ76_600094913	XM_024476140.1	XP_024331919.1	28734.8	11500.9	-1.32105	-2.49848	-
	637	AAJ76_1200007387	XM_024473843.1	XP_024329835.1	122877	49185.5	-1.32091	-2.49824	K03231
	638	AAJ76_1500068578	XM_024474113.1	XP_024331415.1	7220.5	2892.57	-1.31975	-2.49623	K06072
	639	AAJ76_8000013951	XM_024476419.1	XP_024330101.1	702.101	281.363	-1.31925	-2.49536	K02327
	640	AAJ76_1000142585	XM_024473589.1	XP_024332442.1	8617.24	3460.34	-1.31631	-2.49028	K16945
	641	AAJ76_5000119063	XM_024475820.1	XP_024332024.1	218.751	87.8611	-1.31599	-2.48973	-
	642	AAJ76_900027955	XM_024476587.1	XP_024331658.1	5284.89	2123.87	-1.31518	-2.48833	K09499
	643	AAJ76_200038321	XM_024474491.1	XP_024332260.1	6230.54	2505.67	-1.31416	-2.48658	K10576
	644	AAJ76_1200044876	XM_024473867.1	XP_024331532.1	32360.8	13025.1	-1.31295	-2.48449	-
	645	AAJ76_2900035355	XM_024474978.1	XP_024330929.1	3435.77	1384.41	-1.31136	-2.48175	K03032
	646	AAJ76_2200042944	XM_024474640.1	XP_024331157.1	961.674	387.691	-1.31064	-2.48052	K10967
	647	AAJ76_9100012857	XM_024476642.1	XP_024330013.1	151.004	60.8777	-1.3106	-2.48045	-
	648	AAJ76_27000505	XM_024474894.1	XP_024330964.1	255.797	103.172	-1.30995	-2.47933	-
	649	AAJ76_1100063833	XM_024473769.1	XP_024331578.1	980.481	395.493	-1.30984	-2.47914	-
	650	AAJ76_5000122810	XM_024475823.1	XP_024332026.1	17467.4	7049.22	-1.30913	-2.47792	-
	651	AAJ76_2800015122	XM_024474920.1	XP_024330943.1	26175.7	10582.2	-1.30659	-2.47356	K02925
	652	AAJ76_300039116	XM_024475085.1	XP_024332149.1	6322.23	2556.4	-1.30632	-2.4731	-
	653	AAJ76_1400022968	XM_024474015.1	XP_024331429.1	3106.76	1259.51	-1.30255	-2.46664	K03139
	654	AAJ76_2000141845	XM_024474446.1	XP_024332326.1	143642	58271.4	-1.30162	-2.46506	-
	655	AAJ76_3600020832	XM_024475316.1	XP_024330744.1	1471.98	597.295	-1.30124	-2.46441	K14857
	656	AAJ76_4300026850	XM_024475634.1	XP_024330576.1	9879.95	4012.98	-1.29983	-2.462	-
	657	AAJ76_5500012161	XM_024475978.1	XP_024330366.1	11075.4	4500.86	-1.29909	-2.46074	K10956
	658	AAJ76_30007661	XM_024475112.1	XP_024332128.1	47241.2	19219	-1.29751	-2.45804	K02937
	659	AAJ76_610009661	XM_024476155.1	XP_024330285.1	257.535	104.782	-1.29738	-2.45782	K15427
	660	AAJ76_1000164617	XM_024473603.1	XP_024332455.1	5748.55	2340.9	-1.29613	-2.45569	K13989
	661	AAJ76_500008712	XM_024475801.1	XP_024330438.1	984.871	401.145	-1.29581	-2.45515	-
	662	AAJ76_600010807	XM_024476070.1	XP_024331865.1	1163.14	474.158	-1.29459	-2.45307	K14808
	663	AAJ76_100022026	XM_024473632.1	XP_024332366.1	9684.68	3948.07	-1.29456	-2.45302	K01893
	664	AAJ76_700059080	XM_024476298.1	XP_024331822.1	1165.26	475.054	-1.29449	-2.4529	K14293
	665	AAJ76_3600036044	XM_024475330.1	XP_024330757.1	1763.82	719.119	-1.2944	-2.45275	-
	666	AAJ76_5000125107	XM_024475827.1	XP_024332030.1	13671.5	5574.45	-1.29427	-2.45253	-
	667	AAJ76_280004189	XM_024474936.1	XP_024330935.1	584.125	238.282	-1.2936	-2.45139	-
	668	AAJ76_800017393	XM_024476440.1	XP_024331715.1	400.232	163.276	-1.29353	-2.45127	K00974
	669	AAJ76_100066864	XM_024473656.1	XP_024332389.1	191.649	78.2559	-1.2922	-2.44901	-
	670	AAJ76_500020153	XM_024475840.1	XP_024331953.1	1651.88	675.319	-1.29046	-2.44606	K00697
	671	AAJ76_800011017	XM_024476431.1	XP_024331711.1	7839.89	3206.39	-1.28988	-2.44508	K07874
	672	AAJ76_1500010459	XM_024474077.1	XP_024331383.1	5734.9	2345.77	-1.28971	-2.44479	K09494
	673	AAJ76_800075858	XM_024476485.1	XP_024331757.1	2919.35	1194.26	-1.28953	-2.44448	K00945
	674	AAJ76_2400030249	XM_024474755.1	XP_024331072.1	7876.16	3222.77	-1.28919	-2.44391	K11684
	675	AAJ76_1800027614	XM_024474277.1	XP_024331280.1	1284.2	525.566	-1.28893	-2.44347	K14007
	676	AAJ76_1100004737	XM_024473735.1	XP_024329890.1	1072.95	439.514	-1.2876	-2.44122	-
	677	AAJ76_200030996	XM_024474486.1	XP_024332255.1	5910.89	2421.43	-1.28752	-2.44108	-
	678	AAJ76_300017093	XM_024475068.1	XP_024332133.1	14312.9	5867.68	-1.28646	-2.43929	K16197
	679	AAJ76_1300025816	XM_024473939.1	XP_024331476.1	289.818	118.859	-1.28589	-2.43832	-
	680	AAJ76_1500026303	XM_024474088.1	XP_024331393.1	2289.83	939.48	-1.2853	-2.43733	-
	681	AAJ76_1150009092	XM_024473809.1	XP_024329867.1	1490.27	611.78	-1.28449	-2.43596	K00721
	682	AAJ76_6000015274	XM_024476051.1	XP_024330295.1	58893.9	24208.2	-1.28262	-2.4328	-
	683	AAJ76_5900014411	XM_024476035.1	XP_024330314.1	788.984	324.884	-1.28007	-2.42851	-
	684	AAJ76_5100012267	XM_024475908.1	XP_024330420.1	110804	45656.3	-1.27912	-2.42691	K02912
	685	AAJ76_800011183	XM_024476435.1	XP_024331712.1	165.53	68.2239	-1.27875	-2.42629	-
	686*	AAJ76_1700024327	XM_024474219.1	XP_024331319.1	6009.92	2477.04	-1.27873	-2.42625	K02150
	687	AAJ76_3790001398	XM_024475383.1	XP_024329362.1	310.634	128.091	-1.27805	-2.42511	-
	688	AAJ76_1600051435	XM_024474165.1	XP_024331362.1	54513.3	22500.6	-1.27665	-2.42276	-
	689	AAJ76_3000134676	XM_024475045.1	XP_024332209.1	843.666	348.615	-1.27504	-2.42006	-
	690	AAJ76_4900031547	XM_024475775.1	XP_024330476.1	4167.99	1724.93	-1.27281	-2.41632	K00967
	691	AAJ76_5400021149	XM_024475966.1	XP_024330384.1	1672.15	692.231	-1.27238	-2.4156	K01870
	692	AAJ76_800025521	XM_024476446.1	XP_024331721.1	1396.57	578.149	-1.27238	-2.4156	-
	693	AAJ76_5600010920	XM_024475988.1	XP_024330348.1	685.128	283.651	-1.27225	-2.41538	K07277
	694	AAJ76_4000114452	XM_024475495.1	XP_024332100.1	834.66	345.711	-1.27162	-2.41433	-
	695	AAJ76_2800018510	XM_024474925.1	XP_024330947.1	1316.91	545.751	-1.27084	-2.41302	-
	696	AAJ76_900065286	XM_024476613.1	XP_024331680.1	597.275	247.881	-1.26875	-2.40953	-
	697	AAJ76_510009743	XM_024475925.1	XP_024330418.1	896.679	373.669	-1.26283	-2.39966	K16194
	698	AAJ76_3000028023	XM_024475007.1	XP_024330897.1	617.731	257.622	-1.26172	-2.39781	-
	699	AAJ76_2700031234	XM_024474875.1	XP_024330985.1	3295.65	1374.64	-1.26152	-2.39748	-
	700	AAJ76_1000040158	XM_024473519.1	XP_024331616.1	3062.6	1278.96	-1.25979	-2.39461	-
	701	AAJ76_8000115509	XM_024476436.1	XP_024331780.1	50877	21247.6	-1.25971	-2.39448	-
	702	AAJ76_4000034017	XM_024475474.1	XP_024330643.1	2889.6	1206.79	-1.2597	-2.39446	-
	703	AAJ76_700015829	XM_024476267.1	XP_024331795.1	2146.47	897.567	-1.25787	-2.39142	K01897
	704	AAJ76_4000112883	XM_024475493.1	XP_024332099.1	17260	7221.49	-1.25707	-2.3901	K00134
	705	AAJ76_1500044498	XM_024474101.1	XP_024331404.1	14141.9	5918.83	-1.2566	-2.38932	K02729
	706	AAJ76_1200026145	XM_024473857.1	XP_024331522.1	27443	11486.4	-1.25651	-2.38917	K02991
	707	AAJ76_100044675	XM_024473644.1	XP_024332377.1	859.847	360.438	-1.25433	-2.38556	-
	708	AAJ76_310009488	XM_024475154.1	XP_024330866.1	7597.04	3188.48	-1.25257	-2.38265	-
	709	AAJ76_600035615	XM_024476095.1	XP_024331879.1	1023.24	429.889	-1.25111	-2.38024	K15544
	710	AAJ76_400083657	XM_024475558.1	XP_024332079.1	446.776	187.717	-1.25099	-2.38005	K24029
	711	AAJ76_4600019288	XM_024475698.1	XP_024330516.1	2207	927.683	-1.25039	-2.37906	K03267
	712	AAJ76_5000109749	XM_024475810.1	XP_024332015.1	21455.6	9021.93	-1.24985	-2.37817	-
	713	AAJ76_2500021695	XM_024474797.1	XP_024331040.1	7660.13	3221.07	-1.24983	-2.37813	-
	714	AAJ76_3700010706	XM_024475346.1	XP_024330702.1	1656.81	697.159	-1.24885	-2.37652	-
	715	AAJ76_2000048987	XM_024474406.1	XP_024331219.1	809.636	340.921	-1.24783	-2.37484	K07561
	716	AAJ76_1800060480	XM_024474302.1	XP_024331304.1	3511.49	1479.26	-1.24721	-2.37382	-
	717	AAJ76_500027606	XM_024475846.1	XP_024331959.1	4650.44	1959.36	-1.24698	-2.37344	K01836
	718	AAJ76_90001183	XM_024476579.1	XP_024331645.1	756.25	319.228	-1.24428	-2.369	K14403
	719	AAJ76_1700022863	XM_024474218.1	XP_024331318.1	4173.73	1763.23	-1.24312	-2.3671	K06944
	720	AAJ76_410006816	XM_024475587.1	XP_024330607.1	3177.11	1342.75	-1.24253	-2.36613	K00844
	721	AAJ76_1300017430	XM_024473934.1	XP_024331471.1	990.942	418.87	-1.2423	-2.36575	K14376
	722	AAJ76_1900047116	XM_024474364.1	XP_024331256.1	2273.37	961.693	-1.24119	-2.36393	K02540
	723	AAJ76_380008763	XM_024475410.1	XP_024330673.1	1174.68	497.333	-1.23998	-2.36195	-
	724	AAJ76_3100017368	XM_024475142.1	XP_024330870.1	2390.71	1012.75	-1.23916	-2.36061	-
	725	AAJ76_1300049674	XM_024473953.1	XP_024331489.1	1302.59	551.868	-1.23899	-2.36033	K15335
	726	AAJ76_400076563	XM_024475552.1	XP_024332073.1	6918.05	2931.75	-1.2386	-2.35969	-
	727	AAJ76_900004661	XM_024476577.1	XP_024330020.1	16145.8	6842.86	-1.23848	-2.3595	K02734
	728	AAJ76_3400010712	XM_024475234.1	XP_024330796.1	4782.27	2027.78	-1.2378	-2.35839	K09498
	729	AAJ76_2200045796	XM_024474642.1	XP_024331159.1	815.255	346.293	-1.23526	-2.35424	-
	730	AAJ76_1170005079	XM_024473819.1	XP_024329853.1	844.318	358.877	-1.2343	-2.35267	-
	731	AAJ76_3000029824	XM_024475008.1	XP_024330898.1	8860.82	3770	-1.23288	-2.35036	-
	732	AAJ76_2200050341	XM_024474645.1	XP_024331162.1	4830.32	2055.26	-1.23279	-2.35021	-
	733	AAJ76_1800058791	XM_024474300.1	XP_024331302.1	3255	1385.33	-1.23243	-2.34962	K06013
	734	AAJ76_4700025693	XM_024475730.1	XP_024330501.1	2102.39	894.95	-1.23215	-2.34917	K11338
	735	AAJ76_780003155	XM_024476396.1	XP_024330117.1	1105.4	470.9	-1.23108	-2.34743	-
	736	AAJ76_5100015651	XM_024475910.1	XP_024330422.1	1499.93	639.482	-1.22992	-2.34554	K18592
	737	AAJ76_5900011853	XM_024476033.1	XP_024330313.1	905.721	386.187	-1.22977	-2.3453	-
	738	AAJ76_6600014704	XM_024476203.1	XP_024330230.1	1675.51	714.971	-1.22864	-2.34346	K14007
	739	AAJ76_700011409	XM_024476258.1	XP_024331790.1	1377.33	588.075	-1.2278	-2.3421	K10807
	740	AAJ76_470007842	XM_024475735.1	XP_024330490.1	309.593	132.22	-1.22743	-2.3415	-
	741	AAJ76_600029142	XM_024476090.1	XP_024331874.1	923.938	394.785	-1.22673	-2.34036	K14787
	742	AAJ76_5900018706	XM_024476037.1	XP_024330316.1	3002.95	1283.14	-1.2267	-2.34031	-
	743	AAJ76_710005614	XM_024476334.1	XP_024330183.1	4643.31	1984.32	-1.22651	-2.34	-
	744	AAJ76_2800024761	XM_024474929.1	XP_024330951.1	1938.2	829.455	-1.22448	-2.33671	K14758
	745	AAJ76_1000144988	XM_024473590.1	XP_024332443.1	22421.1	9596.7	-1.22425	-2.33634	-
	746	AAJ76_4700020061	XM_024475726.1	XP_024330497.1	2225.78	952.8	-1.22406	-2.33603	-
	747	AAJ76_700089886	XM_024476317.1	XP_024331839.1	1016.54	435.16	-1.22405	-2.33602	K03679
	748	AAJ76_3000039172	XM_024475017.1	XP_024330906.1	878.594	376.122	-1.224	-2.33593	K16073
	749	AAJ76_4000152214	XM_024475519.1	XP_024332122.1	2684.64	1149.64	-1.22355	-2.33521	-
	750	AAJ76_800005392	XM_024476421.1	XP_024330092.1	1440.72	617.25	-1.22286	-2.33409	-
	751	AAJ76_3000132718	XM_024475043.1	XP_024332207.1	3624.61	1552.91	-1.22285	-2.33407	-
	752	AAJ76_340007958	XM_024475255.1	XP_024330791.1	491.328	210.606	-1.22214	-2.33293	-
	753	AAJ76_5260001	XM_024475938.1	XP_024329281.1	430.701	184.662	-1.22179	-2.33236	-
	754	AAJ76_1000146628	XM_024473592.1	XP_024332445.1	1961.24	841.199	-1.22125	-2.33149	K17943
	755	AAJ76_100010422	XM_024473554.1	XP_024332355.1	7087.32	3039.88	-1.22122	-2.33144	K00966
	756	AAJ76_4700012172	XM_024475720.1	XP_024330491.1	8340.44	3580.48	-1.21997	-2.32942	-
	757	AAJ76_5900010004	XM_024476029.1	XP_024330310.1	1863.17	799.873	-1.21992	-2.32934	K11548
	758	AAJ76_7500017326	XM_024476366.1	XP_024330143.1	7123.96	3065.09	-1.21675	-2.32423	-
	759	AAJ76_2000129323	XM_024474439.1	XP_024332320.1	459.459	197.795	-1.21593	-2.3229	K10738
	760	AAJ76_600073769	XM_024476116.1	XP_024331898.1	7704.57	3318.22	-1.2153	-2.32189	K09497
	761	AAJ76_4700031522	XM_024475732.1	XP_024330503.1	12163.2	5240.24	-1.21482	-2.32112	-
	762	AAJ76_1900055189	XM_024474368.1	XP_024331260.1	3539.4	1527.16	-1.21265	-2.31763	K00615
	763	AAJ76_500066654	XM_024475872.1	XP_024331982.1	5448.6	2351.2	-1.21249	-2.31737	K03242
	764	AAJ76_4700016939	XM_024475722.1	XP_024330493.1	644.561	278.263	-1.21187	-2.31638	K10858
	765	AAJ76_510005393	XM_024475922.1	XP_024330415.1	5534.94	2392.06	-1.21031	-2.31387	K11667
	766	AAJ76_20009762	XM_024474534.1	XP_024332239.1	2060.55	890.917	-1.20967	-2.31285	-
	767	AAJ76_3200038871	XM_024475180.1	XP_024330860.1	451.54	195.457	-1.208	-2.31017	-
	768	AAJ76_3600017293	XM_024475312.1	XP_024330740.1	585.495	253.807	-1.20593	-2.30686	-
	769	AAJ76_1600070201	XM_024474178.1	XP_024331375.1	8108.11	3515.35	-1.2057	-2.30649	K09495
	770	AAJ76_5700022545	XM_024476009.1	XP_024330340.1	6649.74	2886.4	-1.20403	-2.30382	-
	771	AAJ76_1800023094	XM_024474274.1	XP_024331277.1	4944.1	2147.35	-1.20315	-2.30242	K03135
	772	AAJ76_1260002	XM_024473910.1	XP_024329801.1	1048.14	455.469	-1.20241	-2.30124	K10746
	773	AAJ76_4100011717	XM_024475577.1	XP_024330609.1	3953.52	1718.18	-1.20225	-2.30098	K14557
	774	AAJ76_4900011184	XM_024475758.1	XP_024330461.1	27214.8	11842.4	-1.20043	-2.29808	-
	775	AAJ76_800087493	XM_024476495.1	XP_024331766.1	413.632	180.04	-1.20003	-2.29744	-
	776	AAJ76_570005063	XM_024476012.1	XP_024330337.1	864.818	376.763	-1.19874	-2.29539	-
	777	AAJ76_400035759	XM_024475534.1	XP_024332059.1	1199.46	523.309	-1.19665	-2.29207	K00850
	778	AAJ76_5900022169	XM_024476040.1	XP_024330319.1	18761.6	8203.79	-1.19342	-2.28694	K09580
	779	AAJ76_900046381	XM_024476599.1	XP_024331669.1	1395.85	610.547	-1.19297	-2.28623	K15734
	780	AAJ76_1000181186	XM_024473618.1	XP_024332468.1	1271.71	556.563	-1.19215	-2.28493	-
	781	AAJ76_4500034718	XM_024475685.1	XP_024330542.1	2513.54	1100.45	-1.19163	-2.28411	-
	782	AAJ76_90005627	XM_024476608.1	XP_024331648.1	623.788	273.137	-1.19143	-2.28379	-
	783*	AAJ76_4700027584	XM_024475731.1	XP_024330502.1	5581	2444.05	-1.19125	-2.28351	K02145
	784	AAJ76_3500022281	XM_024475275.1	XP_024330771.1	6948.18	3045.11	-1.19014	-2.28175	K09496
	785	AAJ76_2000122171	XM_024474434.1	XP_024332315.1	688.477	301.749	-1.19006	-2.28162	-
	786	AAJ76_3600021997	XM_024475318.1	XP_024330746.1	2944.53	1292.13	-1.18828	-2.27881	K03262
	787	AAJ76_300036164	XM_024475082.1	XP_024332146.1	1162.86	510.751	-1.18699	-2.27677	K19801
	788	AAJ76_900075697	XM_024476621.1	XP_024331687.1	10114.3	4447.06	-1.18547	-2.27437	K11726
	789	AAJ76_1200076013	XM_024473886.1	XP_024331548.1	7047.07	3099.09	-1.18518	-2.27392	-
	790	AAJ76_2000125679	XM_024474437.1	XP_024332318.1	1110.74	488.47	-1.18518	-2.27392	-
	791	AAJ76_359000327	XM_024475302.1	XP_024329377.1	1682.21	740.373	-1.18403	-2.27211	-
	792	AAJ76_730002310	XM_024476347.1	XP_024330165.1	577.762	254.364	-1.18358	-2.2714	K10597
	793	AAJ76_700092046	XM_024476318.1	XP_024331840.1	875.985	385.866	-1.18281	-2.27019	K13148
	794	AAJ76_1000017004	XM_024473509.1	XP_024331607.1	63053.6	27777.9	-1.18264	-2.26992	-
	795	AAJ76_1040007559	XM_024473698.1	XP_024329930.1	333.422	146.906	-1.18246	-2.26963	-
	796	AAJ76_1100064933	XM_024473772.1	XP_024331581.1	9492.93	4183.39	-1.18218	-2.26919	K09493
	797	AAJ76_900088613	XM_024476636.1	XP_024331701.1	1702.84	750.929	-1.18119	-2.26764	K13431
	798	AAJ76_340009541	XM_024475257.1	XP_024330793.1	1499.36	661.253	-1.18107	-2.26745	-
	799	AAJ76_6600019728	XM_024476206.1	XP_024330233.1	7094.83	3131.12	-1.18009	-2.26591	K20359
	800	AAJ76_900086433	XM_024476634.1	XP_024331700.1	1892.14	836.558	-1.17748	-2.26181	K02087
	801	AAJ76_1400056676	XM_024474043.1	XP_024331454.1	3935	1740.44	-1.17691	-2.26092	-
	802	AAJ76_5300020233	XM_024475946.1	XP_024330397.1	722.348	319.541	-1.17669	-2.26058	-
	803	AAJ76_800083942	XM_024476493.1	XP_024331764.1	7583.81	3355.49	-1.1764	-2.26012	K03038
	804	AAJ76_4900014035	XM_024475761.1	XP_024330463.1	12963.1	5740.86	-1.17507	-2.25804	K03030
	805	AAJ76_800022293	XM_024476442.1	XP_024331717.1	925.276	409.891	-1.17464	-2.25737	K06965
	806	AAJ76_2100027669	XM_024474574.1	XP_024331188.1	1994.47	883.597	-1.17454	-2.25721	K01890
	807	AAJ76_7000115081	XM_024476260.1	XP_024331856.1	1852.56	821.049	-1.17398	-2.25633	-
	808	AAJ76_1800036836	XM_024474283.1	XP_024331285.1	887.173	393.648	-1.17231	-2.25372	K00728
	809	AAJ76_1600028874	XM_024474155.1	XP_024331353.1	28521.5	12675.7	-1.16998	-2.25009	K02737
	810	AAJ76_400088984	XM_024475561.1	XP_024332082.1	977.057	434.532	-1.16898	-2.24853	-
	811	AAJ76_2300026150	XM_024474688.1	XP_024331108.1	2357.88	1049.06	-1.16839	-2.24761	K02541
	812	AAJ76_2700031779	XM_024474876.1	XP_024330986.1	12548.9	5583.33	-1.16837	-2.24758	-
	813	AAJ76_4000015827	XM_024475458.1	XP_024330629.1	3664.12	1630.5	-1.16815	-2.24723	-
	814	AAJ76_3000106592	XM_024475026.1	XP_024332191.1	1854.75	826.079	-1.16688	-2.24526	K01597
	815	AAJ76_4600016590	XM_024475696.1	XP_024330514.1	965.714	430.343	-1.16611	-2.24406	-
	816	AAJ76_3900033130	XM_024475436.1	XP_024330667.1	586.036	261.216	-1.16575	-2.2435	-
	817	AAJ76_4200028826	XM_024475608.1	XP_024330599.1	1517.66	677.586	-1.16337	-2.2398	K10756
	818	AAJ76_4200022224	XM_024475603.1	XP_024330595.1	356.802	159.358	-1.16285	-2.23899	-
	819	AAJ76_2600026899	XM_024474830.1	XP_024331014.1	7116.16	3178.63	-1.16269	-2.23874	-
	820	AAJ76_70005456	XM_024476295.1	XP_024331787.1	1659.3	741.281	-1.16248	-2.23842	K07565
	821	AAJ76_2200048574	XM_024474643.1	XP_024331160.1	1726.59	771.517	-1.16215	-2.23791	K01873
	822	AAJ76_1000141453	XM_024473588.1	XP_024332441.1	3516.8	1572.14	-1.16154	-2.23696	-
	823	AAJ76_600062268	XM_024476110.1	XP_024331894.1	11442	5127.43	-1.15803	-2.23153	-
	824	AAJ76_300096272	XM_024475125.1	XP_024332186.1	14043	6297.41	-1.15702	-2.22996	K01520
	825	AAJ76_600076796	XM_024476121.1	XP_024331902.1	23861	10702.2	-1.15675	-2.22955	K02885
	826	AAJ76_1800041656	XM_024474288.1	XP_024331290.1	3739.49	1679.15	-1.15511	-2.22701	K06620
	827	AAJ76_600034035	XM_024476093.1	XP_024331877.1	1962.24	882.802	-1.15234	-2.22274	-
	828	AAJ76_1300065711	XM_024473962.1	XP_024331498.1	1087.54	489.334	-1.15217	-2.22248	K01069
	829	AAJ76_1000184770	XM_024473621.1	XP_024332470.1	668.965	301.02	-1.15207	-2.22233	-
	830	AAJ76_1400018261	XM_024474011.1	XP_024331425.1	1305.28	587.786	-1.151	-2.22068	K03164
	831	AAJ76_1400061810	XM_024474046.1	XP_024331457.1	4613.95	2078.88	-1.1502	-2.21945	K01889
	832	AAJ76_1000117079	XM_024473564.1	XP_024332418.1	924.541	417.08	-1.14841	-2.21669	K14689
	833	AAJ76_3100020143	XM_024475143.1	XP_024330871.1	179.493	80.978	-1.14833	-2.21657	K14676
	834	AAJ76_4000023053	XM_024475462.1	XP_024330633.1	2982.43	1346.07	-1.14773	-2.21565	K03456
	835	AAJ76_1400011551	XM_024474008.1	XP_024331422.1	534.826	241.409	-1.14759	-2.21544	K15122
	836	AAJ76_4000100695	XM_024475485.1	XP_024332091.1	1590.44	718.655	-1.14605	-2.21307	K14015
	837	AAJ76_3700020505	XM_024475355.1	XP_024330710.1	1789.34	809.707	-1.14396	-2.20987	K11493
	838	AAJ76_2200053210	XM_024474648.1	XP_024331165.1	1339.12	606.937	-1.14166	-2.20635	K00869
	839	AAJ76_6900016864	XM_024476236.1	XP_024330203.1	350.685	158.945	-1.14165	-2.20633	-
	840	AAJ76_300070062	XM_024475106.1	XP_024332169.1	5028.17	2278.98	-1.14164	-2.20632	-
	841	AAJ76_4300015194	XM_024475626.1	XP_024330570.1	1854.68	841.088	-1.14084	-2.20509	K01689
	842	AAJ76_1500018934	XM_024474083.1	XP_024331389.1	4421.66	2006.08	-1.14021	-2.20413	-
	843	AAJ76_4000025484	XM_024475466.1	XP_024330635.1	44831.4	20383	-1.13715	-2.19946	-
	844	AAJ76_1000167844	XM_024473608.1	XP_024332459.1	2246.49	1024.37	-1.13293	-2.19304	-
	845	AAJ76_490008606	XM_024475780.1	XP_024330460.1	5754.84	2625.36	-1.13226	-2.19202	K14006
	846	AAJ76_1500046439	XM_024474102.1	XP_024331405.1	1420.66	648.636	-1.13108	-2.19023	K06013
	847	AAJ76_3900038806	XM_024475439.1	XP_024330670.1	3003.84	1371.73	-1.13081	-2.18982	-
	848	AAJ76_80007970	XM_024476490.1	XP_024331710.1	7634.64	3486.96	-1.13059	-2.18948	-
	849	AAJ76_4300016097	XM_024475628.1	XP_024330572.1	4536.18	2072.03	-1.13043	-2.18924	K23481
	850	AAJ76_3000121139	XM_024475033.1	XP_024332198.1	2285.31	1045.04	-1.12882	-2.1868	-
	851	AAJ76_8100016642	XM_024476507.1	XP_024330089.1	81746	37408	-1.1278	-2.18525	K02891
	852	AAJ76_700041471	XM_024476284.1	XP_024331811.1	9732.74	4457.3	-1.12668	-2.18356	-
	853	AAJ76_1400036761	XM_024474024.1	XP_024331438.1	25107.2	11534	-1.1222	-2.17679	-
	854	AAJ76_313000323	XM_024475156.1	XP_024329423.1	232865	107086	-1.12072	-2.17455	-
	855	AAJ76_1200018338	XM_024473850.1	XP_024331515.1	3250.04	1495.71	-1.11963	-2.17291	K14319
	856	AAJ76_800062898	XM_024476475.1	XP_024331748.1	1510.72	695.705	-1.11869	-2.1715	K14773
	857	AAJ76_560008175	XM_024476007.1	XP_024330346.1	1459.08	671.958	-1.11862	-2.17139	K03243
	858	AAJ76_7000108064	XM_024476253.1	XP_024331851.1	12899.7	5946.67	-1.11719	-2.16924	K02738
	859	AAJ76_230009945	XM_024474719.1	XP_024331098.1	3097.88	1428.74	-1.11654	-2.16826	K14005
	860	AAJ76_1400021202	XM_024474013.1	XP_024331427.1	3195.11	1474.44	-1.1157	-2.167	K06961
	861	AAJ76_200046810	XM_024474500.1	XP_024332268.1	1007.16	464.891	-1.11532	-2.16643	-
	862	AAJ76_1300045335	XM_024473950.1	XP_024331486.1	6157.31	2844.8	-1.11397	-2.1644	-
	863	AAJ76_900066455	XM_024476615.1	XP_024331681.1	3660.5	1692.54	-1.11285	-2.16272	K01265
	864	AAJ76_1000156805	XM_024473598.1	XP_024332450.1	2287.47	1057.75	-1.11276	-2.16259	-
	865	AAJ76_1300069265	XM_024473966.1	XP_024331501.1	36418.7	16840.7	-1.11272	-2.16253	K02868
	866	AAJ76_500085410	XM_024475888.1	XP_024331996.1	8730.22	4041.29	-1.1112	-2.16025	-
	867	AAJ76_500024981	XM_024475844.1	XP_024331957.1	471.665	218.366	-1.11101	-2.15997	K22381
	868	AAJ76_6000021904	XM_024476057.1	XP_024330300.1	654.056	303.495	-1.10774	-2.15508	K14050
	869	AAJ76_540006260	XM_024475972.1	XP_024330376.1	451.203	209.578	-1.10629	-2.15291	K14549
	870	AAJ76_1600034241	XM_024474158.1	XP_024331356.1	166.002	77.1741	-1.10501	-2.151	K14572
	871	AAJ76_4500026537	XM_024475680.1	XP_024330537.1	2523.94	1174.24	-1.10396	-2.14944	-
	872	AAJ76_600020277	XM_024476085.1	XP_024331869.1	4580.97	2134.99	-1.10142	-2.14566	-
	873	AAJ76_100088823	XM_024473673.1	XP_024332403.1	6612.31	3086.82	-1.09903	-2.14211	-
	874	AAJ76_700099786	XM_024476324.1	XP_024331846.1	600.577	280.393	-1.0989	-2.14191	-
	875	AAJ76_2380003054	XM_024474737.1	XP_024329514.1	208.159	97.2941	-1.09726	-2.13948	-
	876	AAJ76_800067210	XM_024476477.1	XP_024331750.1	6405.71	2997.01	-1.09583	-2.13736	K04567
	877	AAJ76_2200033145	XM_024474633.1	XP_024331150.1	899.361	420.897	-1.09543	-2.13677	K11665
	878	AAJ76_1000110692	XM_024473557.1	XP_024332412.1	11376.4	5328.38	-1.09427	-2.13505	K14004
	879	AAJ76_900034832	XM_024476590.1	XP_024331661.1	17244.1	8085.62	-1.09267	-2.13268	-
	880	AAJ76_1500032846	XM_024474092.1	XP_024331395.1	1188.16	557.544	-1.09158	-2.13107	-
	881	AAJ76_300029679	XM_024475076.1	XP_024332141.1	9354.99	4390.17	-1.09146	-2.1309	K01262
	882	AAJ76_1400029376	XM_024474020.1	XP_024331434.1	2389.97	1122.56	-1.0902	-2.12904	K00671
	883	AAJ76_700065015	XM_024476301.1	XP_024331824.1	1510.33	709.854	-1.08927	-2.12766	K15264
	884	AAJ76_800048499	XM_024476468.1	XP_024331741.1	2245.81	1055.66	-1.08909	-2.1274	-
	885	AAJ76_540003404	XM_024475970.1	XP_024330374.1	989.078	465.389	-1.08765	-2.12528	-
	886	AAJ76_5000102853	XM_024475805.1	XP_024332011.1	2647.94	1249.03	-1.08407	-2.12001	K22068
	887*	AAJ76_300040219	XM_024475087.1	XP_024332151.1	4847.33	2286.9	-1.0838	-2.11961	K02155
	888	AAJ76_50008491	XM_024475887.1	XP_024331945.1	4666.46	2202.29	-1.08333	-2.11892	-
	889	AAJ76_1500026595	XM_024474089.1	XP_024331394.1	3571.44	1686.31	-1.08264	-2.11791	K18655
	890	AAJ76_1700041232	XM_024474231.1	XP_024331331.1	323.49	152.928	-1.08087	-2.11531	K08735
	891	AAJ76_5600021672	XM_024475999.1	XP_024330359.1	851.942	403.353	-1.07871	-2.11215	K00654
	892	AAJ76_4300019362	XM_024475631.1	XP_024330574.1	4118.51	1951.58	-1.07748	-2.11035	-
	893	AAJ76_2100013017	XM_024474559.1	XP_024331174.1	2633.89	1248.52	-1.07698	-2.10962	K25639
	894	AAJ76_300042306	XM_024475091.1	XP_024332155.1	1448.76	687.459	-1.07547	-2.10741	K02202
	895	AAJ76_130006800	XM_024473965.1	XP_024331464.1	38155.2	18141	-1.07262	-2.10325	-
	896	AAJ76_900053566	XM_024476605.1	XP_024331673.1	83.9639	39.9221	-1.07258	-2.10319	-
	897	AAJ76_2300044179	XM_024474707.1	XP_024331124.1	17642.5	8390.06	-1.07231	-2.1028	-
	898	AAJ76_1500059763	XM_024474109.1	XP_024331412.1	274.271	130.509	-1.07146	-2.10156	-
	899	AAJ76_1200005801	XM_024473841.1	XP_024329833.1	1065.65	507.157	-1.07123	-2.10122	-
	900	AAJ76_900012560	XM_024476580.1	XP_024331651.1	457.598	217.878	-1.07056	-2.10025	-
	901	AAJ76_500021953	XM_024475842.1	XP_024331955.1	2368.41	1128.38	-1.06966	-2.09894	-
	902	AAJ76_3200024926	XM_024475167.1	XP_024330848.1	6062.99	2889.99	-1.06897	-2.09794	K09500
	903	AAJ76_4000033194	XM_024475471.1	XP_024330640.1	741.64	353.817	-1.06771	-2.0961	K07179
	904	AAJ76_400000206	XM_024475455.1	XP_024329340.1	2756.57	1316.79	-1.06585	-2.0934	K15732
	905	AAJ76_1200039265	XM_024473862.1	XP_024331527.1	24063.3	11500.8	-1.0651	-2.09231	K02865
	906	AAJ76_3600026320	XM_024475322.1	XP_024330750.1	3838.22	1834.84	-1.06478	-2.09185	K00820
	907	AAJ76_7000115561	XM_024476262.1	XP_024331857.1	2132.47	1019.43	-1.06476	-2.09182	K01887
	908	AAJ76_800045650	XM_024476465.1	XP_024331739.1	4259.33	2037.75	-1.06365	-2.09021	K03028
	909	AAJ76_1000181281	XM_024473619.1	XP_024332469.1	761.6	364.405	-1.06349	-2.08998	K06674
	910	AAJ76_1170002375	XM_024473817.1	XP_024329851.1	40457.2	19363.7	-1.06304	-2.08933	K04079
	911	AAJ76_1000049663	XM_024473526.1	XP_024331622.1	2437.21	1167.26	-1.0621	-2.08797	K01892
	912	AAJ76_180007891	XM_024474305.1	XP_024331266.1	737.809	353.363	-1.0621	-2.08797	-
	913	AAJ76_5600016640	XM_024475994.1	XP_024330354.1	7404.73	3550.54	-1.06041	-2.08552	K00873
	914	AAJ76_3300031516	XM_024475210.1	XP_024330828.1	380.006	182.26	-1.06003	-2.08497	K21433
	915	AAJ76_1800002922	XM_024474261.1	XP_024329650.1	5849.92	2806.36	-1.05972	-2.08453	-
	916	AAJ76_400094525	XM_024475564.1	XP_024332085.1	1108.21	531.872	-1.05908	-2.0836	-
	917	AAJ76_400038825	XM_024475537.1	XP_024332062.1	2445.47	1175.69	-1.0566	-2.08002	-
	918	AAJ76_3300031427	XM_024475209.1	XP_024330827.1	2126.79	1022.92	-1.05599	-2.07914	-
	919	AAJ76_5500022908	XM_024475983.1	XP_024330370.1	2321.06	1120.91	-1.05012	-2.0707	-
	920	AAJ76_900029721	XM_024476588.1	XP_024331659.1	2936.99	1418.35	-1.05012	-2.0707	-
	921	AAJ76_1700032044	XM_024474225.1	XP_024331325.1	981.199	473.914	-1.04992	-2.07042	-
	922	AAJ76_600026681	XM_024476087.1	XP_024331871.1	2445.26	1181.57	-1.04928	-2.0695	K01883
	923	AAJ76_800008572	XM_024476423.1	XP_024330094.1	2311.79	1117.17	-1.04915	-2.06931	-
	924	AAJ76_1400045719	XM_024474033.1	XP_024331446.1	808.087	390.741	-1.0483	-2.06809	-
	925	AAJ76_1000034815	XM_024473515.1	XP_024331612.1	930.721	450.156	-1.04793	-2.06756	-
	926	AAJ76_5000025645	XM_024475793.1	XP_024330450.1	813.001	393.388	-1.0473	-2.06666	-
	927	AAJ76_200060895	XM_024474509.1	XP_024332276.1	5126.64	2481.3	-1.04692	-2.06611	K12823
	928	AAJ76_700079310	XM_024476309.1	XP_024331832.1	86.5156	41.9633	-1.04383	-2.06169	-
	929	AAJ76_7900013360	XM_024476405.1	XP_024330112.1	806.473	391.315	-1.04329	-2.06092	K15444
	930	AAJ76_1600030566	XM_024474156.1	XP_024331354.1	262.333	127.327	-1.04287	-2.06032	-
	931	AAJ76_3500034447	XM_024475284.1	XP_024330780.1	8330.96	4045.59	-1.04213	-2.05927	K02735
	932	AAJ76_300094790	XM_024475123.1	XP_024332184.1	1551.95	753.786	-1.04185	-2.05887	-
	933	AAJ76_550005697	XM_024475985.1	XP_024330364.1	4822.21	2350.12	-1.03696	-2.0519	-
	934	AAJ76_590006390	XM_024476045.1	XP_024330307.1	791.015	385.856	-1.03564	-2.05002	-
	935	AAJ76_700047979	XM_024476290.1	XP_024331817.1	6003.9	2928.73	-1.03563	-2.05001	K13126
	936	AAJ76_481000742	XM_024475751.1	XP_024329299.1	2564.86	1254.27	-1.03203	-2.0449	-
	937	AAJ76_4200017233	XM_024475600.1	XP_024330592.1	952.248	465.748	-1.03179	-2.04456	-
	938	AAJ76_3400014422	XM_024475236.1	XP_024330798.1	263.08	128.825	-1.03009	-2.04215	-
	939	AAJ76_1400034559	XM_024474022.1	XP_024331436.1	2428.93	1190.14	-1.02919	-2.04088	K11644
	940	AAJ76_1700034799	XM_024474228.1	XP_024331328.1	1489.08	731.293	-1.0259	-2.03623	K11649
	941	AAJ76_2200033295	XM_024474634.1	XP_024331151.1	620.047	304.898	-1.02405	-2.03362	-
	942	AAJ76_1600059539	XM_024474171.1	XP_024331368.1	1043.65	513.303	-1.02375	-2.0332	K02214
	943	AAJ76_1300051967	XM_024473954.1	XP_024331490.1	6104.34	3003.3	-1.02329	-2.03255	K15335
	944	AAJ76_940003798	XM_024476664.1	XP_024329990.1	61.7927	30.404	-1.02317	-2.03238	-
	945	AAJ76_180006062	XM_024474303.1	XP_024331265.1	141.728	69.7357	-1.02315	-2.03235	-
	946	AAJ76_600067730	XM_024476112.1	XP_024331895.1	86.876	42.7677	-1.02244	-2.03135	K14802
	947	AAJ76_500069592	XM_024475875.1	XP_024331985.1	7484.39	3685.2	-1.02214	-2.03093	-
	948	AAJ76_1600061959	XM_024474172.1	XP_024331369.1	411.647	202.694	-1.0221	-2.03087	-
	949	AAJ76_2000177275	XM_024474472.1	XP_024332348.1	719.003	354.717	-1.01933	-2.02698	K10755
	950	AAJ76_2100024520	XM_024474568.1	XP_024331182.1	2074.98	1024.28	-1.01848	-2.02578	K22766
	951	AAJ76_4000157161	XM_024475522.1	XP_024332124.1	50.3407	24.8627	-1.01774	-2.02474	-
	952	AAJ76_1700027679	XM_024474221.1	XP_024331321.1	16082.2	7943.72	-1.01757	-2.02451	-
	953	AAJ76_500097608	XM_024475899.1	XP_024332007.1	2957.92	1461.17	-1.01746	-2.02435	K09522
	954	AAJ76_2700010324	XM_024474862.1	XP_024330973.1	1239.93	613.404	-1.01535	-2.02139	-
	955	AAJ76_880001082	XM_024476564.1	XP_024330026.1	161.881	80.1549	-1.01407	-2.0196	-
	956	AAJ76_1600023921	XM_024474149.1	XP_024331347.1	147182	72877.4	-1.01406	-2.01959	-
	957	AAJ76_1200006427	XM_024473842.1	XP_024329834.1	1183.77	586.203	-1.01392	-2.01939	-
	958	AAJ76_1100039087	XM_024473755.1	XP_024331565.1	124.029	61.4616	-1.01292	-2.01799	-
	959	AAJ76_100033851	XM_024473636.1	XP_024332369.1	1005.82	498.84	-1.01172	-2.01631	K00993
	960	AAJ76_1200021278	XM_024473853.1	XP_024331518.1	3331.5	1653.51	-1.01064	-2.0148	K08867
	961	AAJ76_4700019499	XM_024475725.1	XP_024330496.1	2575	1279.02	-1.00953	-2.01326	-
	962	AAJ76_2000120738	XM_024474432.1	XP_024332314.1	1339.06	665.271	-1.00921	-2.01281	K00326
	963	AAJ76_4900025696	XM_024475768.1	XP_024330470.1	3865.09	1924.2	-1.00624	-2.00867	K12492
	964	AAJ76_500010561	XM_024475807.1	XP_024331946.1	2966.03	1477.53	-1.00534	-2.00742	-
	965	AAJ76_4700014292	XM_024475721.1	XP_024330492.1	1435.3	715.113	-1.00511	-2.0071	-
	966	AAJ76_200059848	XM_024474508.1	XP_024332275.1	10382	5176.06	-1.00416	-2.00578	-
	967	AAJ76_3000002176	XM_024474992.1	XP_024329436.1	137.024	68.3588	-1.00323	-2.00448	-
	968	AAJ76_300020748	XM_024475070.1	XP_024332135.1	189.827	94.7059	-1.00316	-2.00439	-
	969	AAJ76_3700012552	XM_024475349.1	XP_024330704.1	573.315	286.082	-1.0029	-2.00402	-
	970	AAJ76_3200032718	XM_024475175.1	XP_024330855.1	14059.6	7022.29	-1.00154	-2.00214	-
	971	AAJ76_5000111442	XM_024475812.1	XP_024332017.1	1445.27	722.013	-1.00125	-2.00173	-
	972	AAJ76_900033768	XM_024476589.1	XP_024331660.1	11413.5	5705.77	-1.00025	-2.00035	K03301
10 dpi	1	AAJ76_1600024122	XM_024474150.1	XP_024331348.1	493.187	49.1088	-3.32808	-10.0427	K06927
	2	AAJ76_830001211	XM_024476525.1	XP_024330062.1	364.229	47.3456	-2.94354	-7.69297	-
	3	AAJ76_1400063730	XM_024474047.1	XP_024331458.1	3071.49	406.382	-2.91803	-7.55813	K02977
	4	AAJ76_300039239	XM_024475086.1	XP_024332150.1	1875.57	265.234	-2.82199	-7.07137	-
	5	AAJ76_4200011647	XM_024475595.1	XP_024330587.1	701.319	99.3674	-2.81923	-7.05786	-
	6	AAJ76_1000062515	XM_024473536.1	XP_024331632.1	372.986	54.0805	-2.78594	-6.89686	-
	7	AAJ76_9000012643	XM_024476573.1	XP_024330023.1	1454.27	212.903	-2.77203	-6.83068	-
	8	AAJ76_1400056676	XM_024474043.1	XP_024331454.1	2517.17	456.658	-2.46261	-5.51213	-
	9	AAJ76_5600018334	XM_024475995.1	XP_024330355.1	8856.26	1753.21	-2.3367	-5.05146	-
	10	AAJ76_1300025816	XM_024473939.1	XP_024331476.1	116.532	23.184	-2.32952	-5.02638	-
	11	AAJ76_1400045858	XM_024474034.1	XP_024331447.1	887.415	176.856	-2.32704	-5.01775	K03127
	12	AAJ76_700099786	XM_024476324.1	XP_024331846.1	198.554	39.8399	-2.31725	-4.98381	-
	13	AAJ76_3700027729	XM_024475362.1	XP_024330716.1	732.411	147.136	-2.3155	-4.97777	-
	14	AAJ76_4000121174	XM_024475498.1	XP_024332103.1	241.343	48.7408	-2.30788	-4.95155	-
	15	AAJ76_3100047062	XM_024475153.1	XP_024330880.1	244.294	49.8835	-2.29198	-4.89728	-
	16	AAJ76_2200050402	XM_024474646.1	XP_024331163.1	1224.19	252.003	-2.28031	-4.85782	K12621
	17	AAJ76_400098705	XM_024475567.1	XP_024332087.1	475.013	97.8451	-2.2794	-4.85476	-
	18	AAJ76_800023212	XM_024476443.1	XP_024331718.1	536.301	111.325	-2.26826	-4.81742	K17757
	19	AAJ76_3700010975	XM_024475347.1	XP_024330703.1	1459.93	303.712	-2.26512	-4.80694	-
	20	AAJ76_1500013117	XM_024474079.1	XP_024331385.1	112.779	24.96	-2.17581	-4.51839	-
	21	AAJ76_5400015889	XM_024475963.1	XP_024330382.1	155.656	34.7624	-2.16276	-4.47771	-
	22	AAJ76_210007848	XM_024474594.1	XP_024331172.1	3092.6	707.341	-2.12834	-4.37214	K12623
	23	AAJ76_700098513	XM_024476322.1	XP_024331844.1	354.285	87.121	-2.02382	-4.06659	-
	24	AAJ76_6500010861	XM_024476187.1	XP_024330241.1	939.745	232.579	-2.01455	-4.04055	-
	25	AAJ76_100017127	XM_024473611.1	XP_024332360.1	418.351	103.763	-2.01142	-4.03179	-
	26	AAJ76_830005114	XM_024476530.1	XP_024330064.1	284.022	70.4521	-2.01129	-4.03143	-
	27	AAJ76_700092046	XM_024476318.1	XP_024331840.1	91.2712	22.6471	-2.01083	-4.03014	K13148
	28	AAJ76_2400014822	XM_024474741.1	XP_024331058.1	6944.36	1725.97	-2.00844	-4.02347	K03627
	29	AAJ76_70008906	XM_024476315.1	XP_024331789.1	98.9947	24.7621	-1.99922	-3.99784	-
	30	AAJ76_4000027497	XM_024475467.1	XP_024330636.1	672.148	168.83	-1.99321	-3.98122	-
	31	AAJ76_4000106108	XM_024475489.1	XP_024332095.1	143.08	36.0969	-1.98687	-3.96376	-
	32	AAJ76_600090897	XM_024476135.1	XP_024331914.1	361.807	91.5471	-1.98263	-3.95213	-
	33	AAJ76_2200036986	XM_024474637.1	XP_024331154.1	195.238	49.4653	-1.98074	-3.94695	-
	34	AAJ76_2800018510	XM_024474925.1	XP_024330947.1	382.944	97.215	-1.97788	-3.93914	-
	35	AAJ76_3200022197	XM_024475165.1	XP_024330846.1	221.401	56.2145	-1.97765	-3.93851	-
	36	AAJ76_2100014878	XM_024474563.1	XP_024331178.1	147.253	37.5375	-1.97189	-3.92282	K00505
	37	AAJ76_600092331	XM_024476137.1	XP_024331916.1	302.236	77.3353	-1.96648	-3.90813	-
	38	AAJ76_200045239	XM_024474498.1	XP_024332267.1	102.268	26.1982	-1.96481	-3.90361	-
	39	AAJ76_2100042560	XM_024474581.1	XP_024331194.1	789.581	202.421	-1.96373	-3.90069	-
	40	AAJ76_4500021045	XM_024475677.1	XP_024330534.1	113.405	29.3001	-1.95251	-3.87047	-
	41	AAJ76_2000173807	XM_024474469.1	XP_024332346.1	481.059	124.366	-1.95162	-3.86809	-
	42	AAJ76_3600015899	XM_024475310.1	XP_024330738.1	1152.37	299.382	-1.94455	-3.84918	-
	43	AAJ76_3800019298	XM_024475392.1	XP_024330681.1	354.554	92.3939	-1.94013	-3.8374	-
	44	AAJ76_1400056492	XM_024474042.1	XP_024331453.1	351.637	93.1034	-1.91718	-3.77684	-
	45	AAJ76_420003997	XM_024475615.1	XP_024330581.1	295.774	81.9499	-1.85168	-3.6092	-
	46	AAJ76_1500040090	XM_024474098.1	XP_024331401.1	883.839	252.767	-1.80597	-3.49664	-
	47	AAJ76_600091183	XM_024476136.1	XP_024331915.1	416.528	119.499	-1.80142	-3.48563	-
	48*	AAJ76_1900038297	XM_024474354.1	XP_024331247.1	1896.34	544.359	-1.80059	-3.48363	K03661
	49	AAJ76_5600018854	XM_024475996.1	XP_024330356.1	641.401	184.316	-1.79905	-3.47991	-
	50	AAJ76_6900012608	XM_024476234.1	XP_024330201.1	470.278	135.766	-1.79239	-3.46388	-
	51	AAJ76_3700036161	XM_024475371.1	XP_024330725.1	1572.04	457.742	-1.78003	-3.43433	-
	52	AAJ76_3500027978	XM_024475280.1	XP_024330776.1	712.105	207.616	-1.77817	-3.42991	-
	53	AAJ76_125000535	XM_024473906.1	XP_024329810.1	369.897	108.094	-1.77484	-3.422	-
	54	AAJ76_390006472	XM_024475443.1	XP_024330650.1	1784.47	527.262	-1.75891	-3.38442	-
	55	AAJ76_4600019288	XM_024475698.1	XP_024330516.1	372.9	110.263	-1.75785	-3.38194	K03267
	56	AAJ76_900014356	XM_024476582.1	XP_024331653.1	273.004	82.0046	-1.73514	-3.32912	K03240
	57	AAJ76_5000122115	XM_024475822.1	XP_024332025.1	8726.4	2655.8	-1.71624	-3.28579	-
	58	AAJ76_300025680	XM_024475074.1	XP_024332139.1	232.001	76.9285	-1.59254	-3.0158	-
	59	AAJ76_2000104354	XM_024474421.1	XP_024332304.1	636.633	211.897	-1.5871	-3.00445	K07560
	60	AAJ76_1000030583	XM_024473514.1	XP_024331611.1	107.471	35.8025	-1.58582	-3.00178	-
	61	AAJ76_5300021030	XM_024475947.1	XP_024330398.1	214.771	71.5503	-1.58577	-3.00168	-
	62	AAJ76_5500018173	XM_024475980.1	XP_024330368.1	53.2389	17.7436	-1.58518	-3.00045	K12815
	63	AAJ76_200018081	XM_024474474.1	XP_024332246.1	70.0224	23.3726	-1.583	-2.99592	-
	64	AAJ76_900078142	XM_024476624.1	XP_024331690.1	103.779	34.6583	-1.58224	-2.99434	K02321
	65	AAJ76_700065429	XM_024476302.1	XP_024331825.1	81.1768	27.1307	-1.58114	-2.99206	-
	66	AAJ76_1800050980	XM_024474292.1	XP_024331294.1	204.847	68.5077	-1.58021	-2.99013	-
	67	AAJ76_3000117197	XM_024475032.1	XP_024332197.1	230.463	77.1361	-1.57906	-2.98775	-
	68	AAJ76_3200038871	XM_024475180.1	XP_024330860.1	155.661	52.1149	-1.57864	-2.98688	-
	69	AAJ76_4500025263	XM_024475679.1	XP_024330536.1	280.83	94.1941	-1.57599	-2.9814	-
	70	AAJ76_1800041627	XM_024474287.1	XP_024331289.1	303.774	102.156	-1.57222	-2.97362	-
	71	AAJ76_7100012925	XM_024476328.1	XP_024330190.1	373.09	125.669	-1.56989	-2.96882	-
	72	AAJ76_700079310	XM_024476309.1	XP_024331832.1	61.7187	20.7944	-1.56951	-2.96804	-
	73	AAJ76_400072491	XM_024475550.1	XP_024332072.1	244.01	82.5529	-1.56355	-2.9558	-
	74	AAJ76_3100031336	XM_024475146.1	XP_024330874.1	163.411	55.3058	-1.563	-2.95468	-
	75	AAJ76_5000116788	XM_024475815.1	XP_024332019.1	228.643	77.3976	-1.56273	-2.95412	-
	76	AAJ76_1600033726	XM_024474157.1	XP_024331355.1	270.032	91.5447	-1.56058	-2.94972	-
	77	AAJ76_2700039056	XM_024474883.1	XP_024330993.1	356.573	121.095	-1.55805	-2.94456	-
	78	AAJ76_580009393	XM_024476027.1	XP_024330328.1	601.138	204.455	-1.55592	-2.94021	-
	79	AAJ76_2900038545	XM_024474979.1	XP_024330930.1	110.471	37.5767	-1.55576	-2.93989	-
	80	AAJ76_4600024884	XM_024475702.1	XP_024330520.1	148.346	50.4848	-1.55504	-2.93842	-
	81	AAJ76_1000136489	XM_024473584.1	XP_024332437.1	486.196	165.598	-1.55385	-2.936	-
	82	AAJ76_1000039659	XM_024473518.1	XP_024331615.1	89.7575	30.5773	-1.55357	-2.93543	-
	83	AAJ76_4000016744	XM_024475459.1	XP_024330630.1	400.123	136.387	-1.55274	-2.93374	-
	84	AAJ76_900080877	XM_024476626.1	XP_024331692.1	661.21	225.647	-1.55104	-2.93028	-
	85	AAJ76_3700016580	XM_024475353.1	XP_024330708.1	186.338	63.5946	-1.55095	-2.9301	-
	86	AAJ76_4200026072	XM_024475607.1	XP_024330598.1	2167.81	741.034	-1.54863	-2.92539	K14821
	87	AAJ76_2300034259	XM_024474697.1	XP_024331115.1	501.689	171.795	-1.5461	-2.92027	-
	88	AAJ76_4000023384	XM_024475463.1	XP_024330634.1	124.086	42.5039	-1.54567	-2.9194	-
	89	AAJ76_610001	XM_024476145.1	XP_024330279.1	1615.36	554.653	-1.54219	-2.91236	-
	90	AAJ76_600079736	XM_024476124.1	XP_024331905.1	92.095	31.6603	-1.54045	-2.90885	K11108
	91	AAJ76_3000152697	XM_024475060.1	XP_024332222.1	2749.8	948.076	-1.53625	-2.9004	K03007
	92	AAJ76_10200011693	XM_024473681.1	XP_024329945.1	1226.18	425.576	-1.52668	-2.88122	-
	93	AAJ76_2160001923	XM_024474601.1	XP_024329568.1	5648.25	1963.61	-1.5243	-2.87647	-
	94	AAJ76_150008375	XM_024474114.1	XP_024331382.1	12573.2	4381.58	-1.52083	-2.86956	K11253
	95	AAJ76_680003465	XM_024476229.1	XP_024330207.1	3604.08	1256.82	-1.51986	-2.86763	-
	96	AAJ76_900091198	XM_024476639.1	XP_024331704.1	301.994	107.371	-1.49191	-2.81261	-
	97	AAJ76_200088950	XM_024474525.1	XP_024332291.1	3748.9	1337.87	-1.48653	-2.80214	-
	98	AAJ76_4000100695	XM_024475485.1	XP_024332091.1	306.497	109.474	-1.48529	-2.79973	K14015
	99	AAJ76_140009109	XM_024474052.1	XP_024331420.1	4453.81	1625.19	-1.45443	-2.74048	-
	100	AAJ76_500076452	XM_024475884.1	XP_024331993.1	534.88	197.655	-1.43623	-2.70613	-
	101	AAJ76_770006826	XM_024476392.1	XP_024330129.1	128.933	48.2687	-1.41746	-2.67115	-
	102	AAJ76_1200076013	XM_024473886.1	XP_024331548.1	1675.25	627.954	-1.41565	-2.6678	-
	103	AAJ76_2180002992	XM_024474609.1	XP_024329565.1	56674	21380.9	-1.40637	-2.65069	-
	104	AAJ76_1200006427	XM_024473842.1	XP_024329834.1	1511.21	575.672	-1.39238	-2.62511	-
	105	AAJ76_2300035467	XM_024474700.1	XP_024331118.1	4000.89	1557.79	-1.36082	-2.56831	-
	106	AAJ76_2600045906	XM_024474842.1	XP_024331024.1	900.375	352.324	-1.35362	-2.55553	-
	107	AAJ76_6000019170	XM_024476054.1	XP_024330298.1	94.3716	37.4428	-1.33367	-2.52043	K05288
	108	AAJ76_6900015077	XM_024476235.1	XP_024330202.1	879.047	351.515	-1.32235	-2.50073	-
	109	AAJ76_4000013328	XM_024475456.1	XP_024330627.1	615.991	247.005	-1.31837	-2.49384	-
	110	AAJ76_900047912	XM_024476600.1	XP_024331670.1	299.026	119.955	-1.31778	-2.49282	K11146
	111	AAJ76_2900032909	XM_024474976.1	XP_024330927.1	1544.51	619.812	-1.31725	-2.49191	K03123
	112	AAJ76_1000042493	XM_024473521.1	XP_024331618.1	1405.67	564.368	-1.31655	-2.4907	-
	113	AAJ76_6900016864	XM_024476236.1	XP_024330203.1	118.698	47.6697	-1.31615	-2.49001	-
	114	AAJ76_710008964	XM_024476336.1	XP_024330185.1	18054.7	7259.74	-1.31439	-2.48697	K02921
	115	AAJ76_800096987	XM_024476501.1	XP_024331772.1	250.271	100.649	-1.31415	-2.48656	K20028
	116	AAJ76_780007024	XM_024476400.1	XP_024330120.1	1870.08	758.11	-1.30262	-2.46676	K03868
	117	AAJ76_2900049303	XM_024474982.1	XP_024330933.1	896.266	364.942	-1.29626	-2.45591	K14835
	118	AAJ76_1000114274	XM_024473560.1	XP_024332415.1	727.728	298.647	-1.28496	-2.43675	-
	119	AAJ76_300036320	XM_024475083.1	XP_024332147.1	173.737	71.7576	-1.2757	-2.42116	-
	120	AAJ76_590008095	XM_024476046.1	XP_024330308.1	1640.19	679.741	-1.27081	-2.41297	-
	121	AAJ76_3700029844	XM_024475364.1	XP_024330718.1	304.835	126.858	-1.26481	-2.40296	-
	122	AAJ76_520009156	XM_024475937.1	XP_024330407.1	173.132	72.1323	-1.26315	-2.40019	-
	123	AAJ76_4000033909	XM_024475473.1	XP_024330642.1	1097.35	463.367	-1.2438	-2.36821	-
	124	AAJ76_300074998	XM_024475110.1	XP_024332173.1	14110.4	5960.08	-1.24336	-2.36749	K02915
	125	AAJ76_3700033649	XM_024475368.1	XP_024330722.1	372.537	158.048	-1.23702	-2.35711	K00586
	126	AAJ76_3400014422	XM_024475236.1	XP_024330798.1	208.75	89.0968	-1.22833	-2.34296	-
	127	AAJ76_340002056	XM_024475241.1	XP_024330788.1	846.527	362.711	-1.22273	-2.33388	-
	128	AAJ76_3000166929	XM_024475065.1	XP_024332227.1	2524.83	1081.87	-1.22265	-2.33375	-
	129	AAJ76_1000042440	XM_024473520.1	XP_024331617.1	964.89	413.485	-1.22253	-2.33356	-
	130	AAJ76_700023933	XM_024476271.1	XP_024331799.1	1283	552.053	-1.21664	-2.32405	-
	131	AAJ76_1000114740	XM_024473561.1	XP_024332416.1	294.389	126.676	-1.21658	-2.32395	K12829
	132	AAJ76_1000044350	XM_024473522.1	XP_024331619.1	122792	52883.1	-1.21533	-2.32194	-
	133	AAJ76_1040004472	XM_024473696.1	XP_024329928.1	2961.62	1277.67	-1.21287	-2.31798	-
	134	AAJ76_1170005013	XM_024473818.1	XP_024329852.1	102.594	44.4509	-1.20666	-2.30803	K11136
	135	AAJ76_200039617	XM_024474493.1	XP_024332262.1	1232.6	534.822	-1.20457	-2.30469	-
	136	AAJ76_2200035601	XM_024474636.1	XP_024331153.1	333.307	144.747	-1.20332	-2.30269	K11778
	137	AAJ76_500071773	XM_024475879.1	XP_024331988.1	179108	78034.2	-1.19865	-2.29525	-
	138	AAJ76_1600028830	XM_024474154.1	XP_024331352.1	464.586	203.718	-1.18937	-2.28053	K24418
	139	AAJ76_90000432	XM_024476576.1	XP_024330018.1	2819.47	1239.96	-1.18513	-2.27384	-
	140	AAJ76_3300014604	XM_024475198.1	XP_024330816.1	500.073	220.265	-1.1829	-2.27033	K07390
	141	AAJ76_4500032315	XM_024475684.1	XP_024330541.1	1677.15	742.021	-1.17648	-2.26025	K02736
	142	AAJ76_3200029278	XM_024475172.1	XP_024330853.1	162.609	72.1638	-1.17206	-2.25333	K12598
	143	AAJ76_900046381	XM_024476599.1	XP_024331669.1	473.26	212.216	-1.1571	-2.23009	K15734
	144	AAJ76_2200050341	XM_024474645.1	XP_024331162.1	1985.45	896.065	-1.14779	-2.21574	-
	145	AAJ76_1000118784	XM_024473565.1	XP_024332419.1	579.926	263.182	-1.13981	-2.20352	K03439
	146	AAJ76_3800012837	XM_024475387.1	XP_024330676.1	983.713	448.546	-1.13298	-2.19311	-
	147	AAJ76_1100032467	XM_024473753.1	XP_024331563.1	4485.96	2045.83	-1.13273	-2.19273	-
	148	AAJ76_2700039757	XM_024474884.1	XP_024330994.1	4797.85	2190.52	-1.13111	-2.19027	-
	149	AAJ76_2300055285	XM_024474712.1	XP_024331128.1	1471.12	673.162	-1.12789	-2.18539	K03016
	150	AAJ76_3000147223	XM_024475056.1	XP_024332218.1	470.496	216.981	-1.11662	-2.16838	K10739
	151	AAJ76_500063362	XM_024475870.1	XP_024331980.1	6404.34	2974.58	-1.10636	-2.15302	-
	152	AAJ76_1900041804	XM_024474359.1	XP_024331252.1	804.226	374.337	-1.10326	-2.1484	-
	153	AAJ76_1200018591	XM_024473851.1	XP_024331516.1	9197.62	4305.48	-1.09509	-2.13626	-
	154	AAJ76_3800034233	XM_024475407.1	XP_024330696.1	2553.23	1200.42	-1.08879	-2.12696	-
	155	AAJ76_1310006898	XM_024473974.1	XP_024329787.1	2482.86	1185.43	-1.06659	-2.09448	-
	156	AAJ76_500031343	XM_024475850.1	XP_024331962.1	2845.63	1369.52	-1.05508	-2.07783	-
	157	AAJ76_470007842	XM_024475735.1	XP_024330490.1	80.8633	38.9987	-1.05206	-2.07349	-
	158	AAJ76_270002680	XM_024474872.1	XP_024330965.1	15575.7	7593.07	-1.03654	-2.0513	-
	159	AAJ76_800030235	XM_024476451.1	XP_024331726.1	738.763	362.69	-1.02637	-2.03689	K10575
	160	AAJ76_1000038323	XM_024473517.1	XP_024331614.1	125.136	61.4474	-1.02608	-2.03648	K17605
	161	AAJ76_700014934	XM_024476266.1	XP_024331794.1	122.481	60.2026	-1.02466	-2.03448	-
	162	AAJ76_1000157322	XM_024473599.1	XP_024332451.1	614.149	302.213	-1.02302	-2.03217	-
	163	AAJ76_100088823	XM_024473673.1	XP_024332403.1	1046.85	515.544	-1.02188	-2.03056	-
	164	AAJ76_910005001	XM_024476645.1	XP_024330009.1	77.3558	38.1141	-1.02118	-2.02958	-
	165	AAJ76_970004741	XM_024476689.1	XP_024329966.1	661.028	325.814	-1.02066	-2.02885	-
	166	AAJ76_300094826	XM_024475124.1	XP_024332185.1	187.614	92.5969	-1.01873	-2.02613	K01866
	167	AAJ76_710008572	XM_024476335.1	XP_024330184.1	2184.28	1079.3	-1.01706	-2.02379	-
	168	AAJ76_200015157	XM_024474455.1	XP_024332242.1	113.037	56.0943	-1.01087	-2.01513	-
	169	AAJ76_3100024039	XM_024475145.1	XP_024330873.1	110.13	54.6748	-1.01027	-2.01429	K23336
	170	AAJ76_7000107406	XM_024476252.1	XP_024331850.1	105.877	52.6117	-1.00893	-2.01242	K18693
	171	AAJ76_2180002955	XM_024474608.1	XP_024329564.1	253.483	126.023	-1.0082	-2.0114	-
	172	AAJ76_3000028023	XM_024475007.1	XP_024330897.1	213.963	106.401	-1.00786	-2.01093	-
	173	AAJ76_4000105274	XM_024475488.1	XP_024332094.1	84.8301	42.2535	-1.00551	-2.00765	K08850
	174	AAJ76_180003603	XM_024474282.1	XP_024331264.1	41.1831	20.5217	-1.0049	-2.0068	-
	175	AAJ76_590008443	XM_024476047.1	XP_024330309.1	352.01	175.732	-1.00224	-2.00311	-
	176	AAJ76_1200011465	XM_024473845.1	XP_024331510.1	1867.67	932.706	-1.00175	-2.00243	-
	177	AAJ76_880001082	XM_024476564.1	XP_024330026.1	49.2847	24.6212	-1.00124	-2.00172	-
	178	AAJ76_800026843	XM_024476447.1	XP_024331722.1	167.57	83.7581	-1.00046	-2.00064	K10735
	179	AAJ76_900054438	XM_024476606.1	XP_024331674.1	301.188	150.55	-1.00042	-2.00058	K03648
20 dpi	1	AAJ76_1260005835	XM_024473915.1	XP_024329808.1	296.076	50.0031	-2.56588	-5.92116	-
	2	AAJ76_260003138	XM_024474833.1	XP_024331003.1	143.097	24.7229	-2.53308	-5.78806	-
	3	AAJ76_300094826	XM_024475124.1	XP_024332185.1	280.732	48.8358	-2.52318	-5.74848	K01866
	4	AAJ76_860009304	XM_024476554.1	XP_024330039.1	381.28	76.3399	-2.32034	-4.9945	-
	5	AAJ76_930003411	XM_024476657.1	XP_024329995.1	87.4608	18.0246	-2.27867	-4.8523	-
	6	AAJ76_900024232	XM_024476584.1	XP_024331655.1	23.9671	5.13648	-2.2222	-4.66604	-
	7	AAJ76_1400045858	XM_024474034.1	XP_024331447.1	761.568	169.459	-2.16804	-4.49412	K03127
	8	AAJ76_1600062669	XM_024474173.1	XP_024331370.1	345.306	86.2473	-2.00132	-4.00366	K12590
	9	AAJ76_100016514	XM_024473605.1	XP_024332359.1	323.282	80.9325	-1.998	-3.99446	K12597
	10	AAJ76_1900051261	XM_024474366.1	XP_024331258.1	199.206	50.4844	-1.98035	-3.94589	K11375
	11	AAJ76_1200055789	XM_024473875.1	XP_024331539.1	256.512	65.8932	-1.96082	-3.89283	K17550
	12	AAJ76_1000055954	XM_024473529.1	XP_024331625.1	196.754	51.0689	-1.94588	-3.85273	-
	13	AAJ76_300017895	XM_024475069.1	XP_024332134.1	99.8951	26.1963	-1.93105	-3.81333	-
	14	AAJ76_230003851	XM_024474702.1	XP_024331091.1	159.898	41.9453	-1.93057	-3.81206	-
	15	AAJ76_3200023251	XM_024475166.1	XP_024330847.1	1178.37	347.215	-1.76289	-3.39377	K11098
	16	AAJ76_1180005488	XM_024473825.1	XP_024329846.1	138.689	41.1063	-1.75442	-3.37391	-
	17	AAJ76_2320001436	XM_024474721.1	XP_024329529.1	320.633	97.3663	-1.71943	-3.29306	-
	18	AAJ76_1460003382	XM_024474064.1	XP_024329740.1	667.826	203.56	-1.71402	-3.28074	-
	19	AAJ76_1500046692	XM_024474103.1	XP_024331406.1	228.991	73.5707	-1.63809	-3.11253	-
	20	AAJ76_100017127	XM_024473611.1	XP_024332360.1	318.875	103.271	-1.62656	-3.08776	-
	21	AAJ76_190004708	XM_024474363.1	XP_024331228.1	134.692	43.9902	-1.61441	-3.06186	-
	22	AAJ76_1070009793	XM_024473719.1	XP_024329912.1	61.5055	20.685	-1.57213	-2.97343	-
	23	AAJ76_5000116788	XM_024475815.1	XP_024332019.1	462.634	155.598	-1.57204	-2.97325	-
	24	AAJ76_1400039968	XM_024474027.1	XP_024331441.1	270.064	91.4152	-1.5628	-2.95427	-
	25	AAJ76_900037975	XM_024476593.1	XP_024331663.1	179.952	61.914	-1.53928	-2.90649	K15356
	26	AAJ76_4400011061	XM_024475648.1	XP_024330546.1	79.4401	27.4659	-1.53222	-2.89231	-
	27	AAJ76_300091326	XM_024475121.1	XP_024332182.1	233.652	80.9428	-1.52939	-2.88664	-
	28	AAJ76_1020006461	XM_024473684.1	XP_024329942.1	91.9374	32.0125	-1.52202	-2.87193	-
	29	AAJ76_900058655	XM_024476610.1	XP_024331677.1	51.3071	18.3384	-1.48429	-2.79779	-
	30	AAJ76_3900015458	XM_024475424.1	XP_024330656.1	64.7719	23.3306	-1.47315	-2.77627	-
	31	AAJ76_4900029449	XM_024475771.1	XP_024330473.1	696.095	255.153	-1.44792	-2.72814	-
	32	AAJ76_3700015785	XM_024475352.1	XP_024330707.1	285.804	110.371	-1.37267	-2.58949	K24160
	33	AAJ76_1100055786	XM_024473763.1	XP_024331573.1	252.768	104.579	-1.27322	-2.417	-
	34	AAJ76_3000166168	XM_024475064.1	XP_024332226.1	941.803	393.27	-1.25991	-2.39481	-
	35	AAJ76_1900044611	XM_024474361.1	XP_024331254.1	152.385	64.1583	-1.24801	-2.37514	K15691
	36	AAJ76_1400019092	XM_024474012.1	XP_024331426.1	244.243	104.028	-1.23135	-2.34787	-
	37	AAJ76_2600030604	XM_024474832.1	XP_024331015.1	427.462	189.999	-1.16981	-2.24982	-
	38	AAJ76_1500062863	XM_024474110.1	XP_024331413.1	301.697	136.328	-1.14602	-2.21303	-
	39	AAJ76_4000131981	XM_024475505.1	XP_024332109.1	362.478	163.807	-1.1459	-2.21284	-
	40	AAJ76_100017877	XM_024473616.1	XP_024332361.1	1861.16	845.674	-1.13803	-2.2008	-
	41	AAJ76_1900011215	XM_024474338.1	XP_024331231.1	698.019	318.974	-1.12983	-2.18833	K15455
	42	AAJ76_4200024449	XM_024475606.1	XP_024330597.1	436.288	199.768	-1.12695	-2.18397	-
	43	AAJ76_3700031205	XM_024475366.1	XP_024330720.1	1125.62	523.184	-1.10533	-2.15148	-
	44	AAJ76_400005286	XM_024475478.1	XP_024330623.1	627.4	292.473	-1.10108	-2.14515	K23553
	45	AAJ76_500011577	XM_024475814.1	XP_024331947.1	330.864	155.331	-1.09089	-2.13005	-
	46	AAJ76_405000307	XM_024475572.1	XP_024329336.1	915.22	431.943	-1.08328	-2.11885	-
	47	AAJ76_1500024698	XM_024474087.1	XP_024331392.1	352.75	167.528	-1.07424	-2.10561	-
	48	AAJ76_4600024884	XM_024475702.1	XP_024330520.1	451.661	215.769	-1.06575	-2.09326	-
	49	AAJ76_1400024014	XM_024474016.1	XP_024331430.1	370.114	177.646	-1.05897	-2.08344	-
	50	AAJ76_580007776	XM_024476025.1	XP_024330326.1	160.089	78.5317	-1.02753	-2.03853	-
	51	AAJ76_500090033	XM_024475892.1	XP_024332000.1	195.245	95.8578	-1.02631	-2.03681	K14568
	52	AAJ76_3000117197	XM_024475032.1	XP_024332197.1	317.357	157.411	-1.01157	-2.0161	-
	53	AAJ76_2000122171	XM_024474434.1	XP_024332315.1	141.063	70.3334	-1.00406	-2.00564	-
	54	AAJ76_900042834	XM_024476597.1	XP_024331667.1	120.588	60.2206	-1.00176	-2.00244	-
	55	AAJ76_480000383	XM_024475739.1	XP_024329296.1	140.621	70.2304	-1.00164	-2.00227	-
*V-Type ATPase pathway gene
