# Supplementary material for: Regulation of Nosema ceranae gene expression by Bidens pilosa phytogenic treatment in infected honey bees
Source: Front Insect Sci. 2026 Jun 3;6:1828903. doi: 10.3389/finsc.2026.1828903 (PMC13273367; doi:10.3389/finsc.2026.1828903)
Supplement: Supplementary Table 5 — Up-regulated GO list of D/B comparison group. [file Table5.xlsx]

## Sheet: S5_table
Supplementary Table S5 Table.Up-regulated GO list of D/B comparison group.
dpi	GO_ID	Total_count	DMG_count	GO_term	IDs	Category	pvalue	qvalue
5 dpi	GO:0008270	82	4	zinc ion binding	XP_024331922.1;XP_024331254.1;XP_024330971.1;XP_024330644.1	Molecular function	0.00157781	0.00321003
	GO:0004519	6	2	endonuclease activity	XP_024331922.1;XP_024330971.1	Molecular function	2.44e-05	0.000125151
	GO:0004518	11	2	nuclease activity	XP_024331922.1;XP_024330971.1	Molecular function	0.000194442	0.000655546
	GO:0004842	14	2	ubiquitin-protein transferase activity	XP_024331254.1;XP_024330971.1	Molecular function	0.000420177	0.00105491
	GO:0061630	20	2	ubiquitin protein ligase activity	XP_024331254.1;XP_024330971.1	Molecular function	0.00126262	0.00261384
	GO:0000244	1	1	spliceosomal tri-snRNP complex assembly	XP_024330844.1	Biological process	0	0
	GO:0000375	1	1	RNA splicing, via transesterification reactions	XP_024330844.1	Biological process	0	0
	GO:0000407	1	1	phagophore assembly site	XP_024331672.1	Cellular component	0	0
	GO:0001833	1	1	inner cell mass cell proliferation	XP_024331722.1	Biological process	0	0
	GO:0016303	1	1	1-phosphatidylinositol-3-kinase activity	XP_024331672.1	Molecular function	0	0
	GO:0030183	1	1	B cell differentiation	XP_024330971.1	Biological process	0	0
	GO:0030242	1	1	autophagy of peroxisome	XP_024331672.1	Biological process	0	0
	GO:0030623	1	1	U5 snRNA binding	XP_024330844.1	Molecular function	0	0
	GO:0033077	1	1	T cell differentiation in thymus	XP_024330971.1	Biological process	0	0
	GO:0033151	1	1	V(D)J recombination	XP_024330971.1	Biological process	0	0
	GO:0033597	1	1	mitotic checkpoint complex	XP_024332243.1	Cellular component	0	0
	GO:0034271	1	1	phosphatidylinositol 3-kinase complex, class III, type I	XP_024331672.1	Cellular component	0	0
	GO:0034272	1	1	phosphatidylinositol 3-kinase complex, class III, type II	XP_024331672.1	Cellular component	0	0
	GO:0036092	1	1	phosphatidylinositol-3-phosphate biosynthetic process	XP_024331672.1	Biological process	0	0
	GO:0070530	1	1	K63-linked polyubiquitin modification-dependent protein binding	XP_024330844.1	Molecular function	0	0
	GO:0071222	1	1	cellular response to lipopolysaccharide	XP_024330844.1	Biological process	0	0
	GO:0071356	1	1	cellular response to tumor necrosis factor	XP_024330844.1	Biological process	0	0
	GO:0097157	1	1	pre-mRNA intronic binding	XP_024330844.1	Molecular function	0	0
	GO:1900264	1	1	positive regulation of DNA-directed DNA polymerase activity	XP_024331722.1	Biological process	0	0
	GO:1903934	1	1	positive regulation of DNA primase activity	XP_024331722.1	Biological process	0	0
	GO:1905818	1	1	regulation of chromosome separation	XP_024332243.1	Biological process	0	0
	GO:1990298	1	1	bub1-bub3 complex	XP_024332243.1	Cellular component	0	0
	GO:0000045	2	1	autophagosome assembly	XP_024331672.1	Biological process	0.000125031	0.00043393
	GO:0003906	2	1	DNA-(apurinic or apyrimidinic site) endonuclease activity	XP_024331922.1	Molecular function	0.000125031	0.00043393
	GO:0030286	2	1	dynein complex	XP_024331250.1	Cellular component	0.000125031	0.00043393
	GO:0030619	2	1	U1 snRNA binding	XP_024330844.1	Molecular function	0.000125031	0.00043393
	GO:0030620	2	1	U2 snRNA binding	XP_024330844.1	Molecular function	0.000125031	0.00043393
	GO:0032777	2	1	Piccolo NuA4 histone acetyltransferase complex	XP_024331916.1	Cellular component	0.000125031	0.00043393
	GO:0048015	2	1	phosphatidylinositol-mediated signaling	XP_024331672.1	Biological process	0.000125031	0.00043393
	GO:0071005	2	1	U2-type precatalytic spliceosome	XP_024330844.1	Cellular component	0.000125031	0.00043393
	GO:0071006	2	1	U2-type catalytic step 1 spliceosome	XP_024330844.1	Cellular component	0.000125031	0.00043393
	GO:0071561	2	1	nucleus-vacuole junction	XP_024331672.1	Cellular component	0.000125031	0.00043393
	GO:0140492	2	1	metal-dependent deubiquitinase activity	XP_024330844.1	Molecular function	0.000125031	0.00043393
	GO:0006820	3	1	monoatomic anion transport	XP_024332134.1	Biological process	0.000372602	0.000955805
	GO:0006914	3	1	autophagy	XP_024331672.1	Biological process	0.000372602	0.000955805
	GO:0008081	3	1	phosphoric diester hydrolase activity	XP_024331922.1	Molecular function	0.000372602	0.000955805
	GO:0008311	3	1	double-stranded DNA 3'-5' DNA exonuclease activity	XP_024331922.1	Molecular function	0.000372602	0.000955805
	GO:0016788	3	1	hydrolase activity, acting on ester bonds	XP_024331922.1	Molecular function	0.000372602	0.000955805
	GO:0017070	3	1	U6 snRNA binding	XP_024330844.1	Molecular function	0.000372602	0.000955805
	GO:0034220	3	1	monoatomic ion transmembrane transport	XP_024332134.1	Biological process	0.000372602	0.000955805
	GO:0046854	3	1	phosphatidylinositol phosphate biosynthetic process	XP_024331672.1	Biological process	0.000372602	0.000955805
	GO:0071007	3	1	U2-type catalytic step 2 spliceosome	XP_024330844.1	Cellular component	0.000372602	0.000955805
	GO:0080008	3	1	Cul4-RING E3 ubiquitin ligase complex	XP_024332217.1	Cellular component	0.000372602	0.000955805
	GO:0106029	3	1	tRNA pseudouridine synthase activity	XP_024332430.1	Molecular function	0.000372602	0.000955805
	GO:0005777	4	1	peroxisome	XP_024331672.1	Cellular component	0.000740258	0.00167982
	GO:0008381	4	1	mechanosensitive monoatomic ion channel activity	XP_024332134.1	Molecular function	0.000740258	0.00167982
	GO:0016236	4	1	macroautophagy	XP_024331672.1	Biological process	0.000740258	0.00167982
	GO:0031119	4	1	tRNA pseudouridine synthesis	XP_024332430.1	Biological process	0.000740258	0.00167982
	GO:0071162	4	1	CMG complex	XP_024331722.1	Cellular component	0.000740258	0.00167982
	GO:0005682	5	1	U5 snRNP	XP_024330844.1	Cellular component	0.00122558	0.00258246
	GO:0010008	5	1	endosome membrane	XP_024331672.1	Cellular component	0.00122558	0.00258246
	GO:0036297	5	1	interstrand cross-link repair	XP_024331254.1	Biological process	0.00122558	0.00258246
	GO:0043130	5	1	ubiquitin binding	XP_024332243.1	Molecular function	0.00122558	0.00258246
	GO:0003777	6	1	microtubule motor activity	XP_024331250.1	Molecular function	0.00182617	0.00342044
	GO:0004402	6	1	histone acetyltransferase activity	XP_024330644.1	Molecular function	0.00182617	0.00342044
	GO:0009982	6	1	pseudouridine synthase activity	XP_024332430.1	Molecular function	0.00182617	0.00342044
	GO:0016573	6	1	histone acetylation	XP_024330644.1	Biological process	0.00182617	0.00342044
	GO:0140861	6	1	DNA repair-dependent chromatin remodeling	XP_024331916.1	Biological process	0.00182617	0.00342044
	GO:0006897	7	1	endocytosis	XP_024331672.1	Biological process	0.00253967	0.00461049
	GO:0007018	7	1	microtubule-based movement	XP_024331250.1	Biological process	0.00253967	0.00461049
	GO:0006268	8	1	DNA unwinding involved in DNA replication	XP_024331722.1	Biological process	0.00336377	0.00575254
	GO:0006284	8	1	base-excision repair	XP_024331922.1	Biological process	0.00336377	0.00575254
	GO:0016607	8	1	nuclear speck	XP_024330844.1	Cellular component	0.00336377	0.00575254
	GO:0032968	8	1	positive regulation of transcription elongation by RNA polymerase II	XP_024331672.1	Biological process	0.00336377	0.00575254
	GO:0005768	9	1	endosome	XP_024331672.1	Cellular component	0.00429618	0.00694451
	GO:0035267	9	1	NuA4 histone acetyltransferase complex	XP_024331916.1	Cellular component	0.00429618	0.00694451
	GO:0042393	9	1	histone binding	XP_024330971.1	Molecular function	0.00429618	0.00694451
	GO:0043565	9	1	sequence-specific DNA binding	XP_024330971.1	Molecular function	0.00429618	0.00694451
10 dpi	GO:0016020	121	23	membrane	XP_024332134.1;XP_024332308.1;XP_024330315.1;XP_024331524.1;XP_024331847.1;XP_024330262.1;XP_024332312.1;XP_024332160.1;XP_024330213.1;XP_024331173.1;XP_024331928.1;XP_024332447.1;XP_024331877.1;XP_024332369.1;XP_024330639.1;XP_024330431.1;XP_024330361.1;XP_024330844.1;XP_024332209.1;XP_024330514.1;XP_024331891.1;XP_024330219.1;XP_024331387.1	Cellular component	0.00163474	0.0043513
	GO:0016740	77	16	transferase activity	XP_024332063.1;XP_024331843.1;XP_024330417.1;XP_024331948.1;XP_024331524.1;XP_024330751.1;XP_024331647.1;XP_024330640.1;XP_024331489.1;XP_024330262.1;XP_024330959.1;XP_024332369.1;XP_024330639.1;XP_024330431.1;XP_024330243.1;XP_024331387.1	Molecular function	0.0025625	0.00672193
	GO:0005783	64	14	endoplasmic reticulum	XP_024330315.1;XP_024331524.1;XP_024331166.1;XP_024332300.1;XP_024330262.1;XP_024331763.1;XP_024330639.1;XP_024331834.1;XP_024330431.1;XP_024330361.1;XP_024330514.1;XP_024331891.1;XP_024330219.1;XP_024331387.1	Cellular component	0.0024865	0.00654627
	GO:0005575	43	11	cellular_component	XP_024332406.1;XP_024331948.1;XP_024330640.1;XP_024332097.1;XP_024330721.1;XP_024330805.1;XP_024332250.1;XP_024329808.1;XP_024331575.1;XP_024330416.1;XP_024332324.1	Cellular component	0.00138483	0.0037134
	GO:0008150	38	10	biological_process	XP_024330749.1;XP_024332134.1;XP_024329809.1;XP_024332097.1;XP_024330721.1;XP_024332250.1;XP_024330416.1;XP_024330867.1;XP_024330167.1;XP_024332324.1	Biological process	0.00159031	0.00424865
	GO:0008654	6	4	phospholipid biosynthetic process	XP_024332160.1;XP_024332369.1;XP_024331834.1;XP_024331387.1	Biological process	7.99e-05	0.000226087
	GO:0023052	6	3	signaling	XP_024330418.1;XP_024332010.1;XP_024330831.1	Biological process	0.00172448	0.00455666
	GO:0030435	6	3	sporulation resulting in formation of a cellular spore	XP_024330749.1;XP_024331843.1;XP_024331575.1	Biological process	0.00172448	0.00455666
	GO:0030983	7	3	mismatched DNA binding	XP_024330493.1;XP_024331859.1;XP_024332410.1	Molecular function	0.0036835	0.00962764
	GO:0003987	2	2	acetate-CoA ligase activity	XP_024331166.1;XP_024329967.1	Molecular function	0	0
	GO:0016208	2	2	AMP binding	XP_024331166.1;XP_024329967.1	Molecular function	0	0
	GO:0016780	2	2	phosphotransferase activity, for other substituted phosphate groups	XP_024332160.1;XP_024332369.1	Molecular function	0	0
	GO:0019427	2	2	acetyl-CoA biosynthetic process from acetate	XP_024331166.1;XP_024329967.1	Biological process	0	0
	GO:0032044	2	2	DSIF complex	XP_024332454.1;XP_024331073.1	Cellular component	0	0
	GO:0032389	2	2	MutLalpha complex	XP_024330493.1;XP_024332410.1	Cellular component	0	0
	GO:0036149	2	2	phosphatidylinositol acyl-chain remodeling	XP_024331834.1;XP_024330431.1	Biological process	0	0
	GO:0042026	2	2	protein refolding	XP_024332406.1;XP_024332092.1	Biological process	0	0
	GO:0001671	3	2	ATPase activator activity	XP_024331479.1;XP_024332092.1	Molecular function	0.00128158	0.00344932
	GO:0005290	3	2	L-histidine transmembrane transporter activity	XP_024332447.1;XP_024330238.1	Molecular function	0.00128158	0.00344932
	GO:0005313	3	2	L-glutamate transmembrane transporter activity	XP_024332447.1;XP_024330238.1	Molecular function	0.00128158	0.00344932
	GO:0005991	3	2	trehalose metabolic process	XP_024329368.1;XP_024331948.1	Biological process	0.00128158	0.00344932
	GO:0006398	3	2	mRNA 3'-end processing by stem-loop binding and cleavage	XP_024331645.1;XP_024332409.1	Biological process	0.00128158	0.00344932
	GO:0015189	3	2	L-lysine transmembrane transporter activity	XP_024332447.1;XP_024330238.1	Molecular function	0.00128158	0.00344932
	GO:0015194	3	2	L-serine transmembrane transporter activity	XP_024332447.1;XP_024330238.1	Molecular function	0.00128158	0.00344932
	GO:0016409	3	2	palmitoyltransferase activity	XP_024330262.1;XP_024330141.1	Molecular function	0.00128158	0.00344932
	GO:0030544	3	2	Hsp70 protein binding	XP_024330597.1;XP_024332092.1	Molecular function	0.00128158	0.00344932
	GO:0032300	3	2	mismatch repair complex	XP_024330493.1;XP_024332410.1	Cellular component	0.00128158	0.00344932
	GO:0046488	3	2	phosphatidylinositol metabolic process	XP_024332308.1;XP_024331387.1	Biological process	0.00128158	0.00344932
	GO:0061459	3	2	L-arginine transmembrane transporter activity	XP_024332447.1;XP_024330238.1	Molecular function	0.00128158	0.00344932
	GO:0140673	3	2	transcription elongation-coupled chromatin remodeling	XP_024332454.1;XP_024331475.1	Biological process	0.00128158	0.00344932
	GO:0001666	4	2	response to hypoxia	XP_024332120.1;XP_024330639.1	Biological process	0.0047144	0.0119762
	GO:0005302	4	2	L-tyrosine transmembrane transporter activity	XP_024332447.1;XP_024330238.1	Molecular function	0.0047144	0.0119762
	GO:0005506	4	2	iron ion binding	XP_024330732.1;XP_024332079.1	Molecular function	0.0047144	0.0119762
	GO:0019706	4	2	protein-cysteine S-palmitoyltransferase activity	XP_024330262.1;XP_024330219.1	Molecular function	0.0047144	0.0119762
	GO:0030587	4	2	sorocarp development	XP_024329371.1;XP_024331575.1	Biological process	0.0047144	0.0119762
	GO:0031119	4	2	tRNA pseudouridine synthesis	XP_024331503.1;XP_024332430.1	Biological process	0.0047144	0.0119762
	GO:0051087	4	2	protein-folding chaperone binding	XP_024331479.1;XP_024332092.1	Molecular function	0.0047144	0.0119762
	GO:0051286	4	2	cell tip	XP_024332308.1;XP_024330867.1	Cellular component	0.0047144	0.0119762
	GO:0000015	1	1	phosphopyruvate hydratase complex	XP_024330570.1	Cellular component	0	0
	GO:0000113	1	1	nucleotide-excision repair factor 4 complex	XP_024331291.1	Cellular component	0	0
	GO:0000244	1	1	spliceosomal tri-snRNP complex assembly	XP_024330844.1	Biological process	0	0
	GO:0000375	1	1	RNA splicing, via transesterification reactions	XP_024330844.1	Biological process	0	0
	GO:0000417	1	1	HIR complex	XP_024331475.1	Cellular component	0	0
	GO:0001838	1	1	embryonic epithelial tube formation	XP_024331578.1	Biological process	0	0
	GO:0002088	1	1	lens development in camera-type eye	XP_024330597.1	Biological process	0	0
	GO:0002119	1	1	nematode larval development	XP_024330639.1	Biological process	0	0
	GO:0002127	1	1	tRNA wobble base cytosine methylation	XP_024331489.1	Biological process	0	0
	GO:0003881	1	1	CDP-diacylglycerol-inositol 3-phosphatidyltransferase activity	XP_024332160.1	Molecular function	0	0
	GO:0003883	1	1	CTP synthase activity	XP_024329809.1	Molecular function	0	0
	GO:0003909	1	1	DNA ligase activity	XP_024331279.1	Molecular function	0	0
	GO:0003910	1	1	DNA ligase (ATP) activity	XP_024331279.1	Molecular function	0	0
	GO:0003925	1	1	G protein activity	XP_024330831.1	Molecular function	0	0
	GO:0003977	1	1	UDP-N-acetylglucosamine diphosphorylase activity	XP_024331578.1	Molecular function	0	0
	GO:0004114	1	1	3',5'-cyclic-nucleotide phosphodiesterase activity	XP_024330361.1	Molecular function	0	0
	GO:0004357	1	1	glutamate-cysteine ligase activity	XP_024331575.1	Molecular function	0	0
	GO:0004385	1	1	guanylate kinase activity	XP_024330959.1	Molecular function	0	0
	GO:0004482	1	1	mRNA (guanine-N7-)-methyltransferase activity	XP_024331696.1	Molecular function	0	0
	GO:0004525	1	1	ribonuclease III activity	XP_024332407.1	Molecular function	0	0
	GO:0004605	1	1	phosphatidate cytidylyltransferase activity	XP_024331387.1	Molecular function	0	0
	GO:0004634	1	1	phosphopyruvate hydratase activity	XP_024330570.1	Molecular function	0	0
	GO:0004694	1	1	eukaryotic translation initiation factor 2alpha kinase activity	XP_024330418.1	Molecular function	0	0
	GO:0004857	1	1	enzyme inhibitor activity	XP_024330828.1	Molecular function	0	0
	GO:0005459	1	1	UDP-galactose transmembrane transporter activity	XP_024331763.1	Molecular function	0	0
	GO:0005460	1	1	UDP-glucose transmembrane transporter activity	XP_024331763.1	Molecular function	0	0
	GO:0006035	1	1	cuticle chitin biosynthetic process	XP_024331578.1	Biological process	0	0
	GO:0006085	1	1	acetyl-CoA biosynthetic process	XP_024331166.1	Biological process	0	0
	GO:0006241	1	1	CTP biosynthetic process	XP_024329809.1	Biological process	0	0
	GO:0006266	1	1	DNA ligation	XP_024331279.1	Biological process	0	0
	GO:0006273	1	1	lagging strand elongation	XP_024331279.1	Biological process	0	0
	GO:0006361	1	1	transcription initiation at RNA polymerase I promoter	XP_024331180.1	Biological process	0	0
	GO:0006399	1	1	tRNA metabolic process	XP_024332305.1	Biological process	0	0
	GO:0006449	1	1	regulation of translational termination	XP_024332079.1	Biological process	0	0
	GO:0006541	1	1	glutamine metabolic process	XP_024329809.1	Biological process	0	0
	GO:0006620	1	1	post-translational protein targeting to endoplasmic reticulum membrane	XP_024331891.1	Biological process	0	0
	GO:0006658	1	1	phosphatidylserine metabolic process	XP_024331387.1	Biological process	0	0
	GO:0006661	1	1	phosphatidylinositol biosynthetic process	XP_024332160.1	Biological process	0	0
	GO:0006865	1	1	amino acid transport	XP_024332447.1	Biological process	0	0
	GO:0006895	1	1	Golgi to endosome transport	XP_024330732.1	Biological process	0	0
	GO:0006903	1	1	vesicle targeting	XP_024330219.1	Biological process	0	0
	GO:0006904	1	1	vesicle docking involved in exocytosis	XP_024330219.1	Biological process	0	0
	GO:0006937	1	1	regulation of muscle contraction	XP_024330828.1	Biological process	0	0
	GO:0006986	1	1	response to unfolded protein	XP_024330639.1	Biological process	0	0
	GO:0006990	1	1	positive regulation of transcription from RNA polymerase II promoter involved in unfolded protein response	XP_024330639.1	Biological process	0	0
	GO:0007346	1	1	regulation of mitotic cell cycle	XP_024331575.1	Biological process	0	0
	GO:0007413	1	1	axonal fasciculation	XP_024331578.1	Biological process	0	0
	GO:0007417	1	1	central nervous system development	XP_024331578.1	Biological process	0	0
	GO:0007424	1	1	open tracheal system development	XP_024331578.1	Biological process	0	0
	GO:0008061	1	1	chitin binding	XP_024329808.1	Molecular function	0	0
	GO:0008173	1	1	RNA methyltransferase activity	XP_024331489.1	Molecular function	0	0
	GO:0008283	1	1	cell population proliferation	XP_024332079.1	Biological process	0	0
	GO:0008286	1	1	insulin receptor signaling pathway	XP_024330751.1	Biological process	0	0
	GO:0008362	1	1	chitin-based embryonic cuticle biosynthetic process	XP_024331578.1	Biological process	0	0
	GO:0008544	1	1	epidermis development	XP_024332300.1	Biological process	0	0
	GO:0008622	1	1	epsilon DNA polymerase complex	XP_024331831.1	Cellular component	0	0
	GO:0009143	1	1	nucleoside triphosphate catabolic process	XP_024329969.1	Biological process	0	0
	GO:0009204	1	1	deoxyribonucleoside triphosphate catabolic process	XP_024329969.1	Biological process	0	0
	GO:0009615	1	1	response to virus	XP_024331029.1	Biological process	0	0
	GO:0009616	1	1	RNAi-mediated antiviral immune response	XP_024332407.1	Biological process	0	0
	GO:0009620	1	1	response to fungus	XP_024331114.1	Biological process	0	0
	GO:0009751	1	1	response to salicylic acid	XP_024331029.1	Biological process	0	0
	GO:0010086	1	1	embryonic root morphogenesis	XP_024331831.1	Biological process	0	0
	GO:0010098	1	1	suspensor development	XP_024332407.1	Biological process	0	0
	GO:0010267	1	1	ta-siRNA processing	XP_024332407.1	Biological process	0	0
	GO:0010445	1	1	nuclear dicing body	XP_024332407.1	Cellular component	0	0
	GO:0010599	1	1	lsiRNA processing	XP_024332407.1	Biological process	0	0
	GO:0010975	1	1	regulation of neuron projection development	XP_024330751.1	Biological process	0	0
	GO:0014068	1	1	positive regulation of phosphatidylinositol 3-kinase signaling	XP_024331742.1	Biological process	0	0
	GO:0015813	1	1	L-glutamate transmembrane transport	XP_024332447.1	Biological process	0	0
	GO:0015825	1	1	L-serine transport	XP_024332447.1	Biological process	0	0
	GO:0016024	1	1	CDP-diacylglycerol biosynthetic process	XP_024331387.1	Biological process	0	0
	GO:0016298	1	1	lipase activity	XP_024331740.1	Molecular function	0	0
	GO:0016411	1	1	acylglycerol O-acyltransferase activity	XP_024331834.1	Molecular function	0	0
	GO:0016480	1	1	negative regulation of transcription by RNA polymerase III	XP_024330805.1	Biological process	0	0
	GO:0016574	1	1	histone ubiquitination	XP_024331843.1	Biological process	0	0
	GO:0016705	1	1	oxidoreductase activity, acting on paired donors, with incorporation or reduction of molecular oxygen	XP_024330732.1	Molecular function	0	0
	GO:0016810	1	1	hydrolase activity, acting on carbon-nitrogen (but not peptide) bonds	XP_024329808.1	Molecular function	0	0
	GO:0016880	1	1	acid-ammonia (or amide) ligase activity	XP_024331166.1	Molecular function	0	0
	GO:0017022	1	1	myosin binding	XP_024332409.1	Molecular function	0	0
	GO:0017157	1	1	regulation of exocytosis	XP_024330831.1	Biological process	0	0
	GO:0018126	1	1	protein hydroxylation	XP_024332079.1	Biological process	0	0
	GO:0018130	1	1	heterocycle biosynthetic process	XP_024331114.1	Biological process	0	0
	GO:0018345	1	1	protein palmitoylation	XP_024330141.1	Biological process	0	0
	GO:0019208	1	1	phosphatase regulator activity	XP_024330828.1	Molecular function	0	0
	GO:0019369	1	1	arachidonic acid metabolic process	XP_024331740.1	Biological process	0	0
	GO:0019438	1	1	aromatic compound biosynthetic process	XP_024331114.1	Biological process	0	0
	GO:0019511	1	1	peptidyl-proline hydroxylation	XP_024332079.1	Biological process	0	0
	GO:0019654	1	1	acetate fermentation	XP_024331166.1	Biological process	0	0
	GO:0019856	1	1	pyrimidine nucleobase biosynthetic process	XP_024329809.1	Biological process	0	0
	GO:0019907	1	1	cyclin-dependent protein kinase activating kinase holoenzyme complex	XP_024332155.1	Cellular component	0	0
	GO:0020037	1	1	heme binding	XP_024330732.1	Molecular function	0	0
	GO:0030008	1	1	TRAPP complex	XP_024332392.1	Cellular component	0	0
	GO:0030018	1	1	Z disc	XP_024330828.1	Cellular component	0	0
	GO:0030131	1	1	clathrin adaptor complex	XP_024331877.1	Cellular component	0	0
	GO:0030133	1	1	transport vesicle	XP_024332289.1	Cellular component	0	0
	GO:0030198	1	1	extracellular matrix organization	XP_024331578.1	Biological process	0	0
	GO:0030216	1	1	keratinocyte differentiation	XP_024332300.1	Biological process	0	0
	GO:0030276	1	1	clathrin binding	XP_024331877.1	Molecular function	0	0
	GO:0030487	1	1	inositol-4,5-bisphosphate 5-phosphatase activity	XP_024332308.1	Molecular function	0	0
	GO:0030521	1	1	androgen receptor signaling pathway	XP_024331742.1	Biological process	0	0
	GO:0030623	1	1	U5 snRNA binding	XP_024330844.1	Molecular function	0	0
	GO:0030703	1	1	eggshell formation	XP_024330315.1	Biological process	0	0
	GO:0031053	1	1	primary miRNA processing	XP_024332407.1	Biological process	0	0
	GO:0031418	1	1	L-ascorbic acid binding	XP_024332079.1	Molecular function	0	0
	GO:0031463	1	1	Cul3-RING ubiquitin ligase complex	XP_024331291.1	Cellular component	0	0
	GO:0031519	1	1	PcG protein complex	XP_024330417.1	Cellular component	0	0
	GO:0031543	1	1	peptidyl-proline dioxygenase activity	XP_024332079.1	Molecular function	0	0
	GO:0031544	1	1	peptidyl-proline 3-dioxygenase activity	XP_024332079.1	Molecular function	0	0
	GO:0032007	1	1	negative regulation of TOR signaling	XP_024330751.1	Biological process	0	0
	GO:0032139	1	1	dinucleotide insertion or deletion binding	XP_024330493.1	Molecular function	0	0
	GO:0032216	1	1	glucosaminyl-phosphatidylinositol O-acyltransferase activity	XP_024331524.1	Molecular function	0	0
	GO:0032299	1	1	ribonuclease H2 complex	XP_024330569.1	Cellular component	0	0
	GO:0032364	1	1	intracellular oxygen homeostasis	XP_024332120.1	Biological process	0	0
	GO:0032570	1	1	response to progesterone	XP_024331742.1	Biological process	0	0
	GO:0032787	1	1	monocarboxylic acid metabolic process	XP_024331114.1	Biological process	0	0
	GO:0032951	1	1	regulation of beta-glucan biosynthetic process	XP_024330831.1	Biological process	0	0
	GO:0032955	1	1	regulation of division septum assembly	XP_024330831.1	Biological process	0	0
	GO:0033157	1	1	regulation of intracellular protein transport	XP_024330831.1	Biological process	0	0
	GO:0033503	1	1	HULC complex	XP_024331843.1	Cellular component	0	0
	GO:0033597	1	1	mitotic checkpoint complex	XP_024332243.1	Cellular component	0	0
	GO:0034063	1	1	stress granule assembly	XP_024332079.1	Biological process	0	0
	GO:0034485	1	1	phosphatidylinositol-3,4,5-trisphosphate 5-phosphatase activity	XP_024332308.1	Molecular function	0	0
	GO:0035037	1	1	sperm entry	XP_024331742.1	Biological process	0	0
	GO:0035151	1	1	regulation of tube size, open tracheal system	XP_024331578.1	Biological process	0	0
	GO:0035402	1	1	histone H3T11 kinase activity	XP_024332063.1	Molecular function	0	0
	GO:0035591	1	1	signaling adaptor activity	XP_024330831.1	Molecular function	0	0
	GO:0035719	1	1	tRNA import into nucleus	XP_024332092.1	Biological process	0	0
	GO:0035870	1	1	dITP diphosphatase activity	XP_024329969.1	Molecular function	0	0
	GO:0035966	1	1	response to topologically incorrect protein	XP_024330639.1	Biological process	0	0
	GO:0036220	1	1	ITP diphosphatase activity	XP_024329969.1	Molecular function	0	0
	GO:0036222	1	1	XTP diphosphatase activity	XP_024329969.1	Molecular function	0	0
	GO:0040003	1	1	chitin-based cuticle development	XP_024331578.1	Biological process	0	0
	GO:0042054	1	1	histone methyltransferase activity	XP_024330417.1	Molecular function	0	0
	GO:0042078	1	1	germ-line stem cell division	XP_024330417.1	Biological process	0	0
	GO:0042100	1	1	B cell proliferation	XP_024329809.1	Biological process	0	0
	GO:0042275	1	1	error-free postreplication DNA repair	XP_024331843.1	Biological process	0	0
	GO:0042770	1	1	signal transduction in response to DNA damage	XP_024332063.1	Biological process	0	0
	GO:0042815	1	1	bipolar cell growth	XP_024330831.1	Biological process	0	0
	GO:0043530	1	1	adenosine 5'-monophosphoramidase activity	XP_024330030.1	Molecular function	0	0
	GO:0043657	1	1	host cell	XP_024331520.1	Cellular component	0	0
	GO:0043813	1	1	phosphatidylinositol-3,5-bisphosphate 5-phosphatase activity	XP_024332308.1	Molecular function	0	0
	GO:0044210	1	1	'de novo' CTP biosynthetic process	XP_024329809.1	Biological process	0	0
	GO:0044255	1	1	cellular lipid metabolic process	XP_024331114.1	Biological process	0	0
	GO:0045814	1	1	negative regulation of gene expression, epigenetic	XP_024332063.1	Biological process	0	0
	GO:0045839	1	1	negative regulation of mitotic nuclear division	XP_024332063.1	Biological process	0	0
	GO:0045898	1	1	regulation of RNA polymerase II transcription preinitiation complex assembly	XP_024332225.1	Biological process	0	0
	GO:0046037	1	1	GMP metabolic process	XP_024330959.1	Biological process	0	0
	GO:0046068	1	1	cGMP metabolic process	XP_024330361.1	Biological process	0	0
	GO:0046340	1	1	diacylglycerol catabolic process	XP_024331740.1	Biological process	0	0
	GO:0046602	1	1	regulation of mitotic centrosome separation	XP_024332063.1	Biological process	0	0
	GO:0046710	1	1	GDP metabolic process	XP_024330959.1	Biological process	0	0
	GO:0047429	1	1	nucleoside triphosphate diphosphatase activity	XP_024329969.1	Molecular function	0	0
	GO:0048017	1	1	inositol lipid-mediated signaling	XP_024332308.1	Biological process	0	0
	GO:0048046	1	1	apoplast	XP_024331831.1	Cellular component	0	0
	GO:0048317	1	1	seed morphogenesis	XP_024332407.1	Biological process	0	0
	GO:0048579	1	1	negative regulation of long-day photoperiodism, flowering	XP_024331831.1	Biological process	0	0
	GO:0050291	1	1	sphingosine N-acyltransferase activity	XP_024332300.1	Molecular function	0	0
	GO:0050321	1	1	tau-protein kinase activity	XP_024330751.1	Molecular function	0	0
	GO:0050804	1	1	modulation of chemical synaptic transmission	XP_024331742.1	Biological process	0	0
	GO:0050847	1	1	progesterone receptor signaling pathway	XP_024331742.1	Biological process	0	0
	GO:0051085	1	1	chaperone cofactor-dependent protein refolding	XP_024330597.1	Biological process	0	0
	GO:0051093	1	1	negative regulation of developmental process	XP_024330639.1	Biological process	0	0
	GO:0051259	1	1	protein complex oligomerization	XP_024331479.1	Biological process	0	0
	GO:0051302	1	1	regulation of cell division	XP_024331831.1	Biological process	0	0
	GO:0051392	1	1	tRNA N-acetyltransferase activity	XP_024332187.1	Molecular function	0	0
	GO:0051499	1	1	D-aminoacyl-tRNA deacylase activity	XP_024332305.1	Molecular function	0	0
	GO:0052658	1	1	inositol-1,4,5-trisphosphate 5-phosphatase activity	XP_024332308.1	Molecular function	0	0
	GO:0052659	1	1	inositol-1,3,4,5-tetrakisphosphate 5-phosphatase activity	XP_024332308.1	Molecular function	0	0
	GO:0055013	1	1	cardiac muscle cell development	XP_024330751.1	Biological process	0	0
	GO:0060050	1	1	positive regulation of protein glycosylation	XP_024331578.1	Biological process	0	0
	GO:0060148	1	1	positive regulation of post-transcriptional gene silencing	XP_024331029.1	Biological process	0	0
	GO:0060736	1	1	prostate gland growth	XP_024331742.1	Biological process	0	0
	GO:0061462	1	1	protein localization to lysosome	XP_024331847.1	Biological process	0	0
	GO:0061867	1	1	establishment of mitotic spindle asymmetry	XP_024332187.1	Biological process	0	0
	GO:0061982	1	1	meiosis I cell cycle process	XP_024330493.1	Biological process	0	0
	GO:0070059	1	1	intrinsic apoptotic signaling pathway in response to endoplasmic reticulum stress	XP_024330639.1	Biological process	0	0
	GO:0070258	1	1	inner membrane pellicle complex	XP_024330141.1	Cellular component	0	0
	GO:0070268	1	1	cornification	XP_024332300.1	Biological process	0	0
	GO:0070319	1	1	Golgi to plasma membrane transport vesicle	XP_024331387.1	Cellular component	0	0
	GO:0070382	1	1	exocytic vesicle	XP_024330831.1	Cellular component	0	0
	GO:0070530	1	1	K63-linked polyubiquitin modification-dependent protein binding	XP_024330844.1	Molecular function	0	0
	GO:0070569	1	1	uridylyltransferase activity	XP_024331578.1	Molecular function	0	0
	GO:0070693	1	1	P-TEFb-cap methyltransferase complex	XP_024331696.1	Cellular component	0	0
	GO:0070987	1	1	error-free translesion synthesis	XP_024331843.1	Biological process	0	0
	GO:0071222	1	1	cellular response to lipopolysaccharide	XP_024330844.1	Biological process	0	0
	GO:0071356	1	1	cellular response to tumor necrosis factor	XP_024330844.1	Biological process	0	0
	GO:0071521	1	1	Cdc42 GTPase complex	XP_024330831.1	Cellular component	0	0
	GO:0071540	1	1	eukaryotic translation initiation factor 3 complex, eIF3e	XP_024331703.1	Cellular component	0	0
	GO:0071541	1	1	eukaryotic translation initiation factor 3 complex, eIF3m	XP_024331703.1	Cellular component	0	0
	GO:0071596	1	1	ubiquitin-dependent protein catabolic process via the N-end rule pathway	XP_024331843.1	Biological process	0	0
	GO:0071976	1	1	cell gliding	XP_024330361.1	Biological process	0	0
	GO:0072332	1	1	intrinsic apoptotic signaling pathway by p53 class mediator	XP_024330639.1	Biological process	0	0
	GO:0072334	1	1	UDP-galactose transmembrane transport	XP_024331763.1	Biological process	0	0
	GO:0072380	1	1	TRC complex	XP_024332092.1	Cellular component	0	0
	GO:0072659	1	1	protein localization to plasma membrane	XP_024331524.1	Biological process	0	0
	GO:0080090	1	1	regulation of primary metabolic process	XP_024331887.1	Biological process	0	0
	GO:0080111	1	1	DNA demethylation	XP_024332108.1	Biological process	0	0
	GO:0089709	1	1	L-histidine transmembrane transport	XP_024332447.1	Biological process	0	0
	GO:0090089	1	1	regulation of dipeptide transport	XP_024331843.1	Biological process	0	0
	GO:0090090	1	1	negative regulation of canonical Wnt signaling pathway	XP_024330751.1	Biological process	0	0
	GO:0090726	1	1	cortical dynamic polarity patch	XP_024330831.1	Cellular component	0	0
	GO:0097157	1	1	pre-mRNA intronic binding	XP_024330844.1	Molecular function	0	0
	GO:0097192	1	1	extrinsic apoptotic signaling pathway in absence of ligand	XP_024330751.1	Biological process	0	0
	GO:0097268	1	1	cytoophidium	XP_024329809.1	Cellular component	0	0
	GO:0097472	1	1	cyclin-dependent protein kinase activity	XP_024332155.1	Molecular function	0	0
	GO:0097505	1	1	Rad6-Rad18 complex	XP_024331843.1	Cellular component	0	0
	GO:0097575	1	1	lateral cell cortex	XP_024330831.1	Cellular component	0	0
	GO:0098686	1	1	hippocampal mossy fiber to CA3 synapse	XP_024330998.1	Cellular component	0	0
	GO:0101026	1	1	mitotic nuclear membrane biogenesis	XP_024330831.1	Biological process	0	0
	GO:0106005	1	1	RNA 5'-cap (guanine-N7)-methylation	XP_024331696.1	Biological process	0	0
	GO:0106388	1	1	18S rRNA aminocarboxypropyltransferase activity	XP_024330243.1	Molecular function	0	0
	GO:0120112	1	1	UDP-glucose transmembrane transport into endoplasmic reticulum	XP_024331763.1	Biological process	0	0
	GO:0120174	1	1	stress-induced homeostatically regulated protein degradation pathway	XP_024331843.1	Biological process	0	0
	GO:0140677	1	1	molecular function activator activity	XP_024330639.1	Molecular function	0	0
	GO:0140836	1	1	RNA polymerase II CTD heptapeptide repeat S5 kinase activity	XP_024332155.1	Molecular function	0	0
	GO:0140951	1	1	histone H3K27 trimethyltransferase activity	XP_024330417.1	Molecular function	0	0
	GO:0180012	1	1	co-transcriptional RNA 3'-end processing, cleavage and polyadenylation pathway	XP_024332370.1	Biological process	0	0
	GO:1901149	1	1	salicylic acid binding	XP_024331114.1	Molecular function	0	0
	GO:1901362	1	1	organic cyclic compound biosynthetic process	XP_024331114.1	Biological process	0	0
	GO:1902669	1	1	positive regulation of axon guidance	XP_024331578.1	Biological process	0	0
	GO:1902716	1	1	cell cortex of growing cell tip	XP_024330831.1	Cellular component	0	0
	GO:1902917	1	1	positive regulation of mating projection assembly	XP_024330831.1	Biological process	0	0
	GO:1903401	1	1	L-lysine transmembrane transport	XP_024332447.1	Biological process	0	0
	GO:1903432	1	1	regulation of TORC1 signaling	XP_024330285.1	Biological process	0	0
	GO:1903826	1	1	L-arginine transmembrane transport	XP_024332447.1	Biological process	0	0
	GO:1905528	1	1	positive regulation of Golgi lumen acidification	XP_024331742.1	Biological process	0	0
	GO:1905818	1	1	regulation of chromosome separation	XP_024332243.1	Biological process	0	0
	GO:1990070	1	1	TRAPPI protein complex	XP_024332392.1	Cellular component	0	0
	GO:1990071	1	1	TRAPPII protein complex	XP_024332392.1	Cellular component	0	0
	GO:1990072	1	1	TRAPPIII protein complex	XP_024332392.1	Cellular component	0	0
	GO:1990298	1	1	bub1-bub3 complex	XP_024332243.1	Cellular component	0	0
	GO:1990303	1	1	UBR1-RAD6 ubiquitin ligase complex	XP_024331843.1	Cellular component	0	0
	GO:1990304	1	1	MUB1-RAD6-UBR2 ubiquitin ligase complex	XP_024331843.1	Cellular component	0	0
	GO:1990440	1	1	positive regulation of transcription from RNA polymerase II promoter in response to endoplasmic reticulum stress	XP_024330639.1	Biological process	0	0
	GO:1990481	1	1	mRNA pseudouridine synthesis	XP_024331503.1	Biological process	0	0
	GO:1990604	1	1	IRE1-TRAF2-ASK1 complex	XP_024330639.1	Cellular component	0	0
	GO:1990625	1	1	negative regulation of cytoplasmic translational initiation in response to stress	XP_024330418.1	Biological process	0	0
	GO:1990640	1	1	inositol-2,4,5-triphosphate 5-phosphatase activity	XP_024332308.1	Molecular function	0	0
	GO:1990648	1	1	inositol-4,5,6-triphosphate 5-phosphatase activity	XP_024332308.1	Molecular function	0	0
	GO:1990649	1	1	inositol-1,2,4,5-tetrakisphosphate 5-phosphatase activity	XP_024332308.1	Molecular function	0	0
	GO:1990650	1	1	inositol-2,4,5,6-tetrakisphosphate 5-phosphatase activity	XP_024332308.1	Molecular function	0	0
	GO:1990651	1	1	inositol-1,2,4,5,6-pentakisphosphate 5-phosphatase activity	XP_024332308.1	Molecular function	0	0
	GO:2000034	1	1	regulation of seed maturation	XP_024332407.1	Biological process	0	0
	GO:2000058	1	1	regulation of ubiquitin-dependent protein catabolic process	XP_024331742.1	Biological process	0	0
	GO:2000769	1	1	regulation of establishment or maintenance of cell polarity regulating cell shape	XP_024330831.1	Biological process	0	0
	GO:2001135	1	1	regulation of endocytic recycling	XP_024330831.1	Biological process	0	0
20 dpi	GO:0005737	303	161	cytoplasm	XP_024332094.1;XP_024332406.1;XP_024331388.1;XP_024331367.1;XP_024331659.1;XP_024330951.1;XP_024331722.1;XP_024331303.1;XP_024331787.1;XP_024332083.1;XP_024331094.1;XP_024331351.1;XP_024331383.1;XP_024330717.1;XP_024330371.1;XP_024330613.1;XP_024331878.1;XP_024330608.1;XP_024331547.1;XP_024330739.1;XP_024331614.1;XP_024330438.1;XP_024331624.1;XP_024331292.1;XP_024332215.1;XP_024330801.1;XP_024330…	Cellular component	0.0123546	0.0216888
	GO:0005829	267	144	cytosol	XP_024330647.1;XP_024331388.1;XP_024331659.1;XP_024331404.1;XP_024331851.1;XP_024331351.1;XP_024331383.1;XP_024331698.1;XP_024331730.1;XP_024330371.1;XP_024331890.1;XP_024331878.1;XP_024330474.1;XP_024331547.1;XP_024331830.1;XP_024330086.1;XP_024330438.1;XP_024331624.1;XP_024331189.1;XP_024331260.1;XP_024331043.1;XP_024331879.1;XP_024332215.1;XP_024331715.1;XP_024332099.1;XP_024331065.1;XP_024331…	Cellular component	0.00886402	0.0156942
	GO:0000166	149	80	nucleotide binding	XP_024332406.1;XP_024330602.1;XP_024331367.1;XP_024331383.1;XP_024331698.1;XP_024331012.1;XP_024331878.1;XP_024331292.1;XP_024330501.1;XP_024332378.1;XP_024330491.1;XP_024331451.1;XP_024330870.1;XP_024330801.1;XP_024331961.1;XP_024331651.1;XP_024332131.1;XP_024330822.1;XP_024331160.1;XP_024330468.1;XP_024332319.1;XP_024330711.1;XP_024332082.1;XP_024331167.1;XP_024332456.1;XP_024331927.1;XP_024332…	Molecular function	0.049951	0.0842567
	GO:0016887	93	54	ATP hydrolysis activity	XP_024331478.1;XP_024332406.1;XP_024331367.1;XP_024330129.1;XP_024331383.1;XP_024330459.1;XP_024330491.1;XP_024331451.1;XP_024330870.1;XP_024332215.1;XP_024331432.1;XP_024331394.1;XP_024331301.1;XP_024330822.1;XP_024331581.1;XP_024331508.1;XP_024329851.1;XP_024332126.1;XP_024330559.1;XP_024331246.1;XP_024332082.1;XP_024329929.1;XP_024332327.1;XP_024330610.1;XP_024331276.1;XP_024330492.1;XP_024332…	Molecular function	0.0143443	0.0249908
	GO:0006412	75	46	translation	XP_024331902.1;XP_024330888.1;XP_024330095.1;XP_024330794.1;XP_024330739.1;XP_024332357.1;XP_024331624.1;XP_024331292.1;XP_024331694.1;XP_024331185.1;XP_024330089.1;XP_024330943.1;XP_024331653.1;XP_024331160.1;XP_024329893.1;XP_024332173.1;XP_024332020.1;XP_024331122.1;XP_024330711.1;XP_024330731.1;XP_024332374.1;XP_024330430.1;XP_024332382.1;XP_024331186.1;XP_024331767.1;XP_024330659.1;XP_024330…	Biological process	0.00521119	0.0092743
	GO:0003735	59	41	structural constituent of ribosome	XP_024331902.1;XP_024330888.1;XP_024331303.1;XP_024330557.1;XP_024330095.1;XP_024330794.1;XP_024330739.1;XP_024330515.1;XP_024331694.1;XP_024331185.1;XP_024330089.1;XP_024330943.1;XP_024331522.1;XP_024330299.1;XP_024329893.1;XP_024332173.1;XP_024332020.1;XP_024331122.1;XP_024330731.1;XP_024330859.1;XP_024330430.1;XP_024331186.1;XP_024331767.1;XP_024330659.1;XP_024331725.1;XP_024330737.1;XP_024332…	Molecular function	0.000158804	0.000284828
	GO:0005525	42	34	GTP binding	XP_024330602.1;XP_024331701.1;XP_024331698.1;XP_024330717.1;XP_024330346.1;XP_024330801.1;XP_024332287.1;XP_024332374.1;XP_024332456.1;XP_024331927.1;XP_024331100.1;XP_024330629.1;XP_024331507.1;XP_024332355.1;XP_024330510.1;XP_024331183.1;XP_024331046.1;XP_024330758.1;XP_024331245.1;XP_024331357.1;XP_024329835.1;XP_024330746.1;XP_024332413.1;XP_024330382.1;XP_024329849.1;XP_024330572.1;XP_024330…	Molecular function	1.36e-06	2.44e-06
	GO:0005840	48	32	ribosome	XP_024331902.1;XP_024330888.1;XP_024331909.1;XP_024331303.1;XP_024330095.1;XP_024330794.1;XP_024330739.1;XP_024330515.1;XP_024332284.1;XP_024331694.1;XP_024331185.1;XP_024330089.1;XP_024330943.1;XP_024329893.1;XP_024332173.1;XP_024332020.1;XP_024331122.1;XP_024330731.1;XP_024330859.1;XP_024330430.1;XP_024331186.1;XP_024330659.1;XP_024331725.1;XP_024331245.1;XP_024330849.1;XP_024332232.1;XP_024331…	Cellular component	0.00220513	0.00393122
	GO:0003924	32	26	GTPase activity	XP_024330602.1;XP_024331701.1;XP_024331698.1;XP_024330717.1;XP_024330346.1;XP_024330801.1;XP_024332287.1;XP_024331301.1;XP_024332456.1;XP_024331927.1;XP_024331100.1;XP_024330629.1;XP_024331183.1;XP_024331046.1;XP_024331357.1;XP_024329835.1;XP_024332413.1;XP_024330382.1;XP_024329849.1;XP_024330572.1;XP_024330127.1;XP_024331318.1;XP_024332442.1;XP_024331038.1;XP_024332251.1;XP_024331294.1	Molecular function	1.57e-05	2.82e-05
	GO:0005794	34	21	Golgi apparatus	XP_024331094.1;XP_024330958.1;XP_024332314.1;XP_024330470.1;XP_024330637.1;XP_024330262.1;XP_024332102.1;XP_024332010.1;XP_024330054.1;XP_024331672.1;XP_024331357.1;XP_024331580.1;XP_024331772.1;XP_024330957.1;XP_024331788.1;XP_024330127.1;XP_024330460.1;XP_024330935.1;XP_024330219.1;XP_024332285.1;XP_024330168.1	Cellular component	0.0327904	0.0558571
	GO:0002181	31	21	cytoplasmic translation	XP_024330089.1;XP_024332287.1;XP_024331522.1;XP_024330299.1;XP_024332173.1;XP_024331122.1;XP_024330859.1;XP_024332304.1;XP_024331186.1;XP_024331767.1;XP_024330737.1;XP_024332128.1;XP_024332252.1;XP_024332431.1;XP_024332232.1;XP_024331095.1;XP_024331345.1;XP_024332258.1;XP_024331845.1;XP_024330475.1;XP_024330538.1	Biological process	0.00691086	0.0122675
	GO:0006511	31	21	ubiquitin-dependent protein catabolic process	XP_024331388.1;XP_024331887.1;XP_024331065.1;XP_024331432.1;XP_024330582.1;XP_024331661.1;XP_024332126.1;XP_024331742.1;XP_024331291.1;XP_024331873.1;XP_024330218.1;XP_024330099.1;XP_024330280.1;XP_024332092.1;XP_024332260.1;XP_024330574.1;XP_024330845.1;XP_024330100.1;XP_024332453.1;XP_024332436.1;XP_024330165.1	Biological process	0.00691086	0.0122675
	GO:0015031	29	21	protein transport	XP_024331098.1;XP_024331094.1;XP_024330928.1;XP_024330582.1;XP_024331403.1;XP_024330366.1;XP_024330673.1;XP_024330470.1;XP_024330777.1;XP_024330230.1;XP_024332092.1;XP_024331672.1;XP_024330429.1;XP_024330957.1;XP_024332200.1;XP_024330127.1;XP_024331822.1;XP_024331713.1;XP_024331038.1;XP_024331891.1;XP_024332285.1	Biological process	0.00172686	0.00308123
	GO:0043161	29	21	proteasome-mediated ubiquitin-dependent protein catabolic process	XP_024331388.1;XP_024331367.1;XP_024331404.1;XP_024331851.1;XP_024331432.1;XP_024331371.1;XP_024331661.1;XP_024329929.1;XP_024330704.1;XP_024331835.1;XP_024330217.1;XP_024330463.1;XP_024331353.1;XP_024330780.1;XP_024331693.1;XP_024331739.1;XP_024332260.1;XP_024330100.1;XP_024330929.1;XP_024331146.1;XP_024332453.1	Biological process	0.00172686	0.00308123
	GO:0022625	27	19	cytosolic large ribosomal subunit	XP_024331902.1;XP_024331303.1;XP_024330095.1;XP_024329893.1;XP_024332173.1;XP_024331122.1;XP_024330731.1;XP_024330859.1;XP_024330430.1;XP_024332376.1;XP_024331186.1;XP_024332280.1;XP_024330737.1;XP_024332128.1;XP_024332252.1;XP_024331580.1;XP_024332232.1;XP_024331345.1;XP_024331845.1	Cellular component	0.00457116	0.00814226
	GO:0000502	24	18	proteasome complex	XP_024331388.1;XP_024331367.1;XP_024331065.1;XP_024331432.1;XP_024331371.1;XP_024329929.1;XP_024331742.1;XP_024330736.1;XP_024331835.1;XP_024330463.1;XP_024331353.1;XP_024331739.1;XP_024330967.1;XP_024330100.1;XP_024332111.1;XP_024330541.1;XP_024332453.1;XP_024332436.1	Cellular component	0.0015144	0.00270682
	GO:0022627	25	17	cytosolic small ribosomal subunit	XP_024330557.1;XP_024330346.1;XP_024330739.1;XP_024330515.1;XP_024331694.1;XP_024331185.1;XP_024331522.1;XP_024330299.1;XP_024331767.1;XP_024330659.1;XP_024330637.1;XP_024330849.1;XP_024332431.1;XP_024331095.1;XP_024332258.1;XP_024330475.1;XP_024330538.1	Cellular component	0.0115499	0.0204147
	GO:0042802	24	16	identical protein binding	XP_024330647.1;XP_024330438.1;XP_024331903.1;XP_024331403.1;XP_024330559.1;XP_024329929.1;XP_024331930.1;XP_024329809.1;XP_024331022.1;XP_024331835.1;XP_024332056.1;XP_024331485.1;XP_024332205.1;XP_024330899.1;XP_024331040.1;XP_024330457.1	Molecular function	0.0180026	0.0313115
	GO:0016491	18	13	oxidoreductase activity	XP_024331351.1;XP_024331890.1;XP_024332133.1;XP_024332295.1;XP_024330790.1;XP_024330747.1;XP_024330936.1;XP_024331178.1;XP_024331168.1;XP_024332303.1;XP_024332205.1;XP_024330776.1;XP_024331790.1	Molecular function	0.00893825	0.0158121
	GO:0000287	17	12	magnesium ion binding	XP_024332186.1;XP_024330438.1;XP_024330354.1;XP_024332126.1;XP_024331959.1;XP_024331687.1;XP_024332148.1;XP_024331217.1;XP_024331964.1;XP_024331895.1;XP_024330626.1;XP_024330570.1	Molecular function	0.0149731	0.0260642
	GO:0005096	12	11	GTPase activator activity	XP_024330575.1;XP_024330582.1;XP_024330470.1;XP_024329938.1;XP_024332384.1;XP_024332439.1;XP_024331318.1;XP_024330460.1;XP_024332118.1;XP_024331238.1;XP_024331515.1	Molecular function	0.000131313	0.000235726
	GO:0010498	12	11	proteasomal protein catabolic process	XP_024331388.1;XP_024331404.1;XP_024331851.1;XP_024329929.1;XP_024332455.1;XP_024331353.1;XP_024331739.1;XP_024330967.1;XP_024330100.1;XP_024330541.1;XP_024332436.1	Biological process	0.000131313	0.000235726
	GO:0000932	14	10	P-body	XP_024331624.1;XP_024331432.1;XP_024330386.1;XP_024331835.1;XP_024331118.1;XP_024330573.1;XP_024332259.1;XP_024331000.1;XP_024330654.1;XP_024332449.1	Cellular component	0.0186425	0.0323973
	GO:0031410	12	9	cytoplasmic vesicle	XP_024331098.1;XP_024331094.1;XP_024332313.1;XP_024330230.1;XP_024330213.1;XP_024330127.1;XP_024331713.1;XP_024332285.1;XP_024332475.1	Cellular component	0.0126647	0.0221954
	GO:0030433	12	9	ubiquitin-dependent ERAD pathway	XP_024331880.1;XP_024330031.1;XP_024329929.1;XP_024330898.1;XP_024332092.1;XP_024330054.1;XP_024330460.1;XP_024330835.1;XP_024330165.1	Biological process	0.0126647	0.0221954
	GO:0006096	9	9	glycolytic process	XP_024332029.1;XP_024332099.1;XP_024330354.1;XP_024331519.1;XP_024329763.1;XP_024330607.1;XP_024331449.1;XP_024331812.1;XP_024330570.1	Biological process	0	0
	GO:0031625	11	8	ubiquitin protein ligase binding	XP_024330739.1;XP_024330299.1;XP_024329929.1;XP_024331873.1;XP_024330280.1;XP_024331449.1;XP_024330929.1;XP_024331515.1	Molecular function	0.0226243	0.0392839
	GO:0032991	10	8	protein-containing complex	XP_024329851.1;XP_024329929.1;XP_024331873.1;XP_024330592.1;XP_024332148.1;XP_024331822.1;XP_024331448.1;XP_024330457.1	Cellular component	0.00712993	0.0126347
	GO:0051603	10	8	proteolysis involved in protein catabolic process	XP_024331388.1;XP_024331661.1;XP_024330736.1;XP_024331353.1;XP_024330967.1;XP_024330100.1;XP_024330541.1;XP_024332436.1	Biological process	0.00712993	0.0126347
	GO:0005839	9	8	proteasome core complex	XP_024331388.1;XP_024331661.1;XP_024330736.1;XP_024331353.1;XP_024330967.1;XP_024330100.1;XP_024330541.1;XP_024332436.1	Cellular component	0.00124206	0.00222196
	GO:0035267	9	8	NuA4 histone acetyltransferase complex	XP_024330501.1;XP_024331545.1;XP_024331815.1;XP_024330672.1;XP_024332002.1;XP_024331159.1;XP_024330829.1;XP_024331652.1	Cellular component	0.00124206	0.00222196
	GO:0043022	9	8	ribosome binding	XP_024330346.1;XP_024332284.1;XP_024332374.1;XP_024330366.1;XP_024331767.1;XP_024330510.1;XP_024332413.1;XP_024330382.1	Molecular function	0.00124206	0.00222196
	GO:0005666	10	7	RNA polymerase III complex	XP_024330608.1;XP_024331128.1;XP_024331461.1;XP_024329964.1;XP_024332222.1;XP_024331702.1;XP_024332238.1	Cellular component	0.0397827	0.0676012
	GO:0001056	10	7	RNA polymerase III activity	XP_024330608.1;XP_024331128.1;XP_024331461.1;XP_024331963.1;XP_024329964.1;XP_024332222.1;XP_024332238.1	Molecular function	0.0397827	0.0676012
	GO:0006606	10	7	protein import into nucleus	XP_024330717.1;XP_024330928.1;XP_024330582.1;XP_024330710.1;XP_024331927.1;XP_024331822.1;XP_024332189.1	Biological process	0.0397827	0.0676012
	GO:0005576	9	7	extracellular region	XP_024330643.1;XP_024331260.1;XP_024331432.1;XP_024329929.1;XP_024330866.1;XP_024330820.1;XP_024329884.1	Cellular component	0.0136605	0.0238195
	GO:0005768	9	7	endosome	XP_024330470.1;XP_024332102.1;XP_024331672.1;XP_024331357.1;XP_024332384.1;XP_024331713.1;XP_024330935.1	Cellular component	0.0136605	0.0238195
	GO:0048471	9	7	perinuclear region of cytoplasm	XP_024329851.1;XP_024329929.1;XP_024330470.1;XP_024331835.1;XP_024332092.1;XP_024331515.1;XP_024330457.1	Cellular component	0.0136605	0.0238195
	GO:0110165	9	7	cellular anatomical entity	XP_024331098.1;XP_024331292.1;XP_024332141.1;XP_024331332.1;XP_024331378.1;XP_024330776.1;XP_024330219.1	Cellular component	0.0136605	0.0238195
	GO:0004175	9	7	endopeptidase activity	XP_024331404.1;XP_024331851.1;XP_024331353.1;XP_024330780.1;XP_024330967.1;XP_024331302.1;XP_024330929.1	Molecular function	0.0136605	0.0238195
	GO:0008094	9	7	ATP-dependent activity, acting on DNA	XP_024330501.1;XP_024332327.1;XP_024331291.1;XP_024330672.1;XP_024330899.1;XP_024330442.1;XP_024330457.1	Molecular function	0.0136605	0.0238195
	GO:0008540	7	7	proteasome regulatory particle, base subcomplex	XP_024331367.1;XP_024331432.1;XP_024331835.1;XP_024331693.1;XP_024331739.1;XP_024330929.1;XP_024331146.1	Cellular component	0	0
	GO:0030145	7	7	manganese ion binding	XP_024331497.1;XP_024332141.1;XP_024330109.1;XP_024331168.1;XP_024332148.1;XP_024331812.1;XP_024330654.1	Molecular function	0	0
	GO:0031267	7	7	small GTPase binding	XP_024331656.1;XP_024330582.1;XP_024330753.1;XP_024332286.1;XP_024331822.1;XP_024331515.1;XP_024331448.1	Molecular function	0	0
	GO:0006897	7	7	endocytosis	XP_024331672.1;XP_024331357.1;XP_024332384.1;XP_024330831.1;XP_024332118.1;XP_024331713.1;XP_024332251.1	Biological process	0	0
	GO:0015935	8	6	small ribosomal subunit	XP_024330794.1;XP_024331694.1;XP_024331767.1;XP_024330659.1;XP_024331095.1;XP_024330475.1	Cellular component	0.0258825	0.0441261
	GO:0140445	8	6	chromosome, telomeric repeat region	XP_024331659.1;XP_024331497.1;XP_024331103.1;XP_024331041.1;XP_024331700.1;XP_024331150.1	Cellular component	0.0258825	0.0441261
	GO:0006268	8	6	DNA unwinding involved in DNA replication	XP_024331722.1;XP_024331508.1;XP_024331108.1;XP_024331270.1;XP_024332220.1;XP_024330457.1	Biological process	0.0258825	0.0441261
	GO:0009793	8	6	embryo development ending in seed dormancy	XP_024331478.1;XP_024330086.1;XP_024331831.1;XP_024331183.1;XP_024331287.1;XP_024331813.1	Biological process	0.0258825	0.0441261
	GO:0019773	7	6	proteasome core complex, alpha-subunit complex	XP_024331388.1;XP_024331404.1;XP_024331065.1;XP_024331661.1;XP_024330100.1;XP_024332436.1	Cellular component	0.00552946	0.00983226
	GO:0005085	6	6	guanyl-nucleotide exchange factor activity	XP_024330710.1;XP_024331653.1;XP_024331407.1;XP_024332010.1;XP_024331332.1;XP_024331832.1	Molecular function	0	0
	GO:0000055	6	6	ribosomal large subunit export from nucleus	XP_024330928.1;XP_024330673.1;XP_024332184.1;XP_024329849.1;XP_024331356.1;XP_024331448.1	Biological process	0	0
	GO:0005643	7	5	nuclear pore	XP_024330928.1;XP_024330582.1;XP_024331822.1;XP_024331515.1;XP_024332189.1	Cellular component	0.0483779	0.0816698
	GO:0005938	7	5	cell cortex	XP_024330575.1;XP_024332456.1;XP_024330753.1;XP_024331485.1;XP_024332442.1	Cellular component	0.0483779	0.0816698
	GO:0017101	7	5	aminoacyl-tRNA synthetase multienzyme complex	XP_024331292.1;XP_024330384.1;XP_024329855.1;XP_024331852.1;XP_024331238.1	Cellular component	0.0483779	0.0816698
	GO:0030659	7	5	cytoplasmic vesicle membrane	XP_024332313.1;XP_024330217.1;XP_024332200.1;XP_024331713.1;XP_024330219.1	Cellular component	0.0483779	0.0816698
	GO:0031965	7	5	nuclear membrane	XP_024330928.1;XP_024330429.1;XP_024331822.1;XP_024331515.1;XP_024331448.1	Cellular component	0.0483779	0.0816698
	GO:0008237	7	5	metallopeptidase activity	XP_024332141.1;XP_024330866.1;XP_024330820.1;XP_024330463.1;XP_024330365.1	Molecular function	0.0483779	0.0816698
	GO:0022857	7	5	transmembrane transporter activity	XP_024331847.1;XP_024330492.1;XP_024332447.1;XP_024330695.1;XP_024332425.1	Molecular function	0.0483779	0.0816698
	GO:0006890	7	5	retrograde vesicle-mediated transport, Golgi to endoplasmic reticulum	XP_024331094.1;XP_024332245.1;XP_024330470.1;XP_024331858.1;XP_024330957.1	Biological process	0.0483779	0.0816698
	GO:0009506	6	5	plasmodesma	XP_024330637.1;XP_024330054.1;XP_024331580.1;XP_024331841.1;XP_024331287.1	Cellular component	0.0116507	0.0204703
	GO:0019774	6	5	proteasome core complex, beta-subunit complex	XP_024331851.1;XP_024331353.1;XP_024330780.1;XP_024330967.1;XP_024330541.1	Cellular component	0.0116507	0.0204703
	GO:0019899	6	5	enzyme binding	XP_024332370.1;XP_024330459.1;XP_024331822.1;XP_024330457.1;XP_024332475.1	Molecular function	0.0116507	0.0204703
	GO:0036402	6	5	proteasome-activating activity	XP_024331367.1;XP_024331432.1;XP_024331835.1;XP_024332111.1;XP_024331146.1	Molecular function	0.0116507	0.0204703
	GO:0000226	6	5	microtubule cytoskeleton organization	XP_024331183.1;XP_024330758.1;XP_024331964.1;XP_024332175.1;XP_024331182.1	Biological process	0.0116507	0.0204703
	GO:0006879	6	5	intracellular iron ion homeostasis	XP_024330491.1;XP_024331451.1;XP_024330870.1;XP_024330822.1;XP_024330492.1	Biological process	0.0116507	0.0204703
	GO:0016573	6	5	histone acetylation	XP_024330501.1;XP_024330672.1;XP_024330644.1;XP_024330829.1;XP_024331652.1	Biological process	0.0116507	0.0204703
	GO:0002161	5	5	aminoacyl-tRNA editing activity	XP_024330384.1;XP_024331160.1;XP_024332382.1;XP_024332305.1;XP_024331238.1	Molecular function	0	0
	GO:0000281	5	5	mitotic cytokinesis	XP_024330801.1;XP_024332456.1;XP_024330753.1;XP_024332002.1;XP_024332384.1	Biological process	0	0
	GO:0006913	5	5	nucleocytoplasmic transport	XP_024330928.1;XP_024330582.1;XP_024331515.1;XP_024331448.1;XP_024332189.1	Biological process	0	0
	GO:0009408	5	5	response to heat	XP_024332406.1;XP_024331735.1;XP_024332092.1;XP_024331168.1;XP_024330054.1	Biological process	0	0
	GO:0106074	5	5	aminoacyl-tRNA metabolism involved in translational fidelity	XP_024330384.1;XP_024331160.1;XP_024332304.1;XP_024332382.1;XP_024332305.1	Biological process	0	0
	GO:0005743	5	4	mitochondrial inner membrane	XP_024330491.1;XP_024331451.1;XP_024330870.1;XP_024330822.1	Cellular component	0.0245256	0.0419511
	GO:0005764	5	4	lysosome	XP_024331847.1;XP_024331357.1;XP_024331238.1;XP_024330935.1	Cellular component	0.0245256	0.0419511
	GO:0005935	5	4	cellular bud neck	XP_024330801.1;XP_024331961.1;XP_024332313.1;XP_024332118.1	Cellular component	0.0245256	0.0419511
	GO:0032154	5	4	cleavage furrow	XP_024331698.1;XP_024330753.1;XP_024331357.1;XP_024330831.1	Cellular component	0.0245256	0.0419511
	GO:0034515	5	4	proteasome storage granule	XP_024331388.1;XP_024331739.1;XP_024330929.1;XP_024332453.1	Cellular component	0.0245256	0.0419511
	GO:0045202	5	4	synapse	XP_024331767.1;XP_024330737.1;XP_024331772.1;XP_024330100.1	Cellular component	0.0245256	0.0419511
	GO:0003727	5	4	single-stranded RNA binding	XP_024331624.1;XP_024331508.1;XP_024331955.1;XP_024332449.1	Molecular function	0.0245256	0.0419511
	GO:0004177	5	4	aminopeptidase activity	XP_024332141.1;XP_024330866.1;XP_024330820.1;XP_024330109.1	Molecular function	0.0245256	0.0419511
	GO:0016757	5	4	glycosyltransferase activity	XP_024331948.1;XP_024329867.1;XP_024332313.1;XP_024331285.1	Molecular function	0.0245256	0.0419511
	GO:0031369	5	4	translation initiation factor binding	XP_024330346.1;XP_024331653.1;XP_024331245.1;XP_024332449.1	Molecular function	0.0245256	0.0419511
	GO:0050661	5	4	NADP binding	XP_024331351.1;XP_024332099.1;XP_024332295.1;XP_024332205.1	Molecular function	0.0245256	0.0419511
	GO:0140658	5	4	ATP-dependent chromatin remodeler activity	XP_024331881.1;XP_024331291.1;XP_024332225.1;XP_024331150.1	Molecular function	0.0245256	0.0419511
	GO:0000290	5	4	deadenylation-dependent decapping of nuclear-transcribed mRNA	XP_024330674.1;XP_024331386.1;XP_024330573.1;XP_024330654.1	Biological process	0.0245256	0.0419511
	GO:0006383	5	4	transcription by RNA polymerase III	XP_024330608.1;XP_024331128.1;XP_024329964.1;XP_024331702.1	Biological process	0.0245256	0.0419511
	GO:0019538	5	4	protein metabolic process	XP_024332382.1;XP_024330109.1;XP_024330135.1;XP_024330165.1	Biological process	0.0245256	0.0419511
	GO:0046034	5	4	ATP metabolic process	XP_024329929.1;XP_024331810.1;XP_024331618.1;XP_024331964.1	Biological process	0.0245256	0.0419511
	GO:0070936	5	4	protein K48-linked ubiquitination	XP_024331742.1;XP_024330280.1;XP_024331793.1;XP_024330165.1	Biological process	0.0245256	0.0419511
	GO:0098869	5	4	cellular oxidant detoxification	XP_024330936.1;XP_024332303.1;XP_024330332.1;XP_024330776.1	Biological process	0.0245256	0.0419511
	GO:0000151	4	4	ubiquitin ligase complex	XP_024330958.1;XP_024330280.1;XP_024331485.1;XP_024330165.1	Cellular component	0	0
	GO:0015630	4	4	microtubule cytoskeleton	XP_024332094.1;XP_024330801.1;XP_024332456.1;XP_024332442.1	Cellular component	0	0
	GO:0031011	4	4	Ino80 complex	XP_024330501.1;XP_024330672.1;XP_024331317.1;XP_024331150.1	Cellular component	0	0
	GO:0071162	4	4	CMG complex	XP_024331722.1;XP_024331108.1;XP_024331270.1;XP_024332220.1	Cellular component	0	0
	GO:0004298	4	4	threonine-type endopeptidase activity	XP_024331851.1;XP_024331353.1;XP_024330967.1;XP_024330541.1	Molecular function	0	0
	GO:0005200	4	4	structural constituent of cytoskeleton	XP_024330801.1;XP_024332456.1;XP_024330758.1;XP_024332175.1	Molecular function	0	0
	GO:0019706	4	4	protein-cysteine S-palmitoyltransferase activity	XP_024330262.1;XP_024331772.1;XP_024331788.1;XP_024330219.1	Molecular function	0	0
	GO:0000028	4	4	ribosomal small subunit assembly	XP_024331767.1;XP_024330849.1;XP_024332431.1;XP_024331095.1	Biological process	0	0
	GO:0000054	4	4	ribosomal subunit export from nucleus	XP_024330717.1;XP_024330710.1;XP_024331100.1;XP_024331448.1	Biological process	0	0
	GO:0006094	4	4	gluconeogenesis	XP_024331519.1;XP_024329763.1;XP_024331449.1;XP_024329963.1	Biological process	0	0
	GO:0006486	4	4	protein glycosylation	XP_024331153.1;XP_024329867.1;XP_024332355.1;XP_024331285.1	Biological process	0	0
	GO:0034599	4	4	cellular response to oxidative stress	XP_024332099.1;XP_024332342.1;XP_024332303.1;XP_024330285.1	Biological process	0	0
	GO:0043001	4	4	Golgi to plasma membrane protein transport	XP_024330470.1;XP_024332010.1;XP_024331357.1;XP_024331713.1	Biological process	0	0
	GO:0090630	4	4	activation of GTPase activity	XP_024329938.1;XP_024332439.1;XP_024331318.1;XP_024331515.1	Biological process	0	0
	GO:0000307	3	3	cyclin-dependent protein kinase holoenzyme complex	XP_024331103.1;XP_024331700.1;XP_024331099.1	Cellular component	0	0
	GO:0005628	3	3	prospore membrane	XP_024330801.1;XP_024332456.1;XP_024332313.1	Cellular component	0	0
	GO:0005758	3	3	mitochondrial intermembrane space	XP_024332314.1;XP_024331618.1;XP_024332076.1	Cellular component	0	0
	GO:0005940	3	3	septin ring	XP_024330801.1;XP_024332456.1;XP_024332442.1	Cellular component	0	0
	GO:0022624	3	3	proteasome accessory complex	XP_024331432.1;XP_024331835.1;XP_024330463.1	Cellular component	0	0
	GO:0031105	3	3	septin complex	XP_024330801.1;XP_024332456.1;XP_024332442.1	Cellular component	0	0
	GO:0043190	3	3	ATP-binding cassette (ABC) transporter complex	XP_024330491.1;XP_024331451.1;XP_024330870.1	Cellular component	0	0
	GO:0098978	3	3	glutamatergic synapse	XP_024329929.1;XP_024331742.1;XP_024331767.1	Cellular component	0	0
	GO:0004527	3	3	exonuclease activity	XP_024332176.1;XP_024329801.1;XP_024330135.1	Molecular function	0	0
	GO:0004721	3	3	phosphoprotein phosphatase activity	XP_024331730.1;XP_024331846.1;XP_024330285.1	Molecular function	0	0
	GO:0004722	3	3	protein serine/threonine phosphatase activity	XP_024331730.1;XP_024331846.1;XP_024330285.1	Molecular function	0	0
	GO:0008320	3	3	protein transmembrane transporter activity	XP_024330366.1;XP_024332190.1;XP_024331891.1	Molecular function	0	0
	GO:0015035	3	3	protein-disulfide reductase activity	XP_024331939.1;XP_024332342.1;XP_024330816.1	Molecular function	0	0
	GO:0015038	3	3	glutathione disulfide oxidoreductase activity	XP_024332342.1;XP_024330816.1;XP_024332303.1	Molecular function	0	0
	GO:0016409	3	3	palmitoyltransferase activity	XP_024330262.1;XP_024330141.1;XP_024331772.1	Molecular function	0	0
	GO:0031072	3	3	heat shock protein binding	XP_024330613.1;XP_024330241.1;XP_024332092.1	Molecular function	0	0
	GO:0043139	3	3	5'-3' DNA helicase activity	XP_024330501.1;XP_024331246.1;XP_024331045.1	Molecular function	0	0
	GO:0070180	3	3	large ribosomal subunit rRNA binding	XP_024330859.1;XP_024330737.1;XP_024329849.1	Molecular function	0	0
	GO:0070273	3	3	phosphatidylinositol-4-phosphate binding	XP_024330801.1;XP_024332456.1;XP_024331895.1	Molecular function	0	0
	GO:0140101	3	3	catalytic activity, acting on a tRNA	XP_024331292.1;XP_024331715.1;XP_024331282.1	Molecular function	0	0
	GO:0001649	3	3	osteoblast differentiation	XP_024331432.1;XP_024330384.1;XP_024331800.1	Biological process	0	0
	GO:0006405	3	3	RNA export from nucleus	XP_024330928.1;XP_024330582.1;XP_024332189.1	Biological process	0	0
	GO:0006406	3	3	mRNA export from nucleus	XP_024330928.1;XP_024330429.1;XP_024331448.1	Biological process	0	0
	GO:0006612	3	3	protein targeting to membrane	XP_024330262.1;XP_024331772.1;XP_024331788.1	Biological process	0	0
	GO:0006614	3	3	SRP-dependent cotranslational protein targeting to membrane	XP_024331701.1;XP_024331891.1;XP_024332253.1	Biological process	0	0
	GO:0006626	3	3	protein targeting to mitochondrion	XP_024330241.1;XP_024332190.1;XP_024332092.1	Biological process	0	0
	GO:0006915	3	3	apoptotic process	XP_024332076.1;XP_024330370.1;XP_024330935.1	Biological process	0	0
	GO:0007017	3	3	microtubule-based process	XP_024332025.1;XP_024330758.1;XP_024332175.1	Biological process	0	0
	GO:0007264	3	3	small GTPase mediated signal transduction	XP_024330602.1;XP_024331698.1;XP_024331332.1	Biological process	0	0
	GO:0016477	3	3	cell migration	XP_024331698.1;XP_024330438.1;XP_024330753.1	Biological process	0	0
	GO:0019430	3	3	removal of superoxide radicals	XP_024330936.1;XP_024331168.1;XP_024330332.1	Biological process	0	0
	GO:0030448	3	3	hyphal growth	XP_024332456.1;XP_024331285.1;XP_024332442.1	Biological process	0	0
	GO:0031048	3	3	regulatory ncRNA-mediated heterochromatin formation	XP_024329851.1;XP_024330829.1;XP_024332393.1	Biological process	0	0
	GO:0031204	3	3	post-translational protein targeting to membrane, translocation	XP_024330366.1;XP_024332208.1;XP_024332341.1	Biological process	0	0
	GO:0032436	3	3	positive regulation of proteasomal ubiquitin-dependent protein catabolic process	XP_024330958.1;XP_024329929.1;XP_024331700.1	Biological process	0	0
	GO:0032956	3	3	regulation of actin cytoskeleton organization	XP_024331698.1;XP_024330958.1;XP_024330285.1	Biological process	0	0
	GO:0035194	3	3	regulatory ncRNA-mediated post-transcriptional gene silencing	XP_024331624.1;XP_024330829.1;XP_024330903.1	Biological process	0	0
	GO:0042255	3	3	ribosome assembly	XP_024331787.1;XP_024330346.1;XP_024331046.1	Biological process	0	0
	GO:0051086	3	3	chaperone mediated protein folding independent of cofactor	XP_024331383.1;XP_024331581.1;XP_024330796.1	Biological process	0	0
	GO:0061621	3	3	canonical glycolysis	XP_024332099.1;XP_024329763.1;XP_024331449.1	Biological process	0	0
	GO:0061640	3	3	cytoskeleton-dependent cytokinesis	XP_024330801.1;XP_024332456.1;XP_024332442.1	Biological process	0	0
	GO:0070058	3	3	tRNA gene clustering	XP_024332082.1;XP_024331276.1;XP_024332469.1	Biological process	0	0
	GO:0070550	3	3	rDNA chromatin condensation	XP_024332082.1;XP_024331276.1;XP_024332469.1	Biological process	0	0
	GO:0070787	3	3	conidiophore development	XP_024332456.1;XP_024331285.1;XP_024332442.1	Biological process	0	0
	GO:1990426	3	3	mitotic recombination-dependent replication fork processing	XP_024331693.1;XP_024332288.1;XP_024330457.1	Biological process	0	0
	GO:1990918	3	3	double-strand break repair involved in meiotic recombination	XP_024331497.1;XP_024330899.1;XP_024330457.1	Biological process	0	0
	GO:0000144	2	2	cellular bud neck septin ring	XP_024330801.1;XP_024332456.1	Cellular component	0	0
	GO:0000800	2	2	lateral element	XP_024330899.1;XP_024330457.1	Cellular component	0	0
	GO:0005770	2	2	late endosome	XP_024332102.1;XP_024332384.1	Cellular component	0	0
	GO:0005784	2	2	Sec61 translocon complex	XP_024330366.1;XP_024332208.1	Cellular component	0	0
	GO:0005845	2	2	mRNA cap binding complex	XP_024331624.1;XP_024331386.1	Cellular component	0	0
	GO:0005851	2	2	eukaryotic translation initiation factor 2B complex	XP_024331653.1;XP_024331407.1	Cellular component	0	0
	GO:0005956	2	2	protein kinase CK2 complex	XP_024331830.1;XP_024331295.1	Cellular component	0	0
	GO:0005968	2	2	Rab-protein geranylgeranyltransferase complex	XP_024332286.1;XP_024330300.1	Cellular component	0	0
	GO:0005971	2	2	ribonucleoside-diphosphate reductase complex	XP_024330371.1;XP_024331790.1	Cellular component	0	0
	GO:0009331	2	2	glycerol-3-phosphate dehydrogenase complex	XP_024331798.1;XP_024329963.1	Cellular component	0	0
	GO:0030425	2	2	dendrite	XP_024331624.1;XP_024331515.1	Cellular component	0	0
	GO:0031012	2	2	extracellular matrix	XP_024331160.1;XP_024331345.1	Cellular component	0	0
	GO:0031207	2	2	Sec62/Sec63 complex	XP_024331891.1;XP_024332341.1	Cellular component	0	0
	GO:0031298	2	2	replication fork protection complex	XP_024332220.1;XP_024331378.1	Cellular component	0	0
	GO:0031391	2	2	Elg1 RFC-like complex	XP_024332348.1;XP_024330599.1	Cellular component	0	0
	GO:0031672	2	2	A band	XP_024330737.1;XP_024330828.1	Cellular component	0	0
	GO:0032044	2	2	DSIF complex	XP_024332454.1;XP_024331073.1	Cellular component	0	0
	GO:0032045	2	2	guanyl-nucleotide exchange factor complex	XP_024331653.1;XP_024331407.1	Cellular component	0	0
	GO:0032156	2	2	septin cytoskeleton	XP_024332456.1;XP_024332442.1	Cellular component	0	0
	GO:0032160	2	2	septin filament array	XP_024330801.1;XP_024332456.1	Cellular component	0	0
	GO:0034657	2	2	GID complex	XP_024330704.1;XP_024330217.1	Cellular component	0	0
	GO:0034774	2	2	secretory granule lumen	XP_024331432.1;XP_024329929.1	Cellular component	0	0
	GO:0036464	2	2	cytoplasmic ribonucleoprotein granule	XP_024331624.1;XP_024331432.1	Cellular component	0	0
	GO:0044614	2	2	nuclear pore cytoplasmic filaments	XP_024330928.1;XP_024331515.1	Cellular component	0	0
	GO:0070209	2	2	ASTRA complex	XP_024330501.1;XP_024331545.1	Cellular component	0	0
	GO:0071561	2	2	nucleus-vacuole junction	XP_024331672.1;XP_024331385.1	Cellular component	0	0
	GO:0071957	2	2	old mitotic spindle pole body	XP_024331103.1;XP_024331700.1	Cellular component	0	0
	GO:0071958	2	2	new mitotic spindle pole body	XP_024331103.1;XP_024331700.1	Cellular component	0	0
	GO:0097255	2	2	R2TP complex	XP_024330501.1;XP_024330672.1	Cellular component	0	0
	GO:1904813	2	2	ficolin-1-rich granule lumen	XP_024331432.1;XP_024329929.1	Cellular component	0	0
	GO:0000339	2	2	RNA cap binding	XP_024331386.1;XP_024332168.1	Molecular function	0	0
	GO:0000510	2	2	H3-H4 histone complex chaperone activity	XP_024332288.1;XP_024331475.1	Molecular function	0	0
	GO:0003730	2	2	mRNA 3'-UTR binding	XP_024330603.1;XP_024331748.1	Molecular function	0	0
	GO:0003746	2	2	translation elongation factor activity	XP_024329835.1;XP_024332413.1	Molecular function	0	0
	GO:0004368	2	2	glycerol-3-phosphate dehydrogenase (quinone) activity	XP_024331798.1;XP_024329963.1	Molecular function	0	0
	GO:0004497	2	2	monooxygenase activity	XP_024332133.1;XP_024330732.1	Molecular function	0	0
	GO:0004534	2	2	5'-3' RNA exonuclease activity	XP_024331645.1;XP_024331000.1	Molecular function	0	0
	GO:0004601	2	2	peroxidase activity	XP_024330936.1;XP_024330776.1	Molecular function	0	0
	GO:0004663	2	2	Rab geranylgeranyltransferase activity	XP_024332286.1;XP_024330300.1	Molecular function	0	0
	GO:0004748	2	2	ribonucleoside-diphosphate reductase activity, thioredoxin disulfide as acceptor	XP_024330371.1;XP_024331790.1	Molecular function	0	0
	GO:0004819	2	2	glutamine-tRNA ligase activity	XP_024331852.1;XP_024331238.1	Molecular function	0	0
	GO:0004839	2	2	ubiquitin activating enzyme activity	XP_024332126.1;XP_024331873.1	Molecular function	0	0
	GO:0005484	2	2	SNAP receptor activity	XP_024332421.1;XP_024330219.1	Molecular function	0	0
	GO:0005516	2	2	calmodulin binding	XP_024330575.1;XP_024331138.1	Molecular function	0	0
	GO:0008236	2	2	serine-type peptidase activity	XP_024332465.1;XP_024330935.1	Molecular function	0	0
	GO:0008409	2	2	5'-3' exonuclease activity	XP_024332148.1;XP_024329801.1	Molecular function	0	0
	GO:0008568	2	2	microtubule severing ATPase activity	XP_024331964.1;XP_024331182.1	Molecular function	0	0
	GO:0010314	2	2	phosphatidylinositol-5-phosphate binding	XP_024330801.1;XP_024332456.1	Molecular function	0	0
	GO:0016209	2	2	antioxidant activity	XP_024330936.1;XP_024331168.1	Molecular function	0	0
	GO:0016462	2	2	pyrophosphatase activity	XP_024332433.1;XP_024329762.1	Molecular function	0	0
	GO:0016538	2	2	cyclin-dependent protein serine/threonine kinase regulator activity	XP_024330689.1;XP_024331103.1	Molecular function	0	0
	GO:0016818	2	2	hydrolase activity, acting on acid anhydrides, in phosphorus-containing anhydrides	XP_024330468.1;XP_024329852.1	Molecular function	0	0
	GO:0017018	2	2	myosin phosphatase activity	XP_024331730.1;XP_024330285.1	Molecular function	0	0
	GO:0017056	2	2	structural constituent of nuclear pore	XP_024330928.1;XP_024332189.1	Molecular function	0	0
	GO:0019901	2	2	protein kinase binding	XP_024331698.1;XP_024330828.1	Molecular function	0	0
	GO:0031490	2	2	chromatin DNA binding	XP_024332297.1;XP_024329650.1	Molecular function	0	0
	GO:0035925	2	2	mRNA 3'-UTR AU-rich region binding	XP_024332370.1;XP_024331624.1	Molecular function	0	0
	GO:0036121	2	2	double-stranded DNA helicase activity	XP_024331045.1;XP_024330903.1	Molecular function	0	0
	GO:0042277	2	2	peptide binding	XP_024330866.1;XP_024330820.1	Molecular function	0	0
	GO:0043295	2	2	glutathione binding	XP_024331878.1;XP_024332342.1	Molecular function	0	0
	GO:0043539	2	2	protein serine/threonine kinase activator activity	XP_024331389.1;XP_024330831.1	Molecular function	0	0
	GO:0044389	2	2	ubiquitin-like protein ligase binding	XP_024332090.1;XP_024329929.1	Molecular function	0	0
	GO:0051287	2	2	NAD binding	XP_024332099.1;XP_024329963.1	Molecular function	0	0
	GO:0051500	2	2	D-tyrosyl-tRNA(Tyr) deacylase activity	XP_024332304.1;XP_024332305.1	Molecular function	0	0
	GO:0052745	2	2	inositol phosphate phosphatase activity	XP_024332384.1;XP_024332433.1	Molecular function	0	0
	GO:0061133	2	2	endopeptidase activator activity	XP_024330463.1;XP_024330780.1	Molecular function	0	0
	GO:0097358	2	2	D-leucyl-tRNA(Leu) deacylase activity	XP_024332304.1;XP_024332305.1	Molecular function	0	0
	GO:0000183	2	2	rDNA heterochromatin formation	XP_024331814.1;XP_024331652.1	Biological process	0	0
	GO:0000291	2	2	nuclear-transcribed mRNA catabolic process, exonucleolytic	XP_024331000.1;XP_024332449.1	Biological process	0	0
	GO:0000460	2	2	maturation of 5.8S rRNA	XP_024330469.1;XP_024330458.1	Biological process	0	0
	GO:0000921	2	2	septin ring assembly	XP_024330801.1;XP_024332456.1	Biological process	0	0
	GO:0006072	2	2	glycerol-3-phosphate metabolic process	XP_024331798.1;XP_024329963.1	Biological process	0	0
	GO:0006261	2	2	DNA-templated DNA replication	XP_024330449.1;XP_024330599.1	Biological process	0	0
	GO:0006308	2	2	DNA catabolic process	XP_024332444.1;XP_024331293.1	Biological process	0	0
	GO:0006409	2	2	tRNA export from nucleus	XP_024330928.1;XP_024330968.1	Biological process	0	0
	GO:0006414	2	2	translational elongation	XP_024329835.1;XP_024332413.1	Biological process	0	0
	GO:0006425	2	2	glutaminyl-tRNA aminoacylation	XP_024331852.1;XP_024331238.1	Biological process	0	0
	GO:0006446	2	2	regulation of translational initiation	XP_024330346.1;XP_024331653.1	Biological process	0	0
	GO:0006458	2	2	'de novo' protein folding	XP_024329851.1;XP_024332092.1	Biological process	0	0
	GO:0006750	2	2	glutathione biosynthetic process	XP_024331878.1;XP_024331575.1	Biological process	0	0
	GO:0007039	2	2	protein catabolic process in the vacuole	XP_024332465.1;XP_024330217.1	Biological process	0	0
	GO:0007623	2	2	circadian rhythm	XP_024331022.1;XP_024330592.1	Biological process	0	0
	GO:0008361	2	2	regulation of cell size	XP_024331710.1;XP_024331238.1	Biological process	0	0
	GO:0008612	2	2	peptidyl-lysine modification to peptidyl-hypusine	XP_024330979.1;XP_024331415.1	Biological process	0	0
	GO:0009298	2	2	GDP-mannose biosynthetic process	XP_024329962.1;XP_024332355.1	Biological process	0	0
	GO:0009630	2	2	gravitropism	XP_024331183.1;XP_024331000.1	Biological process	0	0
	GO:0010286	2	2	heat acclimation	XP_024330936.1;XP_024331000.1	Biological process	0	0
	GO:0010499	2	2	proteasomal ubiquitin-independent protein catabolic process	XP_024331388.1;XP_024330780.1	Biological process	0	0
	GO:0010501	2	2	RNA secondary structure unwinding	XP_024331624.1;XP_024330559.1	Biological process	0	0
	GO:0010619	2	2	adenylate cyclase-activating glucose-activated G protein-coupled receptor signaling pathway	XP_024329851.1;XP_024332202.1	Biological process	0	0
	GO:0010628	2	2	positive regulation of gene expression	XP_024330592.1;XP_024331575.1	Biological process	0	0
	GO:0016239	2	2	positive regulation of macroautophagy	XP_024331099.1;XP_024331652.1	Biological process	0	0
	GO:0018230	2	2	peptidyl-L-cysteine S-palmitoylation	XP_024330262.1;XP_024331772.1	Biological process	0	0
	GO:0018344	2	2	protein geranylgeranylation	XP_024332286.1;XP_024330300.1	Biological process	0	0
	GO:0019236	2	2	response to pheromone	XP_024330284.1;XP_024330710.1	Biological process	0	0
	GO:0019563	2	2	glycerol catabolic process	XP_024331798.1;XP_024331449.1	Biological process	0	0
	GO:0031030	2	2	negative regulation of septation initiation signaling	XP_024332203.1;XP_024331846.1	Biological process	0	0
	GO:0031047	2	2	regulatory ncRNA-mediated gene silencing	XP_024331624.1;XP_024332168.1	Biological process	0	0
	GO:0031505	2	2	fungal-type cell wall organization	XP_024331285.1;XP_024331099.1	Biological process	0	0
	GO:0032786	2	2	positive regulation of DNA-templated transcription, elongation	XP_024330559.1;XP_024331073.1	Biological process	0	0
	GO:0032878	2	2	regulation of establishment or maintenance of cell polarity	XP_024331099.1;XP_024331435.1	Biological process	0	0
	GO:0033554	2	2	cellular response to stress	XP_024330936.1;XP_024332455.1	Biological process	0	0
	GO:0034080	2	2	CENP-A containing chromatin assembly	XP_024331488.1;XP_024331150.1	Biological process	0	0
	GO:0034198	2	2	cellular response to amino acid starvation	XP_024330737.1;XP_024331238.1	Biological process	0	0
	GO:0034243	2	2	regulation of transcription elongation by RNA polymerase II	XP_024331735.1;XP_024331073.1	Biological process	0	0
	GO:0035023	2	2	regulation of Rho protein signal transduction	XP_024331698.1;XP_024331832.1	Biological process	0	0
	GO:0035269	2	2	protein O-linked mannosylation	XP_024329867.1;XP_024331285.1	Biological process	0	0
	GO:0035891	2	2	exit from host cell	XP_024331434.1;XP_024332358.1	Biological process	0	0
	GO:0036211	2	2	protein modification process	XP_024332090.1;XP_024331012.1	Biological process	0	0
	GO:0040001	2	2	establishment of mitotic spindle localization	XP_024331698.1;XP_024331822.1	Biological process	0	0
	GO:0042026	2	2	protein refolding	XP_024332406.1;XP_024332092.1	Biological process	0	0
	GO:0042098	2	2	T cell proliferation	XP_024329809.1;XP_024331514.1	Biological process	0	0
	GO:0042148	2	2	strand invasion	XP_024330899.1;XP_024330457.1	Biological process	0	0
	GO:0042307	2	2	positive regulation of protein import into nucleus	XP_024331700.1;XP_024332189.1	Biological process	0	0
	GO:0043928	2	2	exonucleolytic catabolism of deadenylated mRNA	XP_024331839.1;XP_024332259.1	Biological process	0	0
	GO:0044319	2	2	wound healing, spreading of cells	XP_024330602.1;XP_024331698.1	Biological process	0	0
	GO:0044572	2	2	[4Fe-4S] cluster assembly	XP_024332295.1;XP_024330816.1	Biological process	0	0
	GO:0044772	2	2	mitotic cell cycle phase transition	XP_024330689.1;XP_024331103.1	Biological process	0	0
	GO:0045184	2	2	establishment of protein localization	XP_024329929.1;XP_024331822.1	Biological process	0	0
	GO:0046513	2	2	ceramide biosynthetic process	XP_024332300.1;XP_024331921.1	Biological process	0	0
	GO:0048477	2	2	oogenesis	XP_024330899.1;XP_024332189.1	Biological process	0	0
	GO:0051865	2	2	protein autoubiquitination	XP_024331742.1;XP_024330457.1	Biological process	0	0
	GO:0060213	2	2	positive regulation of nuclear-transcribed mRNA poly(A) tail shortening	XP_024331624.1;XP_024332449.1	Biological process	0	0
	GO:0061484	2	2	hematopoietic stem cell homeostasis	XP_024331179.1;XP_024331357.1	Biological process	0	0
	GO:0070887	2	2	cellular response to chemical stimulus	XP_024331168.1;XP_024332303.1	Biological process	0	0
	GO:0070922	2	2	RISC complex assembly	XP_024331624.1;XP_024331043.1	Biological process	0	0
	GO:0071480	2	2	cellular response to gamma radiation	XP_024329848.1;XP_024330457.1	Biological process	0	0
	GO:0072435	2	2	response to mitotic G2 DNA damage checkpoint signaling	XP_024331710.1;XP_024331700.1	Biological process	0	0
	GO:0110045	2	2	negative regulation of cell cycle switching, mitotic to meiotic cell cycle	XP_024331700.1;XP_024332001.1	Biological process	0	0
	GO:0120113	2	2	cytoplasm to vacuole transport by the NVT pathway	XP_024330958.1;XP_024330866.1	Biological process	0	0
	GO:1900087	2	2	positive regulation of G1/S transition of mitotic cell cycle	XP_024330737.1;XP_024331793.1	Biological process	0	0
	GO:1900829	2	2	D-tyrosine catabolic process	XP_024332304.1;XP_024332305.1	Biological process	0	0
	GO:1900832	2	2	D-leucine catabolic process	XP_024332304.1;XP_024332305.1	Biological process	0	0
	GO:1901135	2	2	carbohydrate derivative metabolic process	XP_024331260.1;XP_024331519.1	Biological process	0	0
	GO:1901800	2	2	positive regulation of proteasomal protein catabolic process	XP_024331432.1;XP_024331835.1	Biological process	0	0
	GO:1901987	2	2	regulation of cell cycle phase transition	XP_024331389.1;XP_024331099.1	Biological process	0	0
	GO:1902766	2	2	skeletal muscle satellite cell migration	XP_024330602.1;XP_024331698.1	Biological process	0	0
	GO:1903342	2	2	negative regulation of meiotic DNA double-strand break formation	XP_024331276.1;XP_024332469.1	Biological process	0	0
	GO:1904749	2	2	regulation of protein localization to nucleolus	XP_024331961.1;XP_024332184.1	Biological process	0	0
	GO:1905634	2	2	regulation of protein localization to chromatin	XP_024329929.1;XP_024329801.1	Biological process	0	0
	GO:0000015	1	1	phosphopyruvate hydratase complex	XP_024330570.1	Cellular component	0	0
	GO:0000113	1	1	nucleotide-excision repair factor 4 complex	XP_024331291.1	Cellular component	0	0
	GO:0000152	1	1	nuclear ubiquitin ligase complex	XP_024330457.1	Cellular component	0	0
	GO:0000328	1	1	fungal-type vacuole lumen	XP_024330866.1	Cellular component	0	0
	GO:0000346	1	1	transcription export complex	XP_024330559.1	Cellular component	0	0
	GO:0000407	1	1	phagophore assembly site	XP_024331672.1	Cellular component	0	0
	GO:0000417	1	1	HIR complex	XP_024331475.1	Cellular component	0	0
	GO:0000506	1	1	glycosylphosphatidylinositol-N-acetylglucosaminyltransferase (GPI-GnT) complex	XP_024329807.1	Cellular component	0	0
	GO:0000935	1	1	division septum	XP_024332101.1	Cellular component	0	0
	GO:0001400	1	1	mating projection base	XP_024332456.1	Cellular component	0	0
	GO:0001652	1	1	granular component	XP_024331800.1	Cellular component	0	0
	GO:0001673	1	1	male germ cell nucleus	XP_024330457.1	Cellular component	0	0
	GO:0005604	1	1	basement membrane	XP_024331767.1	Cellular component	0	0
	GO:0005619	1	1	ascospore wall	XP_024332456.1	Cellular component	0	0
	GO:0005621	1	1	cellular bud scar	XP_024330801.1	Cellular component	0	0
	GO:0005637	1	1	nuclear inner membrane	XP_024332208.1	Cellular component	0	0
	GO:0005642	1	1	annulate lamellae	XP_024331448.1	Cellular component	0	0
	GO:0005662	1	1	DNA replication factor A complex	XP_024331659.1	Cellular component	0	0
	GO:0005677	1	1	chromatin silencing complex	XP_024331814.1	Cellular component	0	0
	GO:0005742	1	1	mitochondrial outer membrane translocase complex	XP_024332190.1	Cellular component	0	0
	GO:0005785	1	1	signal recognition particle receptor complex	XP_024331701.1	Cellular component	0	0
	GO:0005846	1	1	nuclear cap binding complex	XP_024332168.1	Cellular component	0	0
	GO:0005849	1	1	mRNA cleavage factor complex	XP_024331043.1	Cellular component	0	0
	GO:0005937	1	1	mating projection	XP_024330801.1	Cellular component	0	0
	GO:0008622	1	1	epsilon DNA polymerase complex	XP_024331831.1	Cellular component	0	0
	GO:0009277	1	1	fungal-type cell wall	XP_024332099.1	Cellular component	0	0
	GO:0016235	1	1	aggresome	XP_024331515.1	Cellular component	0	0
	GO:0016442	1	1	RISC complex	XP_024331624.1	Cellular component	0	0
	GO:0016586	1	1	RSC-type complex	XP_024331328.1	Cellular component	0	0
	GO:0016593	1	1	Cdc73/Paf1 complex	XP_024330465.1	Cellular component	0	0
	GO:0017054	1	1	negative cofactor 2 complex	XP_024330474.1	Cellular component	0	0
	GO:0017059	1	1	serine C-palmitoyltransferase complex	XP_024331921.1	Cellular component	0	0
	GO:0030018	1	1	Z disc	XP_024330828.1	Cellular component	0	0
	GO:0030027	1	1	lamellipodium	XP_024330438.1	Cellular component	0	0
	GO:0030054	1	1	cell junction	XP_024331772.1	Cellular component	0	0
	GO:0030287	1	1	cell wall-bounded periplasmic space	XP_024330820.1	Cellular component	0	0
	GO:0030428	1	1	cell septum	XP_024332313.1	Cellular component	0	0
	GO:0030479	1	1	actin cortical patch	XP_024332118.1	Cellular component	0	0
	GO:0030893	1	1	meiotic cohesin complex	XP_024330442.1	Cellular component	0	0
	GO:0031211	1	1	endoplasmic reticulum palmitoyltransferase complex	XP_024331788.1	Cellular component	0	0
	GO:0031252	1	1	cell leading edge	XP_024330438.1	Cellular component	0	0
	GO:0031254	1	1	cell trailing edge	XP_024330753.1	Cellular component	0	0
	GO:0031389	1	1	Rad17 RFC-like complex	XP_024332348.1	Cellular component	0	0
	GO:0031390	1	1	Ctf18 RFC-like complex	XP_024332348.1	Cellular component	0	0
	GO:0031416	1	1	NatB complex	XP_024330657.1	Cellular component	0	0
	GO:0031463	1	1	Cul3-RING ubiquitin ligase complex	XP_024331291.1	Cellular component	0	0
	GO:0031533	1	1	mRNA cap methyltransferase complex	XP_024330137.1	Cellular component	0	0
	GO:0031597	1	1	cytosolic proteasome complex	XP_024330463.1	Cellular component	0	0
	GO:0031616	1	1	spindle pole centrosome	XP_024332094.1	Cellular component	0	0
	GO:0031941	1	1	filamentous actin	XP_024331138.1	Cellular component	0	0
	GO:0031982	1	1	vesicle	XP_024331138.1	Cellular component	0	0
	GO:0032039	1	1	integrator complex	XP_024331840.1	Cellular component	0	0
	GO:0032133	1	1	chromosome passenger complex	XP_024332094.1	Cellular component	0	0
	GO:0033178	1	1	proton-transporting two-sector ATPase complex, catalytic domain	XP_024331319.1	Cellular component	0	0
	GO:0033179	1	1	proton-transporting V-type ATPase, V0 domain	XP_024331164.1	Cellular component	0	0
	GO:0033181	1	1	plasma membrane proton-transporting V-type ATPase complex	XP_024331319.1	Cellular component	0	0
	GO:0033203	1	1	DNA helicase A complex	XP_024331045.1	Cellular component	0	0
	GO:0033597	1	1	mitotic checkpoint complex	XP_024332243.1	Cellular component	0	0
	GO:0034271	1	1	phosphatidylinositol 3-kinase complex, class III, type I	XP_024331672.1	Cellular component	0	0
	GO:0034272	1	1	phosphatidylinositol 3-kinase complex, class III, type II	XP_024331672.1	Cellular component	0	0
	GO:0034708	1	1	methyltransferase complex	XP_024331031.1	Cellular component	0	0
	GO:0035339	1	1	SPOTS complex	XP_024330379.1	Cellular component	0	0
	GO:0035578	1	1	azurophil granule lumen	XP_024329929.1	Cellular component	0	0
	GO:0036513	1	1	Derlin-1 retrotranslocation complex	XP_024329929.1	Cellular component	0	0
	GO:0042564	1	1	NLS-dependent protein nuclear import complex	XP_024331822.1	Cellular component	0	0
	GO:0042597	1	1	periplasmic space	XP_024330820.1	Cellular component	0	0
	GO:0042641	1	1	actomyosin	XP_024330438.1	Cellular component	0	0
	GO:0043197	1	1	dendritic spine	XP_024331698.1	Cellular component	0	0
	GO:0043204	1	1	perikaryon	XP_024332102.1	Cellular component	0	0
	GO:0043224	1	1	nuclear SCF ubiquitin ligase complex	XP_024330120.1	Cellular component	0	0
	GO:0043494	1	1	CLRC complex	XP_024330120.1	Cellular component	0	0
	GO:0043599	1	1	nuclear DNA replication factor C complex	XP_024332348.1	Cellular component	0	0
	GO:0044233	1	1	mitochondria-associated endoplasmic reticulum membrane	XP_024330127.1	Cellular component	0	0
	GO:0044391	1	1	ribosomal subunit	XP_024329882.1	Cellular component	0	0
	GO:0044611	1	1	nuclear pore inner ring	XP_024332189.1	Cellular component	0	0
	GO:0044613	1	1	nuclear pore central transport channel	XP_024330928.1	Cellular component	0	0
	GO:0044615	1	1	nuclear pore nuclear basket	XP_024330429.1	Cellular component	0	0
	GO:0044841	1	1	gut granule membrane	XP_024332418.1	Cellular component	0	0
	GO:0045009	1	1	chitosome	XP_024332313.1	Cellular component	0	0
	GO:0048046	1	1	apoplast	XP_024331831.1	Cellular component	0	0
	GO:0048269	1	1	methionine adenosyltransferase complex	XP_024331022.1	Cellular component	0	0
	GO:0048476	1	1	Holliday junction resolvase complex	XP_024331293.1	Cellular component	0	0
	GO:0048500	1	1	signal recognition particle	XP_024332253.1	Cellular component	0	0
	GO:0055037	1	1	recycling endosome	XP_024332384.1	Cellular component	0	0
	GO:0061957	1	1	NVT complex	XP_024330866.1	Cellular component	0	0
	GO:0062023	1	1	collagen-containing extracellular matrix	XP_024331767.1	Cellular component	0	0
	GO:0070258	1	1	inner membrane pellicle complex	XP_024330141.1	Cellular component	0	0
	GO:0070382	1	1	exocytic vesicle	XP_024330831.1	Cellular component	0	0
	GO:0070390	1	1	transcription export complex 2	XP_024330429.1	Cellular component	0	0
	GO:0070578	1	1	RISC-loading complex	XP_024331624.1	Cellular component	0	0
	GO:0070939	1	1	Dsl1/NZR complex	XP_024331858.1	Cellular component	0	0
	GO:0071261	1	1	Ssh1 translocon complex	XP_024332208.1	Cellular component	0	0
	GO:0071339	1	1	MLL1 complex	XP_024331509.1	Cellular component	0	0
	GO:0071521	1	1	Cdc42 GTPase complex	XP_024330831.1	Cellular component	0	0
	GO:0071598	1	1	neuronal ribonucleoprotein granule	XP_024330903.1	Cellular component	0	0
	GO:0071782	1	1	endoplasmic reticulum tubular network	XP_024331822.1	Cellular component	0	0
	GO:0072380	1	1	TRC complex	XP_024332092.1	Cellular component	0	0
	GO:0072487	1	1	MSL complex	XP_024331652.1	Cellular component	0	0
	GO:0090443	1	1	FAR/SIN/STRIPAK complex	XP_024331846.1	Cellular component	0	0
	GO:0090726	1	1	cortical dynamic polarity patch	XP_024330831.1	Cellular component	0	0
	GO:0097124	1	1	cyclin A2-CDK2 complex	XP_024330689.1	Cellular component	0	0
	GO:0097221	1	1	M/G1 phase-specific MADS box-forkhead transcription factor complex	XP_024332001.1	Cellular component	0	0
	GO:0097268	1	1	cytoophidium	XP_024329809.1	Cellular component	0	0
	GO:0097431	1	1	mitotic spindle pole	XP_024332094.1	Cellular component	0	0
	GO:0097575	1	1	lateral cell cortex	XP_024330831.1	Cellular component	0	0
	GO:0098654	1	1	CENP-A recruiting complex	XP_024331488.1	Cellular component	0	0
	GO:0098842	1	1	postsynaptic early endosome	XP_024332251.1	Cellular component	0	0
	GO:0099182	1	1	presynaptic intermediate filament cytoskeleton	XP_024330457.1	Cellular component	0	0
	GO:0099503	1	1	secretory vesicle	XP_024330054.1	Cellular component	0	0
	GO:0106068	1	1	SUMO ligase complex	XP_024331515.1	Cellular component	0	0
	GO:0120105	1	1	mitotic actomyosin contractile ring, intermediate layer	XP_024332101.1	Cellular component	0	0
	GO:0120115	1	1	Lsm2-8 complex	XP_024331118.1	Cellular component	0	0
	GO:0140453	1	1	protein aggregate center	XP_024329851.1	Cellular component	0	0
	GO:1902716	1	1	cell cortex of growing cell tip	XP_024330831.1	Cellular component	0	0
	GO:1904115	1	1	axon cytoplasm	XP_024331515.1	Cellular component	0	0
	GO:1904423	1	1	dehydrodolichyl diphosphate synthase complex	XP_024331153.1	Cellular component	0	0
	GO:1904949	1	1	ATPase complex	XP_024329929.1	Cellular component	0	0
	GO:1905754	1	1	ascospore-type prospore nucleus	XP_024331739.1	Cellular component	0	0
	GO:1990124	1	1	messenger ribonucleoprotein complex	XP_024330903.1	Cellular component	0	0
	GO:1990298	1	1	bub1-bub3 complex	XP_024332243.1	Cellular component	0	0
	GO:1990306	1	1	RSP5-BUL ubiquitin ligase complex	XP_024330958.1	Cellular component	0	0
	GO:1990315	1	1	Mcs4 RR-MAPKKK complex	XP_024332099.1	Cellular component	0	0
	GO:1990317	1	1	Gin4 complex	XP_024332456.1	Cellular component	0	0
	GO:1990526	1	1	Ste12p-Dig1p-Dig2p complex	XP_024330284.1	Cellular component	0	0
	GO:1990527	1	1	Tec1p-Ste12p-Dig1p complex	XP_024330284.1	Cellular component	0	0
	GO:1990723	1	1	cytoplasmic periphery of the nuclear pore complex	XP_024331515.1	Cellular component	0	0
	GO:1990730	1	1	VCP-NSFL1C complex	XP_024329929.1	Cellular component	0	0
	GO:1990860	1	1	Pho85-Pho80 CDK-cyclin complex	XP_024331099.1	Cellular component	0	0
	GO:0000298	1	1	endopolyphosphatase activity	XP_024332433.1	Molecular function	0	0
	GO:0001046	1	1	core promoter sequence-specific DNA binding	XP_024331624.1	Molecular function	0	0
	GO:0001094	1	1	TFIID-class transcription factor complex binding	XP_024331800.1	Molecular function	0	0
	GO:0001097	1	1	TFIIH-class transcription factor complex binding	XP_024332219.1	Molecular function	0	0
	GO:0001227	1	1	DNA-binding transcription repressor activity, RNA polymerase II-specific	XP_024332001.1	Molecular function	0	0
	GO:0001618	1	1	virus receptor activity	XP_024332475.1	Molecular function	0	0
	GO:0001786	1	1	phosphatidylserine binding	XP_024331403.1	Molecular function	0	0
	GO:0002020	1	1	protease binding	XP_024332475.1	Molecular function	0	0
	GO:0002039	1	1	p53 binding	XP_024330031.1	Molecular function	0	0
	GO:0002094	1	1	polyprenyltransferase activity	XP_024331153.1	Molecular function	0	0
	GO:0003872	1	1	6-phosphofructokinase activity	XP_024332059.1	Molecular function	0	0
	GO:0003883	1	1	CTP synthase activity	XP_024329809.1	Molecular function	0	0
	GO:0003904	1	1	deoxyribodipyrimidine photo-lyase activity	XP_024331477.1	Molecular function	0	0
	GO:0003925	1	1	G protein activity	XP_024330831.1	Molecular function	0	0
	GO:0003951	1	1	NAD+ kinase activity	XP_024330179.1	Molecular function	0	0
	GO:0003977	1	1	UDP-N-acetylglucosamine diphosphorylase activity	XP_024331578.1	Molecular function	0	0
	GO:0003983	1	1	UTP:glucose-1-phosphate uridylyltransferase activity	XP_024331547.1	Molecular function	0	0
	GO:0004060	1	1	arylamine N-acetyltransferase activity	XP_024330657.1	Molecular function	0	0
	GO:0004071	1	1	aspartate-ammonia ligase activity	XP_024331040.1	Molecular function	0	0
	GO:0004100	1	1	chitin synthase activity	XP_024332313.1	Molecular function	0	0
	GO:0004167	1	1	dopachrome isomerase activity	XP_024331178.1	Molecular function	0	0
	GO:0004169	1	1	dolichyl-phosphate-mannose-protein mannosyltransferase activity	XP_024331285.1	Molecular function	0	0
	GO:0004309	1	1	exopolyphosphatase activity	XP_024329762.1	Molecular function	0	0
	GO:0004311	1	1	farnesyltranstransferase activity	XP_024330724.1	Molecular function	0	0
	GO:0004332	1	1	fructose-bisphosphate aldolase activity	XP_024332029.1	Molecular function	0	0
	GO:0004340	1	1	glucokinase activity	XP_024330607.1	Molecular function	0	0
	GO:0004345	1	1	glucose-6-phosphate dehydrogenase activity	XP_024331351.1	Molecular function	0	0
	GO:0004347	1	1	glucose-6-phosphate isomerase activity	XP_024331519.1	Molecular function	0	0
	GO:0004357	1	1	glutamate-cysteine ligase activity	XP_024331575.1	Molecular function	0	0
	GO:0004360	1	1	glutamine-fructose-6-phosphate transaminase (isomerizing) activity	XP_024330750.1	Molecular function	0	0
	GO:0004363	1	1	glutathione synthase activity	XP_024331878.1	Molecular function	0	0
	GO:0004364	1	1	glutathione transferase activity	XP_024332303.1	Molecular function	0	0
	GO:0004365	1	1	glyceraldehyde-3-phosphate dehydrogenase (NAD+) (phosphorylating) activity	XP_024332099.1	Molecular function	0	0
	GO:0004396	1	1	hexokinase activity	XP_024330607.1	Molecular function	0	0
	GO:0004420	1	1	hydroxymethylglutaryl-CoA reductase (NADPH) activity	XP_024330747.1	Molecular function	0	0
	GO:0004421	1	1	hydroxymethylglutaryl-CoA synthase activity	XP_024331676.1	Molecular function	0	0
	GO:0004427	1	1	inorganic diphosphate phosphatase activity	XP_024331687.1	Molecular function	0	0
	GO:0004467	1	1	long-chain fatty acid-CoA ligase activity	XP_024331795.1	Molecular function	0	0
	GO:0004475	1	1	mannose-1-phosphate guanylyltransferase (GTP) activity	XP_024332355.1	Molecular function	0	0
	GO:0004478	1	1	methionine adenosyltransferase activity	XP_024331022.1	Molecular function	0	0
	GO:0004484	1	1	mRNA guanylyltransferase activity	XP_024330137.1	Molecular function	0	0
	GO:0004568	1	1	chitinase activity	XP_024330643.1	Molecular function	0	0
	GO:0004582	1	1	dolichyl-phosphate beta-D-mannosyltransferase activity	XP_024329867.1	Molecular function	0	0
	GO:0004610	1	1	phosphoacetylglucosamine mutase activity	XP_024331959.1	Molecular function	0	0
	GO:0004615	1	1	phosphomannomutase activity	XP_024329962.1	Molecular function	0	0
	GO:0004616	1	1	phosphogluconate dehydrogenase (decarboxylating) activity	XP_024332205.1	Molecular function	0	0
	GO:0004618	1	1	phosphoglycerate kinase activity	XP_024329763.1	Molecular function	0	0
	GO:0004619	1	1	phosphoglycerate mutase activity	XP_024331812.1	Molecular function	0	0
	GO:0004631	1	1	phosphomevalonate kinase activity	XP_024331165.1	Molecular function	0	0
	GO:0004634	1	1	phosphopyruvate hydratase activity	XP_024330570.1	Molecular function	0	0
	GO:0004659	1	1	prenyltransferase activity	XP_024330300.1	Molecular function	0	0
	GO:0004699	1	1	calcium-independent protein kinase C activity	XP_024332101.1	Molecular function	0	0
	GO:0004713	1	1	protein tyrosine kinase activity	XP_024331435.1	Molecular function	0	0
	GO:0004743	1	1	pyruvate kinase activity	XP_024330354.1	Molecular function	0	0
	GO:0004751	1	1	ribose-5-phosphate isomerase activity	XP_024332056.1	Molecular function	0	0
	GO:0004758	1	1	serine C-palmitoyltransferase activity	XP_024331921.1	Molecular function	0	0
	GO:0004784	1	1	superoxide dismutase activity	XP_024331168.1	Molecular function	0	0
	GO:0004791	1	1	thioredoxin-disulfide reductase (NADP) activity	XP_024330332.1	Molecular function	0	0
	GO:0004802	1	1	transketolase activity	XP_024331260.1	Molecular function	0	0
	GO:0004807	1	1	triose-phosphate isomerase activity	XP_024331449.1	Molecular function	0	0
	GO:0004810	1	1	CCA tRNA nucleotidyltransferase activity	XP_024331715.1	Molecular function	0	0
	GO:0004813	1	1	alanine-tRNA ligase activity	XP_024332382.1	Molecular function	0	0
	GO:0004815	1	1	aspartate-tRNA ligase activity	XP_024329855.1	Molecular function	0	0
	GO:0004822	1	1	isoleucine-tRNA ligase activity	XP_024330384.1	Molecular function	0	0
	GO:0004823	1	1	leucine-tRNA ligase activity	XP_024331238.1	Molecular function	0	0
	GO:0004827	1	1	proline-tRNA ligase activity	XP_024331292.1	Molecular function	0	0
	GO:0004828	1	1	serine-tRNA ligase activity	XP_024331282.1	Molecular function	0	0
	GO:0004829	1	1	threonine-tRNA ligase activity	XP_024330647.1	Molecular function	0	0
	GO:0004832	1	1	valine-tRNA ligase activity	XP_024331160.1	Molecular function	0	0
	GO:0004857	1	1	enzyme inhibitor activity	XP_024330828.1	Molecular function	0	0
	GO:0004869	1	1	cysteine-type endopeptidase inhibitor activity	XP_024332475.1	Molecular function	0	0
	GO:0005047	1	1	signal recognition particle binding	XP_024331701.1	Molecular function	0	0
	GO:0005048	1	1	signal sequence binding	XP_024330366.1	Molecular function	0	0
	GO:0005049	1	1	nuclear export signal receptor activity	XP_024331448.1	Molecular function	0	0
	GO:0005055	1	1	laminin receptor activity	XP_024331767.1	Molecular function	0	0
	GO:0005092	1	1	GDP-dissociation inhibitor activity	XP_024330746.1	Molecular function	0	0
	GO:0005093	1	1	Rab GDP-dissociation inhibitor activity	XP_024331299.1	Molecular function	0	0
	GO:0005125	1	1	cytokine activity	XP_024331519.1	Molecular function	0	0
	GO:0005227	1	1	calcium activated cation channel activity	XP_024332323.1	Molecular function	0	0
	GO:0005459	1	1	UDP-galactose transmembrane transporter activity	XP_024331763.1	Molecular function	0	0
	GO:0005460	1	1	UDP-glucose transmembrane transporter activity	XP_024331763.1	Molecular function	0	0
	GO:0005507	1	1	copper ion binding	XP_024332314.1	Molecular function	0	0
	GO:0005536	1	1	glucose binding	XP_024330607.1	Molecular function	0	0
	GO:0008134	1	1	transcription factor binding	XP_024330856.1	Molecular function	0	0
	GO:0008160	1	1	protein tyrosine phosphatase activator activity	XP_024331614.1	Molecular function	0	0
	GO:0008296	1	1	3'-5'-DNA exonuclease activity	XP_024332444.1	Molecular function	0	0
	GO:0008310	1	1	single-stranded DNA 3'-5' DNA exonuclease activity	XP_024331497.1	Molecular function	0	0
	GO:0008318	1	1	protein prenyltransferase activity	XP_024330300.1	Molecular function	0	0
	GO:0008324	1	1	monoatomic cation transmembrane transporter activity	XP_024332418.1	Molecular function	0	0
	GO:0008379	1	1	thioredoxin peroxidase activity	XP_024330936.1	Molecular function	0	0
	GO:0008444	1	1	CDP-diacylglycerol-glycerol-3-phosphate 3-phosphatidyltransferase activity	XP_024332350.1	Molecular function	0	0
	GO:0008486	1	1	diphosphoinositol-polyphosphate diphosphatase activity	XP_024332433.1	Molecular function	0	0
	GO:0008649	1	1	rRNA methyltransferase activity	XP_024331800.1	Molecular function	0	0
	GO:0008821	1	1	crossover junction DNA endonuclease activity	XP_024331293.1	Molecular function	0	0
	GO:0008865	1	1	fructokinase activity	XP_024330607.1	Molecular function	0	0
	GO:0008929	1	1	methylglyoxal synthase activity	XP_024331449.1	Molecular function	0	0
	GO:0009055	1	1	electron transfer activity	XP_024332076.1	Molecular function	0	0
	GO:0015250	1	1	water channel activity	XP_024332083.1	Molecular function	0	0
	GO:0015450	1	1	protein-transporting ATPase activity	XP_024332208.1	Molecular function	0	0
	GO:0016300	1	1	tRNA (uracil) methyltransferase activity	XP_024330112.1	Molecular function	0	0
	GO:0016303	1	1	1-phosphatidylinositol-3-kinase activity	XP_024331672.1	Molecular function	0	0
	GO:0016407	1	1	acetyltransferase activity	XP_024330657.1	Molecular function	0	0
	GO:0016411	1	1	acylglycerol O-acyltransferase activity	XP_024331834.1	Molecular function	0	0
	GO:0016597	1	1	amino acid binding	XP_024331022.1	Molecular function	0	0
	GO:0016614	1	1	oxidoreductase activity, acting on CH-OH group of donors	XP_024331351.1	Molecular function	0	0
	GO:0016705	1	1	oxidoreductase activity, acting on paired donors, with incorporation or reduction of molecular oxygen	XP_024330732.1	Molecular function	0	0
	GO:0016706	1	1	2-oxoglutarate-dependent dioxygenase activity	XP_024330112.1	Molecular function	0	0
	GO:0016758	1	1	hexosyltransferase activity	XP_024332313.1	Molecular function	0	0
	GO:0016836	1	1	hydro-lyase activity	XP_024331718.1	Molecular function	0	0
	GO:0016868	1	1	intramolecular transferase activity, phosphotransferases	XP_024331959.1	Molecular function	0	0
	GO:0016929	1	1	deSUMOylase activity	XP_024331509.1	Molecular function	0	0
	GO:0016971	1	1	flavin-dependent sulfhydryl oxidase activity	XP_024331903.1	Molecular function	0	0
	GO:0016972	1	1	thiol oxidase activity	XP_024331903.1	Molecular function	0	0
	GO:0017005	1	1	3'-tyrosyl-DNA phosphodiesterase activity	XP_024332422.1	Molecular function	0	0
	GO:0017176	1	1	phosphatidylinositol N-acetylglucosaminyltransferase activity	XP_024329807.1	Molecular function	0	0
	GO:0019107	1	1	myristoyltransferase activity	XP_024331434.1	Molecular function	0	0
	GO:0019135	1	1	deoxyhypusine monooxygenase activity	XP_024331415.1	Molecular function	0	0
	GO:0019208	1	1	phosphatase regulator activity	XP_024330828.1	Molecular function	0	0
	GO:0019211	1	1	phosphatase activator activity	XP_024331614.1	Molecular function	0	0
	GO:0019237	1	1	centromeric DNA binding	XP_024331961.1	Molecular function	0	0
	GO:0019781	1	1	NEDD8 activating enzyme activity	XP_024331873.1	Molecular function	0	0
	GO:0019788	1	1	NEDD8 transferase activity	XP_024331012.1	Molecular function	0	0
	GO:0019789	1	1	SUMO transferase activity	XP_024330645.1	Molecular function	0	0
	GO:0019826	1	1	oxygen sensor activity	XP_024332099.1	Molecular function	0	0
	GO:0019887	1	1	protein kinase regulator activity	XP_024331830.1	Molecular function	0	0
	GO:0019894	1	1	kinesin binding	XP_024331822.1	Molecular function	0	0
	GO:0019900	1	1	kinase binding	XP_024332094.1	Molecular function	0	0
	GO:0019903	1	1	protein phosphatase binding	XP_024329929.1	Molecular function	0	0
	GO:0020037	1	1	heme binding	XP_024330732.1	Molecular function	0	0
	GO:0030246	1	1	carbohydrate binding	XP_024332056.1	Molecular function	0	0
	GO:0030627	1	1	pre-mRNA 5'-splice site binding	XP_024331303.1	Molecular function	0	0
	GO:0030955	1	1	potassium ion binding	XP_024330354.1	Molecular function	0	0
	GO:0032406	1	1	MutLbeta complex binding	XP_024330459.1	Molecular function	0	0
	GO:0032407	1	1	MutSalpha complex binding	XP_024330459.1	Molecular function	0	0
	GO:0032408	1	1	MutSbeta complex binding	XP_024330459.1	Molecular function	0	0
	GO:0034212	1	1	peptide N-acetyltransferase activity	XP_024331652.1	Molecular function	0	0
	GO:0034431	1	1	bis(5'-adenosyl)-hexaphosphatase activity	XP_024332433.1	Molecular function	0	0
	GO:0034432	1	1	bis(5'-adenosyl)-pentaphosphatase activity	XP_024332433.1	Molecular function	0	0
	GO:0034450	1	1	ubiquitin-ubiquitin ligase activity	XP_024330165.1	Molecular function	0	0
	GO:0034593	1	1	phosphatidylinositol bisphosphate phosphatase activity	XP_024332384.1	Molecular function	0	0
	GO:0034915	1	1	2-methylhexanoyl-CoA C-acetyltransferase activity	XP_024331772.1	Molecular function	0	0
	GO:0034945	1	1	2,6-dimethyl-5-methylene-3-oxo-heptanoyl-CoA C-acetyltransferase activity	XP_024331772.1	Molecular function	0	0
	GO:0035197	1	1	siRNA binding	XP_024331624.1	Molecular function	0	0
	GO:0035198	1	1	miRNA binding	XP_024331624.1	Molecular function	0	0
	GO:0035312	1	1	5'-3' DNA exonuclease activity	XP_024329801.1	Molecular function	0	0
	GO:0035591	1	1	signaling adaptor activity	XP_024330831.1	Molecular function	0	0
	GO:0035800	1	1	deubiquitinase activator activity	XP_024329929.1	Molecular function	0	0
	GO:0035870	1	1	dITP diphosphatase activity	XP_024329969.1	Molecular function	0	0
	GO:0036002	1	1	pre-mRNA binding	XP_024330099.1	Molecular function	0	0
	GO:0036094	1	1	small molecule binding	XP_024331022.1	Molecular function	0	0
	GO:0036220	1	1	ITP diphosphatase activity	XP_024329969.1	Molecular function	0	0
	GO:0036222	1	1	XTP diphosphatase activity	XP_024329969.1	Molecular function	0	0
	GO:0036310	1	1	ATP-dependent DNA/DNA annealing activity	XP_024331881.1	Molecular function	0	0
	GO:0042288	1	1	MHC class I protein binding	XP_024329929.1	Molecular function	0	0
	GO:0042296	1	1	ISG15 transferase activity	XP_024331793.1	Molecular function	0	0
	GO:0042736	1	1	NADH kinase activity	XP_024330179.1	Molecular function	0	0
	GO:0043008	1	1	ATP-dependent protein binding	XP_024330559.1	Molecular function	0	0
	GO:0043236	1	1	laminin binding	XP_024331767.1	Molecular function	0	0
	GO:0043806	1	1	keto acid formate lyase activity	XP_024331772.1	Molecular function	0	0
	GO:0044022	1	1	histone H3S28 kinase activity	XP_024332094.1	Molecular function	0	0
	GO:0045296	1	1	cadherin binding	XP_024331515.1	Molecular function	0	0
	GO:0045547	1	1	dehydrodolichyl diphosphate synthase activity	XP_024331153.1	Molecular function	0	0
	GO:0046404	1	1	ATP-dependent polydeoxyribonucleotide 5'-hydroxyl-kinase activity	XP_024331043.1	Molecular function	0	0
	GO:0046537	1	1	2,3-bisphosphoglycerate-independent phosphoglycerate mutase activity	XP_024331812.1	Molecular function	0	0
	GO:0046972	1	1	histone H4K16 acetyltransferase activity	XP_024331652.1	Molecular function	0	0
	GO:0047429	1	1	nucleoside triphosphate diphosphatase activity	XP_024329969.1	Molecular function	0	0
	GO:0047453	1	1	ATP-dependent NAD(P)H-hydrate dehydratase activity	XP_024331718.1	Molecular function	0	0
	GO:0047676	1	1	arachidonate-CoA ligase activity	XP_024331795.1	Molecular function	0	0
	GO:0047952	1	1	glycerol-3-phosphate dehydrogenase [NAD(P)+] activity	XP_024329963.1	Molecular function	0	0
	GO:0048027	1	1	mRNA 5'-UTR binding	XP_024331748.1	Molecular function	0	0
	GO:0048257	1	1	3'-flap endonuclease activity	XP_024331293.1	Molecular function	0	0
	GO:0050291	1	1	sphingosine N-acyltransferase activity	XP_024332300.1	Molecular function	0	0
	GO:0051020	1	1	GTPase binding	XP_024330384.1	Molecular function	0	0
	GO:0051063	1	1	CDP reductase activity	XP_024330371.1	Molecular function	0	0
	GO:0051219	1	1	phosphoprotein binding	XP_024331961.1	Molecular function	0	0
	GO:0051392	1	1	tRNA N-acetyltransferase activity	XP_024332187.1	Molecular function	0	0
	GO:0051499	1	1	D-aminoacyl-tRNA deacylase activity	XP_024332305.1	Molecular function	0	0
	GO:0051731	1	1	polynucleotide 5'-hydroxyl-kinase activity	XP_024331043.1	Molecular function	0	0
	GO:0051736	1	1	ATP-dependent polyribonucleotide 5'-hydroxyl-kinase activity	XP_024331043.1	Molecular function	0	0
	GO:0051787	1	1	misfolded protein binding	XP_024330448.1	Molecular function	0	0
	GO:0051879	1	1	Hsp90 protein binding	XP_024331822.1	Molecular function	0	0
	GO:0051920	1	1	peroxiredoxin activity	XP_024330936.1	Molecular function	0	0
	GO:0052591	1	1	sn-glycerol-3-phosphate:ubiquinone-8 oxidoreductase activity	XP_024331798.1	Molecular function	0	0
	GO:0052929	1	1	ATP:3'-cytidine-cytidine-tRNA adenylyltransferase activity	XP_024331715.1	Molecular function	0	0
	GO:0061609	1	1	fructose-1-phosphate aldolase activity	XP_024332029.1	Molecular function	0	0
	GO:0061654	1	1	NEDD8 conjugating enzyme activity	XP_024331012.1	Molecular function	0	0
	GO:0061665	1	1	SUMO ligase activity	XP_024330645.1	Molecular function	0	0
	GO:0061676	1	1	importin-alpha family protein binding	XP_024331822.1	Molecular function	0	0
	GO:0061775	1	1	cohesin loader activity	XP_024330442.1	Molecular function	0	0
	GO:0061860	1	1	DNA clamp unloader activity	XP_024332348.1	Molecular function	0	0
	GO:0070551	1	1	endoribonuclease activity, cleaving siRNA-paired mRNA	XP_024331624.1	Molecular function	0	0
	GO:0070569	1	1	uridylyltransferase activity	XP_024331578.1	Molecular function	0	0
	GO:0071074	1	1	eukaryotic initiation factor eIF2 binding	XP_024330746.1	Molecular function	0	0
	GO:0090555	1	1	phosphatidylethanolamine flippase activity	XP_024331895.1	Molecular function	0	0
	GO:0090556	1	1	phosphatidylserine floppase activity	XP_024331895.1	Molecular function	0	0
	GO:0090624	1	1	endoribonuclease activity, cleaving miRNA-paired mRNA	XP_024331624.1	Molecular function	0	0
	GO:0097020	1	1	COPII receptor activity	XP_024331454.1	Molecular function	0	0
	GO:0097367	1	1	carbohydrate derivative binding	XP_024331519.1	Molecular function	0	0
	GO:0098808	1	1	mRNA cap binding	XP_024331624.1	Molecular function	0	0
	GO:0099122	1	1	RNA polymerase II C-terminal domain binding	XP_024330137.1	Molecular function	0	0
	GO:0106335	1	1	tRNA (carboxymethyluridine(34)-5-O)-methyltransferase activity	XP_024330112.1	Molecular function	0	0
	GO:0140326	1	1	ATPase-coupled intramembrane lipid transporter activity	XP_024330626.1	Molecular function	0	0
	GO:0140346	1	1	phosphatidylserine flippase activity	XP_024331895.1	Molecular function	0	0
	GO:0140481	1	1	ABC-type iron-sulfur cluster transporter activity	XP_024330822.1	Molecular function	0	0
	GO:0140824	1	1	thioredoxin-dependent peroxiredoxin activity	XP_024330936.1	Molecular function	0	0
	GO:0140851	1	1	histone H3K14 ubiquitin ligase activity	XP_024330120.1	Molecular function	0	0
	GO:0140933	1	1	5'-(N(7)-methylguanosine 5'-triphospho)-[mRNA] hydrolase activity	XP_024330654.1	Molecular function	0	0
	GO:1904288	1	1	BAT3 complex binding	XP_024329929.1	Molecular function	0	0
	GO:1905538	1	1	polysome binding	XP_024331000.1	Molecular function	0	0
	GO:1990174	1	1	phosphodiesterase decapping endonuclease activity	XP_024332433.1	Molecular function	0	0
	GO:1990259	1	1	histone H2AQ104 methyltransferase activity	XP_024331800.1	Molecular function	0	0
	GO:1990275	1	1	preribosome binding	XP_024332184.1	Molecular function	0	0
	GO:0000056	1	1	ribosomal small subunit export from nucleus	XP_024331448.1	Biological process	0	0
	GO:0000083	1	1	regulation of transcription involved in G1/S transition of mitotic cell cycle	XP_024331099.1	Biological process	0	0
	GO:0000266	1	1	mitochondrial fission	XP_024330127.1	Biological process	0	0
	GO:0000288	1	1	nuclear-transcribed mRNA catabolic process, deadenylation-dependent decay	XP_024330674.1	Biological process	0	0
	GO:0000461	1	1	endonucleolytic cleavage to generate mature 3'-end of SSU-rRNA from (SSU-rRNA, 5.8S rRNA, LSU-rRNA)	XP_024331294.1	Biological process	0	0
	GO:0000467	1	1	exonucleolytic trimming to generate mature 3'-end of 5.8S rRNA from tricistronic rRNA transcript (SSU-rRNA, 5.8S rRNA, LSU-rRNA)	XP_024331839.1	Biological process	0	0
	GO:0000479	1	1	endonucleolytic cleavage of tricistronic rRNA transcript (SSU-rRNA, 5.8S rRNA, LSU-rRNA)	XP_024331046.1	Biological process	0	0
	GO:0000494	1	1	box C/D RNA 3'-end processing	XP_024331800.1	Biological process	0	0
	GO:0000719	1	1	photoreactive repair	XP_024331477.1	Biological process	0	0
	GO:0000747	1	1	conjugation with cellular fusion	XP_024330284.1	Biological process	0	0
	GO:0000749	1	1	response to pheromone triggering conjugation with cellular fusion	XP_024330674.1	Biological process	0	0
	GO:0000972	1	1	transcription-dependent tethering of RNA polymerase II gene DNA at nuclear periphery	XP_024332189.1	Biological process	0	0
	GO:0000973	1	1	post-transcriptional tethering of RNA polymerase II gene DNA at nuclear periphery	XP_024330928.1	Biological process	0	0
	GO:0001403	1	1	invasive growth in response to glucose limitation	XP_024330284.1	Biological process	0	0
	GO:0001556	1	1	oocyte maturation	XP_024330899.1	Biological process	0	0
	GO:0001676	1	1	long-chain fatty acid metabolic process	XP_024331795.1	Biological process	0	0
	GO:0001678	1	1	intracellular glucose homeostasis	XP_024330607.1	Biological process	0	0
	GO:0001680	1	1	tRNA 3'-terminal CCA addition	XP_024331715.1	Biological process	0	0
	GO:0001682	1	1	tRNA 5'-leader removal	XP_024330968.1	Biological process	0	0
	GO:0001710	1	1	mesodermal cell fate commitment	XP_024331959.1	Biological process	0	0
	GO:0001745	1	1	compound eye morphogenesis	XP_024331357.1	Biological process	0	0
	GO:0001756	1	1	somitogenesis	XP_024331179.1	Biological process	0	0
	GO:0001824	1	1	blastocyst development	XP_024331835.1	Biological process	0	0
	GO:0001826	1	1	inner cell mass cell differentiation	XP_024331179.1	Biological process	0	0
	GO:0001833	1	1	inner cell mass cell proliferation	XP_024331722.1	Biological process	0	0
	GO:0001838	1	1	embryonic epithelial tube formation	XP_024331578.1	Biological process	0	0
	GO:0001934	1	1	positive regulation of protein phosphorylation	XP_024330801.1	Biological process	0	0
	GO:0002031	1	1	G protein-coupled receptor internalization	XP_024331403.1	Biological process	0	0
	GO:0002090	1	1	regulation of receptor internalization	XP_024331485.1	Biological process	0	0
	GO:0002182	1	1	cytoplasmic translational elongation	XP_024330557.1	Biological process	0	0
	GO:0002225	1	1	positive regulation of antimicrobial peptide production	XP_024332090.1	Biological process	0	0
	GO:0002786	1	1	regulation of antibacterial peptide production	XP_024331357.1	Biological process	0	0
	GO:0002903	1	1	negative regulation of B cell apoptotic process	XP_024332094.1	Biological process	0	0
	GO:0003094	1	1	glomerular filtration	XP_024330575.1	Biological process	0	0
	GO:0003400	1	1	regulation of COPII vesicle coating	XP_024330127.1	Biological process	0	0
	GO:0005977	1	1	glycogen metabolic process	XP_024331547.1	Biological process	0	0
	GO:0006002	1	1	fructose 6-phosphate metabolic process	XP_024330750.1	Biological process	0	0
	GO:0006006	1	1	glucose metabolic process	XP_024331351.1	Biological process	0	0
	GO:0006007	1	1	glucose catabolic process	XP_024331812.1	Biological process	0	0
	GO:0006011	1	1	UDP-glucose metabolic process	XP_024331547.1	Biological process	0	0
	GO:0006013	1	1	mannose metabolic process	XP_024329962.1	Biological process	0	0
	GO:0006014	1	1	D-ribose metabolic process	XP_024332056.1	Biological process	0	0
	GO:0006035	1	1	cuticle chitin biosynthetic process	XP_024331578.1	Biological process	0	0
	GO:0006038	1	1	cell wall chitin biosynthetic process	XP_024332313.1	Biological process	0	0
	GO:0006047	1	1	UDP-N-acetylglucosamine metabolic process	XP_024330750.1	Biological process	0	0
	GO:0006084	1	1	acetyl-CoA metabolic process	XP_024331676.1	Biological process	0	0
	GO:0006090	1	1	pyruvate metabolic process	XP_024330354.1	Biological process	0	0
	GO:0006091	1	1	generation of precursor metabolites and energy	XP_024331821.1	Biological process	0	0
	GO:0006172	1	1	ADP biosynthetic process	XP_024331618.1	Biological process	0	0
	GO:0006240	1	1	dCDP biosynthetic process	XP_024330371.1	Biological process	0	0
	GO:0006241	1	1	CTP biosynthetic process	XP_024329809.1	Biological process	0	0
	GO:0006267	1	1	pre-replicative complex assembly involved in nuclear cell cycle DNA replication	XP_024332220.1	Biological process	0	0
	GO:0006294	1	1	nucleotide-excision repair, preincision complex assembly	XP_024329848.1	Biological process	0	0
	GO:0006334	1	1	nucleosome assembly	XP_024332288.1	Biological process	0	0
	GO:0006354	1	1	DNA-templated transcription elongation	XP_024331652.1	Biological process	0	0
	GO:0006399	1	1	tRNA metabolic process	XP_024332305.1	Biological process	0	0
	GO:0006404	1	1	RNA import into nucleus	XP_024331822.1	Biological process	0	0
	GO:0006407	1	1	rRNA export from nucleus	XP_024330710.1	Biological process	0	0
	GO:0006419	1	1	alanyl-tRNA aminoacylation	XP_024332382.1	Biological process	0	0
	GO:0006422	1	1	aspartyl-tRNA aminoacylation	XP_024329855.1	Biological process	0	0
	GO:0006428	1	1	isoleucyl-tRNA aminoacylation	XP_024330384.1	Biological process	0	0
	GO:0006429	1	1	leucyl-tRNA aminoacylation	XP_024331238.1	Biological process	0	0
	GO:0006433	1	1	prolyl-tRNA aminoacylation	XP_024331292.1	Biological process	0	0
	GO:0006434	1	1	seryl-tRNA aminoacylation	XP_024331282.1	Biological process	0	0
	GO:0006435	1	1	threonyl-tRNA aminoacylation	XP_024330647.1	Biological process	0	0
	GO:0006438	1	1	valyl-tRNA aminoacylation	XP_024331160.1	Biological process	0	0
	GO:0006488	1	1	dolichol-linked oligosaccharide biosynthetic process	XP_024329867.1	Biological process	0	0
	GO:0006499	1	1	N-terminal protein myristoylation	XP_024331434.1	Biological process	0	0
	GO:0006541	1	1	glutamine metabolic process	XP_024329809.1	Biological process	0	0
	GO:0006556	1	1	S-adenosylmethionine biosynthetic process	XP_024331022.1	Biological process	0	0
	GO:0006610	1	1	ribosomal protein import into nucleus	XP_024331822.1	Biological process	0	0
	GO:0006611	1	1	protein export from nucleus	XP_024331448.1	Biological process	0	0
	GO:0006620	1	1	post-translational protein targeting to endoplasmic reticulum membrane	XP_024331891.1	Biological process	0	0
	GO:0006623	1	1	protein targeting to vacuole	XP_024330217.1	Biological process	0	0
	GO:0006655	1	1	phosphatidylglycerol biosynthetic process	XP_024332350.1	Biological process	0	0
	GO:0006672	1	1	ceramide metabolic process	XP_024330379.1	Biological process	0	0
	GO:0006730	1	1	one-carbon metabolic process	XP_024331022.1	Biological process	0	0
	GO:0006734	1	1	NADH metabolic process	XP_024329929.1	Biological process	0	0
	GO:0006740	1	1	NADPH regeneration	XP_024331351.1	Biological process	0	0
	GO:0006741	1	1	NADP biosynthetic process	XP_024330179.1	Biological process	0	0
	GO:0006796	1	1	phosphate-containing compound metabolic process	XP_024331687.1	Biological process	0	0
	GO:0006798	1	1	polyphosphate catabolic process	XP_024332433.1	Biological process	0	0
	GO:0006801	1	1	superoxide metabolic process	XP_024331168.1	Biological process	0	0
	GO:0006808	1	1	regulation of nitrogen utilization	XP_024330958.1	Biological process	0	0
	GO:0006865	1	1	amino acid transport	XP_024332447.1	Biological process	0	0
	GO:0006895	1	1	Golgi to endosome transport	XP_024330732.1	Biological process	0	0
	GO:0006903	1	1	vesicle targeting	XP_024330219.1	Biological process	0	0
	GO:0006904	1	1	vesicle docking involved in exocytosis	XP_024330219.1	Biological process	0	0
	GO:0006919	1	1	activation of cysteine-type endopeptidase activity involved in apoptotic process	XP_024329929.1	Biological process	0	0
	GO:0006935	1	1	chemotaxis	XP_024331713.1	Biological process	0	0
	GO:0006937	1	1	regulation of muscle contraction	XP_024330828.1	Biological process	0	0
	GO:0006999	1	1	nuclear pore organization	XP_024330928.1	Biological process	0	0
	GO:0007006	1	1	mitochondrial membrane organization	XP_024330127.1	Biological process	0	0
	GO:0007021	1	1	tubulin complex assembly	XP_024331183.1	Biological process	0	0
	GO:0007029	1	1	endoplasmic reticulum organization	XP_024331098.1	Biological process	0	0
	GO:0007031	1	1	peroxisome organization	XP_024330572.1	Biological process	0	0
	GO:0007051	1	1	spindle organization	XP_024332094.1	Biological process	0	0
	GO:0007079	1	1	mitotic chromosome movement towards spindle pole	XP_024331822.1	Biological process	0	0
	GO:0007112	1	1	male meiosis cytokinesis	XP_024331357.1	Biological process	0	0
	GO:0007124	1	1	pseudohyphal growth	XP_024330284.1	Biological process	0	0
	GO:0007130	1	1	synaptonemal complex assembly	XP_024331276.1	Biological process	0	0
	GO:0007140	1	1	male meiotic nuclear division	XP_024332189.1	Biological process	0	0
	GO:0007141	1	1	male meiosis I	XP_024330899.1	Biological process	0	0
	GO:0007160	1	1	cell-matrix adhesion	XP_024331485.1	Biological process	0	0
	GO:0007219	1	1	Notch signaling pathway	XP_024331179.1	Biological process	0	0
	GO:0007266	1	1	Rho protein signal transduction	XP_024331698.1	Biological process	0	0
	GO:0007269	1	1	neurotransmitter secretion	XP_024331357.1	Biological process	0	0
	GO:0007286	1	1	spermatid development	XP_024330899.1	Biological process	0	0
	GO:0007295	1	1	growth of a germarium-derived egg chamber	XP_024332189.1	Biological process	0	0
	GO:0007303	1	1	cytoplasmic transport, nurse cell to oocyte	XP_024332189.1	Biological process	0	0
	GO:0007346	1	1	regulation of mitotic cell cycle	XP_024331575.1	Biological process	0	0
	GO:0007413	1	1	axonal fasciculation	XP_024331578.1	Biological process	0	0
	GO:0007417	1	1	central nervous system development	XP_024331578.1	Biological process	0	0
	GO:0007424	1	1	open tracheal system development	XP_024331578.1	Biological process	0	0
	GO:0007430	1	1	terminal branching, open tracheal system	XP_024331319.1	Biological process	0	0
	GO:0007638	1	1	mechanosensory behavior	XP_024330856.1	Biological process	0	0
	GO:0008203	1	1	cholesterol metabolic process	XP_024330935.1	Biological process	0	0
	GO:0008258	1	1	head involution	XP_024330366.1	Biological process	0	0
	GO:0008298	1	1	intracellular mRNA localization	XP_024331138.1	Biological process	0	0
	GO:0008362	1	1	chitin-based embryonic cuticle biosynthetic process	XP_024331578.1	Biological process	0	0
	GO:0008544	1	1	epidermis development	XP_024332300.1	Biological process	0	0
	GO:0008652	1	1	amino acid biosynthetic process	XP_024331040.1	Biological process	0	0
	GO:0009052	1	1	pentose-phosphate shunt, non-oxidative branch	XP_024332056.1	Biological process	0	0
	GO:0009143	1	1	nucleoside triphosphate catabolic process	XP_024329969.1	Biological process	0	0
	GO:0009204	1	1	deoxyribonucleoside triphosphate catabolic process	XP_024329969.1	Biological process	0	0
	GO:0009302	1	1	sno(s)RNA transcription	XP_024331879.1	Biological process	0	0
	GO:0009306	1	1	protein secretion	XP_024331713.1	Biological process	0	0
	GO:0009409	1	1	response to cold	XP_024331841.1	Biological process	0	0
	GO:0009555	1	1	pollen development	XP_024330492.1	Biological process	0	0
	GO:0009558	1	1	embryo sac cellularization	XP_024331183.1	Biological process	0	0
	GO:0009606	1	1	tropism	XP_024331821.1	Biological process	0	0
	GO:0009612	1	1	response to mechanical stimulus	XP_024330856.1	Biological process	0	0
	GO:0009626	1	1	plant-type hypersensitive response	XP_024330643.1	Biological process	0	0
	GO:0009739	1	1	response to gibberellin	XP_024331735.1	Biological process	0	0
	GO:0009744	1	1	response to sucrose	XP_024330354.1	Biological process	0	0
	GO:0009747	1	1	hexokinase-dependent signaling	XP_024330607.1	Biological process	0	0
	GO:0009791	1	1	post-embryonic development	XP_024331624.1	Biological process	0	0
	GO:0009826	1	1	unidimensional cell growth	XP_024331000.1	Biological process	0	0
	GO:0009838	1	1	abscission	XP_024332094.1	Biological process	0	0
	GO:0009845	1	1	seed germination	XP_024331735.1	Biological process	0	0
	GO:0009860	1	1	pollen tube growth	XP_024331400.1	Biological process	0	0
	GO:0009867	1	1	jasmonic acid mediated signaling pathway	XP_024330218.1	Biological process	0	0
	GO:0009873	1	1	ethylene-activated signaling pathway	XP_024331000.1	Biological process	0	0
	GO:0009910	1	1	negative regulation of flower development	XP_024331735.1	Biological process	0	0
	GO:0009960	1	1	endosperm development	XP_024331183.1	Biological process	0	0
	GO:0009961	1	1	response to 1-aminocyclopropane-1-carboxylic acid	XP_024331000.1	Biological process	0	0
	GO:0010017	1	1	red or far-red light signaling pathway	XP_024331830.1	Biological process	0	0
	GO:0010038	1	1	response to metal ion	XP_024330936.1	Biological process	0	0
	GO:0010043	1	1	response to zinc ion	XP_024332418.1	Biological process	0	0
	GO:0010086	1	1	embryonic root morphogenesis	XP_024331831.1	Biological process	0	0
	GO:0010087	1	1	phloem or xylem histogenesis	XP_024331000.1	Biological process	0	0
	GO:0010142	1	1	farnesyl diphosphate biosynthetic process, mevalonate pathway	XP_024331676.1	Biological process	0	0
	GO:0010162	1	1	seed dormancy process	XP_024331735.1	Biological process	0	0
	GO:0010182	1	1	sugar mediated signaling pathway	XP_024330607.1	Biological process	0	0
	GO:0010197	1	1	polar nucleus fusion	XP_024330054.1	Biological process	0	0
	GO:0010262	1	1	somatic embryogenesis	XP_024330643.1	Biological process	0	0
	GO:0010288	1	1	response to lead ion	XP_024330492.1	Biological process	0	0
	GO:0010380	1	1	regulation of chlorophyll biosynthetic process	XP_024330492.1	Biological process	0	0
	GO:0010389	1	1	regulation of G2/M transition of mitotic cell cycle	XP_024331103.1	Biological process	0	0
	GO:0010447	1	1	response to acidic pH	XP_024331168.1	Biological process	0	0
	GO:0010458	1	1	exit from mitosis	XP_024331961.1	Biological process	0	0
	GO:0010507	1	1	negative regulation of autophagy	XP_024330366.1	Biological process	0	0
	GO:0010512	1	1	negative regulation of phosphatidylinositol biosynthetic process	XP_024332118.1	Biological process	0	0
	GO:0010515	1	1	negative regulation of induction of conjugation with cellular fusion	XP_024332203.1	Biological process	0	0
	GO:0010564	1	1	regulation of cell cycle process	XP_024330539.1	Biological process	0	0
	GO:0010571	1	1	positive regulation of nuclear cell cycle DNA replication	XP_024331389.1	Biological process	0	0
	GO:0010586	1	1	miRNA metabolic process	XP_024331624.1	Biological process	0	0
	GO:0010587	1	1	miRNA catabolic process	XP_024331000.1	Biological process	0	0
	GO:0010629	1	1	negative regulation of gene expression	XP_024331158.1	Biological process	0	0
	GO:0010637	1	1	negative regulation of mitochondrial fusion	XP_024332260.1	Biological process	0	0
	GO:0010696	1	1	positive regulation of mitotic spindle pole body separation	XP_024331961.1	Biological process	0	0
	GO:0010731	1	1	protein glutathionylation	XP_024332303.1	Biological process	0	0
	GO:0010747	1	1	positive regulation of long-chain fatty acid import across plasma membrane	XP_024331795.1	Biological process	0	0
	GO:0010794	1	1	regulation of dolichol biosynthetic process	XP_024330958.1	Biological process	0	0
	GO:0010795	1	1	regulation of ubiquinone biosynthetic process	XP_024330958.1	Biological process	0	0
	GO:0010796	1	1	regulation of multivesicular body size	XP_024330958.1	Biological process	0	0
	GO:0010824	1	1	regulation of centrosome duplication	XP_024331448.1	Biological process	0	0
	GO:0010833	1	1	telomere maintenance via telomere lengthening	XP_024330457.1	Biological process	0	0
	GO:0010883	1	1	regulation of lipid storage	XP_024331357.1	Biological process	0	0
	GO:0010918	1	1	positive regulation of mitochondrial membrane potential	XP_024329929.1	Biological process	0	0
	GO:0012501	1	1	programmed cell death	XP_024330607.1	Biological process	0	0
	GO:0014068	1	1	positive regulation of phosphatidylinositol 3-kinase signaling	XP_024331742.1	Biological process	0	0
	GO:0014070	1	1	response to organic cyclic compound	XP_024332414.1	Biological process	0	0
	GO:0015813	1	1	L-glutamate transmembrane transport	XP_024332447.1	Biological process	0	0
	GO:0015825	1	1	L-serine transport	XP_024332447.1	Biological process	0	0
	GO:0015936	1	1	coenzyme A metabolic process	XP_024330747.1	Biological process	0	0
	GO:0015959	1	1	diadenosine polyphosphate metabolic process	XP_024332433.1	Biological process	0	0
	GO:0015961	1	1	diadenosine polyphosphate catabolic process	XP_024332433.1	Biological process	0	0
	GO:0015964	1	1	diadenosine triphosphate catabolic process	XP_024331679.1	Biological process	0	0
	GO:0015979	1	1	photosynthesis	XP_024331821.1	Biological process	0	0
	GO:0016050	1	1	vesicle organization	XP_024330127.1	Biological process	0	0
	GO:0016054	1	1	organic acid catabolic process	XP_024332205.1	Biological process	0	0
	GO:0016180	1	1	snRNA processing	XP_024331840.1	Biological process	0	0
	GO:0016188	1	1	synaptic vesicle maturation	XP_024331772.1	Biological process	0	0
	GO:0016242	1	1	negative regulation of macroautophagy	XP_024331099.1	Biological process	0	0
	GO:0016446	1	1	somatic hypermutation of immunoglobulin genes	XP_024330429.1	Biological process	0	0
	GO:0016480	1	1	negative regulation of transcription by RNA polymerase III	XP_024330805.1	Biological process	0	0
	GO:0016570	1	1	histone modification	XP_024330465.1	Biological process	0	0
	GO:0016926	1	1	protein desumoylation	XP_024331509.1	Biological process	0	0
	GO:0016998	1	1	cell wall macromolecule catabolic process	XP_024330643.1	Biological process	0	0
	GO:0017148	1	1	negative regulation of translation	XP_024330430.1	Biological process	0	0
	GO:0017157	1	1	regulation of exocytosis	XP_024330831.1	Biological process	0	0
	GO:0017196	1	1	N-terminal peptidyl-methionine acetylation	XP_024330657.1	Biological process	0	0
	GO:0018342	1	1	protein prenylation	XP_024330300.1	Biological process	0	0
	GO:0018345	1	1	protein palmitoylation	XP_024330141.1	Biological process	0	0
	GO:0019079	1	1	viral genome replication	XP_024329929.1	Biological process	0	0
	GO:0019220	1	1	regulation of phosphate metabolic process	XP_024330958.1	Biological process	0	0
	GO:0019242	1	1	methylglyoxal biosynthetic process	XP_024331449.1	Biological process	0	0
	GO:0019318	1	1	hexose metabolic process	XP_024330607.1	Biological process	0	0
	GO:0019408	1	1	dolichol biosynthetic process	XP_024331153.1	Biological process	0	0
	GO:0019521	1	1	D-gluconate metabolic process	XP_024332205.1	Biological process	0	0
	GO:0019674	1	1	NAD metabolic process	XP_024330179.1	Biological process	0	0
	GO:0019856	1	1	pyrimidine nucleobase biosynthetic process	XP_024329809.1	Biological process	0	0
	GO:0019953	1	1	sexual reproduction	XP_024330284.1	Biological process	0	0
	GO:0021695	1	1	cerebellar cortex development	XP_024331043.1	Biological process	0	0
	GO:0021952	1	1	central nervous system projection neuron axonogenesis	XP_024332090.1	Biological process	0	0
	GO:0022414	1	1	reproductive process	XP_024330689.1	Biological process	0	0
	GO:0030011	1	1	maintenance of cell polarity	XP_024330801.1	Biological process	0	0
	GO:0030041	1	1	actin filament polymerization	XP_024330753.1	Biological process	0	0
	GO:0030050	1	1	vesicle transport along actin filament	XP_024331138.1	Biological process	0	0
	GO:0030098	1	1	lymphocyte differentiation	XP_024330539.1	Biological process	0	0
	GO:0030178	1	1	negative regulation of Wnt signaling pathway	XP_024332102.1	Biological process	0	0
	GO:0030198	1	1	extracellular matrix organization	XP_024331578.1	Biological process	0	0
	GO:0030216	1	1	keratinocyte differentiation	XP_024332300.1	Biological process	0	0
	GO:0030242	1	1	autophagy of peroxisome	XP_024331672.1	Biological process	0	0
	GO:0030258	1	1	lipid modification	XP_024331399.1	Biological process	0	0
	GO:0030476	1	1	ascospore wall assembly	XP_024332313.1	Biological process	0	0
	GO:0030521	1	1	androgen receptor signaling pathway	XP_024331742.1	Biological process	0	0
	GO:0030715	1	1	oocyte growth in germarium-derived egg chamber	XP_024332189.1	Biological process	0	0
	GO:0030717	1	1	oocyte karyosome formation	XP_024332189.1	Biological process	0	0
	GO:0030846	1	1	termination of RNA polymerase II transcription, poly(A)-coupled	XP_024331879.1	Biological process	0	0
	GO:0030847	1	1	termination of RNA polymerase II transcription, exosome-dependent	XP_024331879.1	Biological process	0	0
	GO:0030855	1	1	epithelial cell differentiation	XP_024331767.1	Biological process	0	0
	GO:0030866	1	1	cortical actin cytoskeleton organization	XP_024330753.1	Biological process	0	0
	GO:0031054	1	1	pre-miRNA processing	XP_024331624.1	Biological process	0	0
	GO:0031107	1	1	septin ring disassembly	XP_024332456.1	Biological process	0	0
	GO:0031152	1	1	aggregation involved in sorocarp development	XP_024331403.1	Biological process	0	0
	GO:0031286	1	1	negative regulation of sorocarp stalk cell differentiation	XP_024330939.1	Biological process	0	0
	GO:0031291	1	1	Ran protein signal transduction	XP_024331822.1	Biological process	0	0
	GO:0031384	1	1	regulation of initiation of mating projection growth	XP_024330958.1	Biological process	0	0
	GO:0031536	1	1	positive regulation of exit from mitosis	XP_024331700.1	Biological process	0	0
	GO:0031564	1	1	transcription antitermination	XP_024331879.1	Biological process	0	0
	GO:0031568	1	1	mitotic G1 cell size control checkpoint signaling	XP_024331700.1	Biological process	0	0
	GO:0031569	1	1	mitotic G2 cell size control checkpoint signaling	XP_024331710.1	Biological process	0	0
	GO:0031647	1	1	regulation of protein stability	XP_024331099.1	Biological process	0	0
	GO:0032006	1	1	regulation of TOR signaling	XP_024331150.1	Biological process	0	0
	GO:0032011	1	1	ARF protein signal transduction	XP_024331357.1	Biological process	0	0
	GO:0032020	1	1	ISG15-protein conjugation	XP_024331793.1	Biological process	0	0
	GO:0032049	1	1	cardiolipin biosynthetic process	XP_024332350.1	Biological process	0	0
	GO:0032091	1	1	negative regulation of protein binding	XP_024332094.1	Biological process	0	0
	GO:0032187	1	1	actomyosin contractile ring localization	XP_024332384.1	Biological process	0	0
	GO:0032215	1	1	positive regulation of telomere maintenance via semi-conservative replication	XP_024331879.1	Biological process	0	0
	GO:0032434	1	1	regulation of proteasomal ubiquitin-dependent protein catabolic process	XP_024331448.1	Biological process	0	0
	GO:0032443	1	1	regulation of ergosterol biosynthetic process	XP_024330958.1	Biological process	0	0
	GO:0032456	1	1	endocytic recycling	XP_024331895.1	Biological process	0	0
	GO:0032465	1	1	regulation of cytokinesis	XP_024332094.1	Biological process	0	0
	GO:0032466	1	1	negative regulation of cytokinesis	XP_024332094.1	Biological process	0	0
	GO:0032467	1	1	positive regulation of cytokinesis	XP_024332094.1	Biological process	0	0
	GO:0032510	1	1	endosome to lysosome transport via multivesicular body sorting pathway	XP_024329929.1	Biological process	0	0
	GO:0032511	1	1	late endosome to vacuole transport via multivesicular body sorting pathway	XP_024330958.1	Biological process	0	0
	GO:0032570	1	1	response to progesterone	XP_024331742.1	Biological process	0	0
	GO:0032880	1	1	regulation of protein localization	XP_024331099.1	Biological process	0	0
	GO:0032951	1	1	regulation of beta-glucan biosynthetic process	XP_024330831.1	Biological process	0	0
	GO:0032955	1	1	regulation of division septum assembly	XP_024330831.1	Biological process	0	0
	GO:0033157	1	1	regulation of intracellular protein transport	XP_024330831.1	Biological process	0	0
	GO:0033234	1	1	negative regulation of protein sumoylation	XP_024331930.1	Biological process	0	0
	GO:0033260	1	1	nuclear DNA replication	XP_024332220.1	Biological process	0	0
	GO:0033386	1	1	geranylgeranyl diphosphate biosynthetic process	XP_024330724.1	Biological process	0	0
	GO:0034085	1	1	establishment of sister chromatid cohesion	XP_024330468.1	Biological process	0	0
	GO:0034214	1	1	protein hexamerization	XP_024331022.1	Biological process	0	0
	GO:0034221	1	1	fungal-type cell wall chitin biosynthetic process	XP_024332313.1	Biological process	0	0
	GO:0034398	1	1	telomere tethering at nuclear periphery	XP_024330928.1	Biological process	0	0
	GO:0034402	1	1	recruitment of 3'-end processing factors to RNA polymerase II holoenzyme complex	XP_024330465.1	Biological process	0	0
	GO:0034614	1	1	cellular response to reactive oxygen species	XP_024330776.1	Biological process	0	0
	GO:0034755	1	1	iron ion transmembrane transport	XP_024330822.1	Biological process	0	0
	GO:0034761	1	1	positive regulation of iron ion transmembrane transport	XP_024330366.1	Biological process	0	0
	GO:0034975	1	1	protein folding in endoplasmic reticulum	XP_024330448.1	Biological process	0	0
	GO:0035002	1	1	liquid clearance, open tracheal system	XP_024331319.1	Biological process	0	0
	GO:0035025	1	1	positive regulation of Rho protein signal transduction	XP_024331961.1	Biological process	0	0
	GO:0035037	1	1	sperm entry	XP_024331742.1	Biological process	0	0
	GO:0035073	1	1	pupariation	XP_024332090.1	Biological process	0	0
	GO:0035151	1	1	regulation of tube size, open tracheal system	XP_024331578.1	Biological process	0	0
	GO:0035186	1	1	syncytial blastoderm mitotic cell cycle	XP_024332090.1	Biological process	0	0
	GO:0035195	1	1	miRNA-mediated gene silencing	XP_024330903.1	Biological process	0	0
	GO:0035278	1	1	miRNA-mediated gene silencing by inhibition of translation	XP_024331624.1	Biological process	0	0
	GO:0035338	1	1	long-chain fatty-acyl-CoA biosynthetic process	XP_024331795.1	Biological process	0	0
	GO:0035432	1	1	positive regulation of gluconate transmembrane transport	XP_024332113.1	Biological process	0	0
	GO:0035494	1	1	SNARE complex disassembly	XP_024331713.1	Biological process	0	0
	GO:0035518	1	1	histone H2A monoubiquitination	XP_024330457.1	Biological process	0	0
	GO:0035617	1	1	stress granule disassembly	XP_024329929.1	Biological process	0	0
	GO:0035641	1	1	locomotory exploration behavior	XP_024330143.1	Biological process	0	0
	GO:0035719	1	1	tRNA import into nucleus	XP_024332092.1	Biological process	0	0
	GO:0036089	1	1	cleavage furrow formation	XP_024332094.1	Biological process	0	0
	GO:0036092	1	1	phosphatidylinositol-3-phosphate biosynthetic process	XP_024331672.1	Biological process	0	0
	GO:0036228	1	1	protein localization to nuclear inner membrane	XP_024332189.1	Biological process	0	0
	GO:0036298	1	1	recombinational interstrand cross-link repair	XP_024330459.1	Biological process	0	0
	GO:0036335	1	1	intestinal stem cell homeostasis	XP_024330031.1	Biological process	0	0
	GO:0036342	1	1	post-anal tail morphogenesis	XP_024331698.1	Biological process	0	0
	GO:0036490	1	1	regulation of translation in response to endoplasmic reticulum stress	XP_024330031.1	Biological process	0	0
	GO:0038092	1	1	nodal signaling pathway	XP_024332251.1	Biological process	0	0
	GO:0040003	1	1	chitin-based cuticle development	XP_024331578.1	Biological process	0	0
	GO:0040014	1	1	regulation of multicellular organism growth	XP_024330492.1	Biological process	0	0
	GO:0042074	1	1	cell migration involved in gastrulation	XP_024331698.1	Biological process	0	0
	GO:0042100	1	1	B cell proliferation	XP_024329809.1	Biological process	0	0
	GO:0042127	1	1	regulation of cell population proliferation	XP_024332350.1	Biological process	0	0
	GO:0042149	1	1	cellular response to glucose starvation	XP_024331814.1	Biological process	0	0
	GO:0042335	1	1	cuticle development	XP_024330366.1	Biological process	0	0
	GO:0042593	1	1	glucose homeostasis	XP_024330354.1	Biological process	0	0
	GO:0042744	1	1	hydrogen peroxide catabolic process	XP_024330936.1	Biological process	0	0
	GO:0042815	1	1	bipolar cell growth	XP_024330831.1	Biological process	0	0
	GO:0042985	1	1	negative regulation of amyloid precursor protein biosynthetic process	XP_024331624.1	Biological process	0	0
	GO:0042997	1	1	negative regulation of Golgi to plasma membrane protein transport	XP_024330958.1	Biological process	0	0
	GO:0043007	1	1	maintenance of rDNA	XP_024331276.1	Biological process	0	0
	GO:0043087	1	1	regulation of GTPase activity	XP_024330575.1	Biological process	0	0
	GO:0043137	1	1	DNA replication, removal of RNA primer	XP_024332148.1	Biological process	0	0
	GO:0043149	1	1	stress fiber assembly	XP_024331698.1	Biological process	0	0
	GO:0043153	1	1	entrainment of circadian clock by photoperiod	XP_024330592.1	Biological process	0	0
	GO:0043162	1	1	ubiquitin-dependent protein catabolic process via the multivesicular body sorting pathway	XP_024330958.1	Biological process	0	0
	GO:0043249	1	1	erythrocyte maturation	XP_024331514.1	Biological process	0	0
	GO:0043406	1	1	positive regulation of MAP kinase activity	XP_024332090.1	Biological process	0	0
	GO:0043488	1	1	regulation of mRNA stability	XP_024330603.1	Biological process	0	0
	GO:0043547	1	1	positive regulation of GTPase activity	XP_024331238.1	Biological process	0	0
	GO:0043687	1	1	post-translational protein modification	XP_024332094.1	Biological process	0	0
	GO:0043921	1	1	modulation by host of viral transcription	XP_024331835.1	Biological process	0	0
	GO:0043934	1	1	sporulation	XP_024329867.1	Biological process	0	0
	GO:0043967	1	1	histone H4 acetylation	XP_024331159.1	Biological process	0	0
	GO:0044210	1	1	'de novo' CTP biosynthetic process	XP_024329809.1	Biological process	0	0
	GO:0044237	1	1	cellular metabolic process	XP_024331178.1	Biological process	0	0
	GO:0044272	1	1	sulfur compound biosynthetic process	XP_024331903.1	Biological process	0	0
	GO:0044804	1	1	nucleophagy	XP_024331276.1	Biological process	0	0
	GO:0044839	1	1	cell cycle G2/M phase transition	XP_024332094.1	Biological process	0	0
	GO:0044878	1	1	mitotic cytokinesis checkpoint signaling	XP_024332094.1	Biological process	0	0
	GO:0045010	1	1	actin nucleation	XP_024330753.1	Biological process	0	0
	GO:0045048	1	1	protein insertion into ER membrane	XP_024332208.1	Biological process	0	0
	GO:0045176	1	1	apical protein localization	XP_024331319.1	Biological process	0	0
	GO:0045471	1	1	response to ethanol	XP_024330463.1	Biological process	0	0
	GO:0045477	1	1	regulation of nurse cell apoptotic process	XP_024332189.1	Biological process	0	0
	GO:0045665	1	1	negative regulation of neuron differentiation	XP_024331930.1	Biological process	0	0
	GO:0045719	1	1	negative regulation of glycogen biosynthetic process	XP_024331099.1	Biological process	0	0
	GO:0045723	1	1	positive regulation of fatty acid biosynthetic process	XP_024330958.1	Biological process	0	0
	GO:0045743	1	1	positive regulation of fibroblast growth factor receptor signaling pathway	XP_024331959.1	Biological process	0	0
	GO:0045752	1	1	positive regulation of Toll signaling pathway	XP_024332090.1	Biological process	0	0
	GO:0045807	1	1	positive regulation of endocytosis	XP_024331357.1	Biological process	0	0
	GO:0045824	1	1	negative regulation of innate immune response	XP_024332094.1	Biological process	0	0
	GO:0045861	1	1	negative regulation of proteolysis	XP_024330635.1	Biological process	0	0
	GO:0045876	1	1	positive regulation of sister chromatid cohesion	XP_024332148.1	Biological process	0	0
	GO:0045879	1	1	negative regulation of smoothened signaling pathway	XP_024329929.1	Biological process	0	0
	GO:0045898	1	1	regulation of RNA polymerase II transcription preinitiation complex assembly	XP_024332225.1	Biological process	0	0
	GO:0045930	1	1	negative regulation of mitotic cell cycle	XP_024331179.1	Biological process	0	0
	GO:0045931	1	1	positive regulation of mitotic cell cycle	XP_024331964.1	Biological process	0	0
	GO:0045936	1	1	negative regulation of phosphate metabolic process	XP_024331099.1	Biological process	0	0
	GO:0045947	1	1	negative regulation of translational initiation	XP_024331624.1	Biological process	0	0
	GO:0045948	1	1	positive regulation of translational initiation	XP_024332449.1	Biological process	0	0
	GO:0045951	1	1	positive regulation of mitotic recombination	XP_024331246.1	Biological process	0	0
	GO:0046015	1	1	regulation of transcription by glucose	XP_024331814.1	Biological process	0	0
	GO:0046033	1	1	AMP metabolic process	XP_024331618.1	Biological process	0	0
	GO:0046166	1	1	glyceraldehyde-3-phosphate biosynthetic process	XP_024331449.1	Biological process	0	0
	GO:0046168	1	1	glycerol-3-phosphate catabolic process	XP_024329963.1	Biological process	0	0
	GO:0046177	1	1	D-gluconate catabolic process	XP_024332205.1	Biological process	0	0
	GO:0046496	1	1	nicotinamide nucleotide metabolic process	XP_024331718.1	Biological process	0	0
	GO:0046512	1	1	sphingosine biosynthetic process	XP_024331921.1	Biological process	0	0
	GO:0046579	1	1	positive regulation of Ras protein signal transduction	XP_024332090.1	Biological process	0	0
	GO:0046598	1	1	positive regulation of viral entry into host cell	XP_024330366.1	Biological process	0	0
	GO:0046686	1	1	response to cadmium ion	XP_024330492.1	Biological process	0	0
	GO:0046689	1	1	response to mercury ion	XP_024331159.1	Biological process	0	0
	GO:0046704	1	1	CDP metabolic process	XP_024330371.1	Biological process	0	0
	GO:0046784	1	1	viral mRNA export from host cell nucleus	XP_024330559.1	Biological process	0	0
	GO:0046822	1	1	regulation of nucleocytoplasmic transport	XP_024331099.1	Biological process	0	0
	GO:0046825	1	1	regulation of protein export from nucleus	XP_024331448.1	Biological process	0	0
	GO:0046826	1	1	negative regulation of protein export from nucleus	XP_024331515.1	Biological process	0	0
	GO:0046843	1	1	dorsal appendage formation	XP_024332090.1	Biological process	0	0
	GO:0046907	1	1	intracellular transport	XP_024330582.1	Biological process	0	0
	GO:0048025	1	1	negative regulation of mRNA splicing, via spliceosome	XP_024331303.1	Biological process	0	0
	GO:0048169	1	1	regulation of long-term neuronal synaptic plasticity	XP_024332251.1	Biological process	0	0
	GO:0048205	1	1	COPI coating of Golgi vesicle	XP_024330470.1	Biological process	0	0
	GO:0048232	1	1	male gamete generation	XP_024330459.1	Biological process	0	0
	GO:0048254	1	1	snoRNA localization	XP_024331800.1	Biological process	0	0
	GO:0048260	1	1	positive regulation of receptor-mediated endocytosis	XP_024330958.1	Biological process	0	0
	GO:0048488	1	1	synaptic vesicle endocytosis	XP_024331357.1	Biological process	0	0
	GO:0048538	1	1	thymus development	XP_024330539.1	Biological process	0	0
	GO:0048579	1	1	negative regulation of long-day photoperiodism, flowering	XP_024331831.1	Biological process	0	0
	GO:0048678	1	1	response to axon injury	XP_024331515.1	Biological process	0	0
	GO:0048705	1	1	skeletal system morphogenesis	XP_024331179.1	Biological process	0	0
	GO:0048840	1	1	otolith development	XP_024331698.1	Biological process	0	0
	GO:0048856	1	1	anatomical structure development	XP_024329867.1	Biological process	0	0
	GO:0050708	1	1	regulation of protein secretion	XP_024331701.1	Biological process	0	0
	GO:0050804	1	1	modulation of chemical synaptic transmission	XP_024331742.1	Biological process	0	0
	GO:0050807	1	1	regulation of synapse organization	XP_024329929.1	Biological process	0	0
	GO:0050847	1	1	progesterone receptor signaling pathway	XP_024331742.1	Biological process	0	0
	GO:0050849	1	1	negative regulation of calcium-mediated signaling	XP_024331099.1	Biological process	0	0
	GO:0051091	1	1	positive regulation of DNA-binding transcription factor activity	XP_024332090.1	Biological process	0	0
	GO:0051106	1	1	positive regulation of DNA ligation	XP_024330457.1	Biological process	0	0
	GO:0051168	1	1	nuclear export	XP_024331515.1	Biological process	0	0
	GO:0051179	1	1	localization	XP_024332245.1	Biological process	0	0
	GO:0051256	1	1	mitotic spindle midzone assembly	XP_024332094.1	Biological process	0	0
	GO:0051291	1	1	protein heterooligomerization	XP_024331022.1	Biological process	0	0
	GO:0051302	1	1	regulation of cell division	XP_024331831.1	Biological process	0	0
	GO:0051307	1	1	meiotic chromosome separation	XP_024331276.1	Biological process	0	0
	GO:0051310	1	1	metaphase plate congression	XP_024330283.1	Biological process	0	0
	GO:0051402	1	1	neuron apoptotic process	XP_024331873.1	Biological process	0	0
	GO:0051447	1	1	negative regulation of meiotic cell cycle	XP_024331103.1	Biological process	0	0
	GO:0051489	1	1	regulation of filopodium assembly	XP_024332251.1	Biological process	0	0
	GO:0051591	1	1	response to cAMP	XP_024331022.1	Biological process	0	0
	GO:0051645	1	1	Golgi localization	XP_024331094.1	Biological process	0	0
	GO:0051781	1	1	positive regulation of cell division	XP_024330332.1	Biological process	0	0
	GO:0051881	1	1	regulation of mitochondrial membrane potential	XP_024332350.1	Biological process	0	0
	GO:0052651	1	1	monoacylglycerol catabolic process	XP_024330439.1	Biological process	0	0
	GO:0055113	1	1	epiboly involved in gastrulation with mouth forming second	XP_024332251.1	Biological process	0	0
	GO:0060050	1	1	positive regulation of protein glycosylation	XP_024331578.1	Biological process	0	0
	GO:0060061	1	1	Spemann organizer formation	XP_024332251.1	Biological process	0	0
	GO:0060321	1	1	acceptance of pollen	XP_024331400.1	Biological process	0	0
	GO:0060736	1	1	prostate gland growth	XP_024331742.1	Biological process	0	0
	GO:0060997	1	1	dendritic spine morphogenesis	XP_024332090.1	Biological process	0	0
	GO:0061014	1	1	positive regulation of mRNA catabolic process	XP_024331000.1	Biological process	0	0
	GO:0061024	1	1	membrane organization	XP_024330127.1	Biological process	0	0
	GO:0061088	1	1	regulation of sequestering of zinc ion	XP_024332418.1	Biological process	0	0
	GO:0061136	1	1	regulation of proteasomal protein catabolic process	XP_024330463.1	Biological process	0	0
	GO:0061158	1	1	3'-UTR-mediated mRNA destabilization	XP_024331955.1	Biological process	0	0
	GO:0061245	1	1	establishment or maintenance of bipolar cell polarity	XP_024331700.1	Biological process	0	0
	GO:0061462	1	1	protein localization to lysosome	XP_024331847.1	Biological process	0	0
	GO:0061509	1	1	asymmetric protein localization to old mitotic spindle pole body	XP_024331846.1	Biological process	0	0
	GO:0061586	1	1	positive regulation of transcription by transcription factor localization	XP_024332203.1	Biological process	0	0
	GO:0061806	1	1	regulation of DNA recombination at centromere	XP_024331041.1	Biological process	0	0
	GO:0061857	1	1	endoplasmic reticulum stress-induced pre-emptive quality control	XP_024329929.1	Biological process	0	0
	GO:0061867	1	1	establishment of mitotic spindle asymmetry	XP_024332187.1	Biological process	0	0
	GO:0061951	1	1	establishment of protein localization to plasma membrane	XP_024331788.1	Biological process	0	0
	GO:0062033	1	1	positive regulation of mitotic sister chromatid segregation	XP_024332094.1	Biological process	0	0
	GO:0062123	1	1	regulation of linear element maturation	XP_024331700.1	Biological process	0	0
	GO:0070060	1	1	'de novo' actin filament nucleation	XP_024330753.1	Biological process	0	0
	GO:0070086	1	1	ubiquitin-dependent endocytosis	XP_024330958.1	Biological process	0	0
	GO:0070143	1	1	mitochondrial alanyl-tRNA aminoacylation	XP_024332382.1	Biological process	0	0
	GO:0070194	1	1	synaptonemal complex disassembly	XP_024331961.1	Biological process	0	0
	GO:0070268	1	1	cornification	XP_024332300.1	Biological process	0	0
	GO:0070301	1	1	cellular response to hydrogen peroxide	XP_024330936.1	Biological process	0	0
	GO:0070370	1	1	cellular heat acclimation	XP_024331000.1	Biological process	0	0
	GO:0070455	1	1	positive regulation of heme biosynthetic process	XP_024330822.1	Biological process	0	0
	GO:0070536	1	1	protein K63-linked deubiquitination	XP_024330463.1	Biological process	0	0
	GO:0070842	1	1	aggresome assembly	XP_024329929.1	Biological process	0	0
	GO:0070863	1	1	positive regulation of protein exit from endoplasmic reticulum	XP_024330127.1	Biological process	0	0
	GO:0070981	1	1	L-asparagine biosynthetic process	XP_024331040.1	Biological process	0	0
	GO:0071034	1	1	CUT catabolic process	XP_024331839.1	Biological process	0	0
	GO:0071042	1	1	nuclear polyadenylation-dependent mRNA catabolic process	XP_024331839.1	Biological process	0	0
	GO:0071045	1	1	nuclear histone mRNA catabolic process	XP_024330968.1	Biological process	0	0
	GO:0071073	1	1	positive regulation of phospholipid biosynthetic process	XP_024331099.1	Biological process	0	0
	GO:0071168	1	1	protein localization to chromatin	XP_024330459.1	Biological process	0	0
	GO:0071215	1	1	cellular response to abscisic acid stimulus	XP_024330086.1	Biological process	0	0
	GO:0071230	1	1	cellular response to amino acid stimulus	XP_024331238.1	Biological process	0	0
	GO:0071233	1	1	cellular response to leucine	XP_024331238.1	Biological process	0	0
	GO:0071291	1	1	cellular response to selenium ion	XP_024331168.1	Biological process	0	0
	GO:0071294	1	1	cellular response to zinc ion	XP_024332418.1	Biological process	0	0
	GO:0071479	1	1	cellular response to ionizing radiation	XP_024330457.1	Biological process	0	0
	GO:0071543	1	1	diphosphoinositol polyphosphate metabolic process	XP_024332433.1	Biological process	0	0
	GO:0071545	1	1	inositol phosphate catabolic process	XP_024332433.1	Biological process	0	0
	GO:0071555	1	1	cell wall organization	XP_024332313.1	Biological process	0	0
	GO:0071560	1	1	cellular response to transforming growth factor beta stimulus	XP_024332090.1	Biological process	0	0
	GO:0071669	1	1	plant-type cell wall organization or biogenesis	XP_024331903.1	Biological process	0	0
	GO:0071704	1	1	organic substance metabolic process	XP_024331959.1	Biological process	0	0
	GO:0071784	1	1	endoplasmic reticulum cisternal network assembly	XP_024330970.1	Biological process	0	0
	GO:0071902	1	1	positive regulation of protein serine/threonine kinase activity	XP_024332456.1	Biological process	0	0
	GO:0072015	1	1	podocyte development	XP_024330575.1	Biological process	0	0
	GO:0072334	1	1	UDP-galactose transmembrane transport	XP_024331763.1	Biological process	0	0
	GO:0072389	1	1	flavin adenine dinucleotide catabolic process	XP_024329929.1	Biological process	0	0
	GO:0072441	1	1	response to meiotic DNA replication checkpoint signaling	XP_024331700.1	Biological process	0	0
	GO:0072657	1	1	protein localization to membrane	XP_024331772.1	Biological process	0	0
	GO:0072711	1	1	cellular response to hydroxyurea	XP_024330457.1	Biological process	0	0
	GO:0072719	1	1	cellular response to cisplatin	XP_024330457.1	Biological process	0	0
	GO:0072757	1	1	cellular response to camptothecin	XP_024330457.1	Biological process	0	0
	GO:0075297	1	1	negative regulation of ascospore formation	XP_024331103.1	Biological process	0	0
	GO:0075522	1	1	IRES-dependent viral translational initiation	XP_024330968.1	Biological process	0	0
	GO:0080090	1	1	regulation of primary metabolic process	XP_024331887.1	Biological process	0	0
	GO:0080120	1	1	CAAX-box protein maturation	XP_024331302.1	Biological process	0	0
	GO:0080129	1	1	proteasome core complex assembly	XP_024331388.1	Biological process	0	0
	GO:0089709	1	1	L-histidine transmembrane transport	XP_024332447.1	Biological process	0	0
	GO:0090087	1	1	regulation of peptide transport	XP_024330776.1	Biological process	0	0
	GO:0090156	1	1	intracellular sphingolipid homeostasis	XP_024330379.1	Biological process	0	0
	GO:0090266	1	1	regulation of mitotic cell cycle spindle assembly checkpoint	XP_024332203.1	Biological process	0	0
	GO:0090306	1	1	meiotic spindle assembly	XP_024331961.1	Biological process	0	0
	GO:0090618	1	1	DNA clamp unloading	XP_024332348.1	Biological process	0	0
	GO:0090625	1	1	siRNA-mediated gene silencing by mRNA destabilization	XP_024331624.1	Biological process	0	0
	GO:0090727	1	1	positive regulation of brood size	XP_024330936.1	Biological process	0	0
	GO:0097271	1	1	protein localization to bud neck	XP_024332313.1	Biological process	0	0
	GO:0097308	1	1	cellular response to farnesol	XP_024332442.1	Biological process	0	0
	GO:0097352	1	1	autophagosome maturation	XP_024329929.1	Biological process	0	0
	GO:0097355	1	1	protein localization to heterochromatin	XP_024330829.1	Biological process	0	0
	GO:0097711	1	1	ciliary basal body-plasma membrane docking	XP_024332403.1	Biological process	0	0
	GO:0098586	1	1	cellular response to virus	XP_024330366.1	Biological process	0	0
	GO:0098795	1	1	global gene silencing by mRNA cleavage	XP_024331043.1	Biological process	0	0
	GO:0101026	1	1	mitotic nuclear membrane biogenesis	XP_024330831.1	Biological process	0	0
	GO:0106027	1	1	neuron projection organization	XP_024330856.1	Biological process	0	0
	GO:0106034	1	1	protein maturation by [2Fe-2S] cluster transfer	XP_024330816.1	Biological process	0	0
	GO:0106035	1	1	protein maturation by [4Fe-4S] cluster transfer	XP_024331844.1	Biological process	0	0
	GO:0106070	1	1	regulation of adenylate cyclase-activating G protein-coupled receptor signaling pathway	XP_024331403.1	Biological process	0	0
	GO:0106300	1	1	protein-DNA covalent cross-linking repair	XP_024329929.1	Biological process	0	0
	GO:0110032	1	1	positive regulation of G2/MI transition of meiotic cell cycle	XP_024331710.1	Biological process	0	0
	GO:0110044	1	1	regulation of cell cycle switching, mitotic to meiotic cell cycle	XP_024331710.1	Biological process	0	0
	GO:0110051	1	1	metabolite repair	XP_024331718.1	Biological process	0	0
	GO:0110083	1	1	positive regulation of protein localization to cell division site involved in mitotic actomyosin contractile ring assembly	XP_024331961.1	Biological process	0	0
	GO:0120112	1	1	UDP-glucose transmembrane transport into endoplasmic reticulum	XP_024331763.1	Biological process	0	0
	GO:0120186	1	1	negative regulation of protein localization to chromatin	XP_024329929.1	Biological process	0	0
	GO:0120290	1	1	stalled replication fork localization to nuclear periphery	XP_024331693.1	Biological process	0	0
	GO:0140013	1	1	meiotic nuclear division	XP_024331103.1	Biological process	0	0
	GO:0140450	1	1	protein targeting to Golgi apparatus	XP_024331772.1	Biological process	0	0
	GO:0140466	1	1	iron-sulfur cluster export from the mitochondrion	XP_024330822.1	Biological process	0	0
	GO:0140588	1	1	chromatin looping	XP_024330442.1	Biological process	0	0
	GO:0180010	1	1	co-transcriptional mRNA 3'-end processing, cleavage and polyadenylation pathway	XP_024331879.1	Biological process	0	0
	GO:0180012	1	1	co-transcriptional RNA 3'-end processing, cleavage and polyadenylation pathway	XP_024332370.1	Biological process	0	0
	GO:1900153	1	1	positive regulation of nuclear-transcribed mRNA catabolic process, deadenylation-dependent decay	XP_024331624.1	Biological process	0	0
	GO:1900237	1	1	positive regulation of induction of conjugation with cellular fusion	XP_024332001.1	Biological process	0	0
	GO:1900264	1	1	positive regulation of DNA-directed DNA polymerase activity	XP_024331722.1	Biological process	0	0
	GO:1900745	1	1	positive regulation of p38MAPK cascade	XP_024332099.1	Biological process	0	0
	GO:1901165	1	1	positive regulation of trophoblast cell migration	XP_024331624.1	Biological process	0	0
	GO:1901564	1	1	organonitrogen compound metabolic process	XP_024331878.1	Biological process	0	0
	GO:1901907	1	1	diadenosine pentaphosphate catabolic process	XP_024332433.1	Biological process	0	0
	GO:1901909	1	1	diadenosine hexaphosphate catabolic process	XP_024332433.1	Biological process	0	0
	GO:1901911	1	1	adenosine 5'-(hexahydrogen pentaphosphate) catabolic process	XP_024332433.1	Biological process	0	0
	GO:1902351	1	1	response to imidacloprid	XP_024330939.1	Biological process	0	0
	GO:1902424	1	1	negative regulation of attachment of mitotic spindle microtubules to kinetochore	XP_024331700.1	Biological process	0	0
	GO:1902542	1	1	regulation of protein localization to mitotic spindle pole body	XP_024331961.1	Biological process	0	0
	GO:1902626	1	1	assembly of large subunit precursor of preribosome	XP_024331787.1	Biological process	0	0
	GO:1902669	1	1	positive regulation of axon guidance	XP_024331578.1	Biological process	0	0
	GO:1902801	1	1	regulation of siRNA-independent facultative heterochromatin formation	XP_024331879.1	Biological process	0	0
	GO:1902845	1	1	negative regulation of mitotic spindle elongation	XP_024331700.1	Biological process	0	0
	GO:1902882	1	1	regulation of response to oxidative stress	XP_024330936.1	Biological process	0	0
	GO:1902906	1	1	proteasome storage granule assembly	XP_024331810.1	Biological process	0	0
	GO:1902917	1	1	positive regulation of mating projection assembly	XP_024330831.1	Biological process	0	0
	GO:1902981	1	1	synthesis of RNA primer involved in mitotic DNA replication	XP_024331041.1	Biological process	0	0
	GO:1903006	1	1	positive regulation of protein K63-linked deubiquitination	XP_024329929.1	Biological process	0	0
	GO:1903007	1	1	positive regulation of Lys63-specific deubiquitinase activity	XP_024329929.1	Biological process	0	0
	GO:1903026	1	1	negative regulation of RNA polymerase II regulatory region sequence-specific DNA binding	XP_024330856.1	Biological process	0	0
	GO:1903067	1	1	negative regulation of protein localization to cell tip	XP_024330951.1	Biological process	0	0
	GO:1903078	1	1	positive regulation of protein localization to plasma membrane	XP_024332090.1	Biological process	0	0
	GO:1903251	1	1	multi-ciliated epithelial cell differentiation	XP_024332403.1	Biological process	0	0
	GO:1903331	1	1	positive regulation of iron-sulfur cluster assembly	XP_024330822.1	Biological process	0	0
	GO:1903353	1	1	regulation of nucleus organization	XP_024331961.1	Biological process	0	0
	GO:1903380	1	1	positive regulation of mitotic chromosome condensation	XP_024331700.1	Biological process	0	0
	GO:1903401	1	1	L-lysine transmembrane transport	XP_024332447.1	Biological process	0	0
	GO:1903427	1	1	negative regulation of reactive oxygen species biosynthetic process	XP_024330822.1	Biological process	0	0
	GO:1903432	1	1	regulation of TORC1 signaling	XP_024330285.1	Biological process	0	0
	GO:1903459	1	1	mitotic DNA replication lagging strand elongation	XP_024331045.1	Biological process	0	0
	GO:1903460	1	1	mitotic DNA replication leading strand elongation	XP_024332348.1	Biological process	0	0
	GO:1903465	1	1	positive regulation of mitotic cell cycle DNA replication	XP_024331700.1	Biological process	0	0
	GO:1903467	1	1	negative regulation of mitotic DNA replication initiation	XP_024331700.1	Biological process	0	0
	GO:1903475	1	1	mitotic actomyosin contractile ring assembly	XP_024330801.1	Biological process	0	0
	GO:1903479	1	1	mitotic actomyosin contractile ring assembly actin filament organization	XP_024330575.1	Biological process	0	0
	GO:1903500	1	1	negative regulation of mitotic actomyosin contractile ring assembly	XP_024331700.1	Biological process	0	0
	GO:1903608	1	1	protein localization to cytoplasmic stress granule	XP_024330968.1	Biological process	0	0
	GO:1903826	1	1	L-arginine transmembrane transport	XP_024332447.1	Biological process	0	0
	GO:1903843	1	1	cellular response to arsenite ion	XP_024329929.1	Biological process	0	0
	GO:1903862	1	1	positive regulation of oxidative phosphorylation	XP_024329929.1	Biological process	0	0
	GO:1903934	1	1	positive regulation of DNA primase activity	XP_024331722.1	Biological process	0	0
	GO:1904117	1	1	cellular response to vasopressin	XP_024331515.1	Biological process	0	0
	GO:1904171	1	1	negative regulation of bleb assembly	XP_024330753.1	Biological process	0	0
	GO:1904263	1	1	positive regulation of TORC1 signaling	XP_024331238.1	Biological process	0	0
	GO:1904355	1	1	positive regulation of telomere capping	XP_024332094.1	Biological process	0	0
	GO:1904537	1	1	negative regulation of mitotic telomere tethering at nuclear periphery	XP_024331700.1	Biological process	0	0
	GO:1904631	1	1	response to glucoside	XP_024330457.1	Biological process	0	0
	GO:1904750	1	1	negative regulation of protein localization to nucleolus	XP_024331961.1	Biological process	0	0
	GO:1904801	1	1	positive regulation of neuron remodeling	XP_024331357.1	Biological process	0	0
	GO:1904846	1	1	negative regulation of establishment of bipolar cell polarity	XP_024330951.1	Biological process	0	0
	GO:1905116	1	1	positive regulation of lateral attachment of mitotic spindle microtubules to kinetochore	XP_024332094.1	Biological process	0	0
	GO:1905323	1	1	telomerase holoenzyme complex assembly	XP_024331118.1	Biological process	0	0
	GO:1905392	1	1	plant organ morphogenesis	XP_024331821.1	Biological process	0	0
	GO:1905475	1	1	regulation of protein localization to membrane	XP_024332189.1	Biological process	0	0
	GO:1905477	1	1	positive regulation of protein localization to membrane	XP_024332203.1	Biological process	0	0
	GO:1905528	1	1	positive regulation of Golgi lumen acidification	XP_024331742.1	Biological process	0	0
	GO:1905530	1	1	negative regulation of uracil import across plasma membrane	XP_024330958.1	Biological process	0	0
	GO:1905533	1	1	negative regulation of leucine import across plasma membrane	XP_024330958.1	Biological process	0	0
	GO:1905757	1	1	negative regulation of primary cell septum biogenesis	XP_024331700.1	Biological process	0	0
	GO:1905785	1	1	negative regulation of anaphase-promoting complex-dependent catabolic process	XP_024331700.1	Biological process	0	0
	GO:1905818	1	1	regulation of chromosome separation	XP_024332243.1	Biological process	0	0
	GO:1905879	1	1	regulation of oogenesis	XP_024332189.1	Biological process	0	0
	GO:1905938	1	1	positive regulation of germ cell proliferation	XP_024332189.1	Biological process	0	0
	GO:1990145	1	1	maintenance of translational fidelity	XP_024331986.1	Biological process	0	0
	GO:1990253	1	1	cellular response to leucine starvation	XP_024331238.1	Biological process	0	0
	GO:1990386	1	1	mitotic cleavage furrow ingression	XP_024331357.1	Biological process	0	0
	GO:1990820	1	1	response to mitotic DNA integrity checkpoint signaling	XP_024331700.1	Biological process	0	0
	GO:1990830	1	1	cellular response to leukemia inhibitory factor	XP_024331022.1	Biological process	0	0
	GO:1990854	1	1	vacuole-ER tethering	XP_024331385.1	Biological process	0	0
	GO:1990928	1	1	response to amino acid starvation	XP_024330737.1	Biological process	0	0
	GO:2000001	1	1	regulation of DNA damage checkpoint	XP_024330457.1	Biological process	0	0
	GO:2000002	1	1	negative regulation of DNA damage checkpoint	XP_024330559.1	Biological process	0	0
	GO:2000058	1	1	regulation of ubiquitin-dependent protein catabolic process	XP_024331742.1	Biological process	0	0
	GO:2000200	1	1	regulation of ribosomal subunit export from nucleus	XP_024329849.1	Biological process	0	0
	GO:2000203	1	1	regulation of ribosomal large subunit export from nucleus	XP_024330958.1	Biological process	0	0
	GO:2000220	1	1	regulation of pseudohyphal growth	XP_024330284.1	Biological process	0	0
	GO:2000232	1	1	regulation of rRNA processing	XP_024330958.1	Biological process	0	0
	GO:2000235	1	1	regulation of tRNA processing	XP_024330958.1	Biological process	0	0
	GO:2000238	1	1	regulation of tRNA export from nucleus	XP_024330958.1	Biological process	0	0
	GO:2000431	1	1	regulation of cytokinesis, actomyosin contractile ring assembly	XP_024332384.1	Biological process	0	0
	GO:2000624	1	1	positive regulation of nuclear-transcribed mRNA catabolic process, nonsense-mediated decay	XP_024330903.1	Biological process	0	0
	GO:2000769	1	1	regulation of establishment or maintenance of cell polarity regulating cell shape	XP_024330831.1	Biological process	0	0
	GO:2000786	1	1	positive regulation of autophagosome assembly	XP_024332203.1	Biological process	0	0
	GO:2001033	1	1	negative regulation of double-strand break repair via nonhomologous end joining	XP_024331700.1	Biological process	0	0
	GO:2001135	1	1	regulation of endocytic recycling	XP_024330831.1	Biological process	0	0
	GO:2001171	1	1	positive regulation of ATP biosynthetic process	XP_024329929.1	Biological process	0	0
	GO:2001268	1	1	negative regulation of cysteine-type endopeptidase activity involved in apoptotic signaling pathway	XP_024331179.1	Biological process	0	0
