# Supplementary material for: Regulation of Nosema ceranae gene expression by Bidens pilosa phytogenic treatment in infected honey bees
Source: Front Insect Sci. 2026 Jun 3;6:1828903. doi: 10.3389/finsc.2026.1828903 (PMC13273367; doi:10.3389/finsc.2026.1828903)
Supplement: Supplementary Table 6 — Down-regulated GO list of D/B comparison group. [file Table6.xlsx]

## Sheet: S6_table
Supplementary Table S6 Table.Down-regulated GO list of D/B comparison group.
dpi	GO_ID	Total_count	DMG_count	GO_term	IDs	Category	pvalue	qvalue
5 dpi	GO:0016787	85	9	hydrolase activity	XP_024329488.1;XP_024330109.1;XP_024329846.1;XP_024329801.1;XP_024329651.1;XP_024330127.1;XP_024330143.1;XP_024330108.1;XP_024329762.1	Molecular function	0.000602789	0.00212749
	GO:0005739	81	8	mitochondrion	XP_024329851.1;XP_024329488.1;XP_024329852.1;XP_024330127.1;XP_024330143.1;XP_024329845.1;XP_024330108.1;XP_024329967.1	Cellular component	0.00181011	0.00420957
	GO:0005576	9	3	extracellular region	XP_024329929.1;XP_024329884.1;XP_024330108.1	Cellular component	0.00016989	0.00061406
	GO:0004518	11	3	nuclease activity	XP_024329846.1;XP_024329801.1;XP_024330143.1	Molecular function	0.000421653	0.0015059
	GO:0010498	12	3	proteasomal protein catabolic process	XP_024329929.1;XP_024330020.1;XP_024330100.1	Biological process	0.000615712	0.00214783
	GO:1905634	2	2	regulation of protein localization to chromatin	XP_024329929.1;XP_024329801.1	Biological process	0	0
	GO:0090263	3	2	positive regulation of canonical Wnt signaling pathway	XP_024329929.1;XP_024329900.1	Biological process	4.53e-05	0.000165743
	GO:0003725	6	2	double-stranded RNA binding	XP_024329831.1;XP_024329845.1	Molecular function	0.000838472	0.00285843
	GO:0004519	6	2	endonuclease activity	XP_024329846.1;XP_024329801.1	Molecular function	0.000838472	0.00285843
	GO:0042995	7	2	cell projection	XP_024330094.1;XP_024330108.1	Cellular component	0.00142997	0.0033515
	GO:0048471	9	2	perinuclear region of cytoplasm	XP_024329851.1;XP_024329929.1	Cellular component	0.00325973	0.00752246
	GO:0005975	10	2	carbohydrate metabolic process	XP_024329808.1;XP_024329963.1	Biological process	0.00453863	0.00895782
	GO:0032991	10	2	protein-containing complex	XP_024329851.1;XP_024329929.1	Cellular component	0.00453863	0.00895782
	GO:0051603	10	2	proteolysis involved in protein catabolic process	XP_024329488.1;XP_024330100.1	Biological process	0.00453863	0.00895782
	GO:0000266	1	1	mitochondrial fission	XP_024330127.1	Biological process	0	0
	GO:0003400	1	1	regulation of COPII vesicle coating	XP_024330127.1	Biological process	0	0
	GO:0003786	1	1	actin lateral binding	XP_024330094.1	Molecular function	0	0
	GO:0004309	1	1	exopolyphosphatase activity	XP_024329762.1	Molecular function	0	0
	GO:0004520	1	1	DNA endonuclease activity	XP_024329846.1	Molecular function	0	0
	GO:0004536	1	1	DNA nuclease activity	XP_024329846.1	Molecular function	0	0
	GO:0004582	1	1	dolichyl-phosphate beta-D-mannosyltransferase activity	XP_024329867.1	Molecular function	0	0
	GO:0004615	1	1	phosphomannomutase activity	XP_024329962.1	Molecular function	0	0
	GO:0004815	1	1	aspartate-tRNA ligase activity	XP_024329855.1	Molecular function	0	0
	GO:0004820	1	1	glycine-tRNA ligase activity	XP_024330108.1	Molecular function	0	0
	GO:0005826	1	1	actomyosin contractile ring	XP_024330094.1	Cellular component	0	0
	GO:0006013	1	1	mannose metabolic process	XP_024329962.1	Biological process	0	0
	GO:0006422	1	1	aspartyl-tRNA aminoacylation	XP_024329855.1	Biological process	0	0
	GO:0006426	1	1	glycyl-tRNA aminoacylation	XP_024330108.1	Biological process	0	0
	GO:0006488	1	1	dolichol-linked oligosaccharide biosynthetic process	XP_024329867.1	Biological process	0	0
	GO:0006734	1	1	NADH metabolic process	XP_024329929.1	Biological process	0	0
	GO:0006919	1	1	activation of cysteine-type endopeptidase activity involved in apoptotic process	XP_024329929.1	Biological process	0	0
	GO:0007006	1	1	mitochondrial membrane organization	XP_024330127.1	Biological process	0	0
	GO:0008061	1	1	chitin binding	XP_024329808.1	Molecular function	0	0
	GO:0009859	1	1	pollen hydration	XP_024329930.1	Biological process	0	0
	GO:0010197	1	1	polar nucleus fusion	XP_024330054.1	Biological process	0	0
	GO:0010780	1	1	meiotic DNA double-strand break formation involved in reciprocal meiotic recombination	XP_024330019.1	Biological process	0	0
	GO:0010918	1	1	positive regulation of mitochondrial membrane potential	XP_024329929.1	Biological process	0	0
	GO:0015966	1	1	diadenosine tetraphosphate biosynthetic process	XP_024330108.1	Biological process	0	0
	GO:0016050	1	1	vesicle organization	XP_024330127.1	Biological process	0	0
	GO:0016300	1	1	tRNA (uracil) methyltransferase activity	XP_024330112.1	Molecular function	0	0
	GO:0016706	1	1	2-oxoglutarate-dependent dioxygenase activity	XP_024330112.1	Molecular function	0	0
	GO:0016810	1	1	hydrolase activity, acting on carbon-nitrogen (but not peptide) bonds	XP_024329808.1	Molecular function	0	0
	GO:0019079	1	1	viral genome replication	XP_024329929.1	Biological process	0	0
	GO:0019903	1	1	protein phosphatase binding	XP_024329929.1	Molecular function	0	0
	GO:0030141	1	1	secretory granule	XP_024330108.1	Cellular component	0	0
	GO:0030864	1	1	cortical actin cytoskeleton	XP_024330094.1	Cellular component	0	0
	GO:0030998	1	1	linear element	XP_024330019.1	Cellular component	0	0
	GO:0032432	1	1	actin filament bundle	XP_024330094.1	Cellular component	0	0
	GO:0032510	1	1	endosome to lysosome transport via multivesicular body sorting pathway	XP_024329929.1	Biological process	0	0
	GO:0033592	1	1	RNA strand annealing activity	XP_024329831.1	Molecular function	0	0
	GO:0035312	1	1	5'-3' DNA exonuclease activity	XP_024329801.1	Molecular function	0	0
	GO:0035578	1	1	azurophil granule lumen	XP_024329929.1	Cellular component	0	0
	GO:0035617	1	1	stress granule disassembly	XP_024329929.1	Biological process	0	0
	GO:0035641	1	1	locomotory exploration behavior	XP_024330143.1	Biological process	0	0
	GO:0035800	1	1	deubiquitinase activator activity	XP_024329929.1	Molecular function	0	0
	GO:0036002	1	1	pre-mRNA binding	XP_024330099.1	Molecular function	0	0
	GO:0036513	1	1	Derlin-1 retrotranslocation complex	XP_024329929.1	Cellular component	0	0
	GO:0042288	1	1	MHC class I protein binding	XP_024329929.1	Molecular function	0	0
	GO:0043530	1	1	adenosine 5'-monophosphoramidase activity	XP_024330030.1	Molecular function	0	0
	GO:0043934	1	1	sporulation	XP_024329867.1	Biological process	0	0
	GO:0044233	1	1	mitochondria-associated endoplasmic reticulum membrane	XP_024330127.1	Cellular component	0	0
	GO:0044391	1	1	ribosomal subunit	XP_024329882.1	Cellular component	0	0
	GO:0045879	1	1	negative regulation of smoothened signaling pathway	XP_024329929.1	Biological process	0	0
	GO:0046168	1	1	glycerol-3-phosphate catabolic process	XP_024329963.1	Biological process	0	0
	GO:0047952	1	1	glycerol-3-phosphate dehydrogenase [NAD(P)+] activity	XP_024329963.1	Molecular function	0	0
	GO:0048856	1	1	anatomical structure development	XP_024329867.1	Biological process	0	0
	GO:0050807	1	1	regulation of synapse organization	XP_024329929.1	Biological process	0	0
	GO:0051764	1	1	actin crosslink formation	XP_024330094.1	Biological process	0	0
	GO:0061024	1	1	membrane organization	XP_024330127.1	Biological process	0	0
	GO:0061659	1	1	ubiquitin-like protein ligase activity	XP_024330019.1	Molecular function	0	0
	GO:0061710	1	1	L-threonylcarbamoyladenylate synthase	XP_024329845.1	Molecular function	0	0
	GO:0061857	1	1	endoplasmic reticulum stress-induced pre-emptive quality control	XP_024329929.1	Biological process	0	0
	GO:0070150	1	1	mitochondrial glycyl-tRNA aminoacylation	XP_024330108.1	Biological process	0	0
	GO:0070842	1	1	aggresome assembly	XP_024329929.1	Biological process	0	0
	GO:0070863	1	1	positive regulation of protein exit from endoplasmic reticulum	XP_024330127.1	Biological process	0	0
	GO:0071215	1	1	cellular response to abscisic acid stimulus	XP_024330086.1	Biological process	0	0
	GO:0071520	1	1	actomyosin contractile ring assembly actin filament bundle convergence	XP_024330094.1	Biological process	0	0
	GO:0072389	1	1	flavin adenine dinucleotide catabolic process	XP_024329929.1	Biological process	0	0
	GO:0072670	1	1	mitochondrial tRNA threonylcarbamoyladenosine modification	XP_024329845.1	Biological process	0	0
	GO:0090406	1	1	pollen tube	XP_024329930.1	Cellular component	0	0
	GO:0097352	1	1	autophagosome maturation	XP_024329929.1	Biological process	0	0
	GO:0099503	1	1	secretory vesicle	XP_024330054.1	Cellular component	0	0
	GO:0106300	1	1	protein-DNA covalent cross-linking repair	XP_024329929.1	Biological process	0	0
	GO:0106335	1	1	tRNA (carboxymethyluridine(34)-5-O)-methyltransferase activity	XP_024330112.1	Molecular function	0	0
	GO:0120186	1	1	negative regulation of protein localization to chromatin	XP_024329929.1	Biological process	0	0
	GO:0140453	1	1	protein aggregate center	XP_024329851.1	Cellular component	0	0
	GO:1903006	1	1	positive regulation of protein K63-linked deubiquitination	XP_024329929.1	Biological process	0	0
	GO:1903007	1	1	positive regulation of Lys63-specific deubiquitinase activity	XP_024329929.1	Biological process	0	0
	GO:1903843	1	1	cellular response to arsenite ion	XP_024329929.1	Biological process	0	0
	GO:1903862	1	1	positive regulation of oxidative phosphorylation	XP_024329929.1	Biological process	0	0
	GO:1904288	1	1	BAT3 complex binding	XP_024329929.1	Molecular function	0	0
	GO:1904949	1	1	ATPase complex	XP_024329929.1	Cellular component	0	0
	GO:1990730	1	1	VCP-NSFL1C complex	XP_024329929.1	Cellular component	0	0
	GO:2001171	1	1	positive regulation of ATP biosynthetic process	XP_024329929.1	Biological process	0	0
	GO:0000413	2	1	protein peptidyl-prolyl isomerization	XP_024330110.1	Biological process	0.00129977	0.00307032
	GO:0003746	2	1	translation elongation factor activity	XP_024329835.1	Molecular function	0.00129977	0.00307032
	GO:0003987	2	1	acetate-CoA ligase activity	XP_024329967.1	Molecular function	0.00129977	0.00307032
	GO:0004081	2	1	bis(5'-nucleosyl)-tetraphosphatase (asymmetrical) activity	XP_024330108.1	Molecular function	0.00129977	0.00307032
	GO:0004368	2	1	glycerol-3-phosphate dehydrogenase (quinone) activity	XP_024329963.1	Molecular function	0.00129977	0.00307032
	GO:0006072	2	1	glycerol-3-phosphate metabolic process	XP_024329963.1	Biological process	0.00129977	0.00307032
	GO:0006414	2	1	translational elongation	XP_024329835.1	Biological process	0.00129977	0.00307032
	GO:0006450	2	1	regulation of translational fidelity	XP_024329845.1	Biological process	0.00129977	0.00307032
	GO:0006458	2	1	'de novo' protein folding	XP_024329851.1	Biological process	0.00129977	0.00307032
	GO:0006998	2	1	nuclear envelope organization	XP_024330127.1	Biological process	0.00129977	0.00307032
	GO:0008409	2	1	5'-3' exonuclease activity	XP_024329801.1	Molecular function	0.00129977	0.00307032
	GO:0008420	2	1	RNA polymerase II CTD heptapeptide repeat phosphatase activity	XP_024329340.1	Molecular function	0.00129977	0.00307032
	GO:0009298	2	1	GDP-mannose biosynthetic process	XP_024329962.1	Biological process	0.00129977	0.00307032
	GO:0009331	2	1	glycerol-3-phosphate dehydrogenase complex	XP_024329963.1	Cellular component	0.00129977	0.00307032
	GO:0009383	2	1	rRNA (cytosine-C5-)-methyltransferase activity	XP_024329486.1	Molecular function	0.00129977	0.00307032
	GO:0010619	2	1	adenylate cyclase-activating glucose-activated G protein-coupled receptor signaling pathway	XP_024329851.1	Biological process	0.00129977	0.00307032
	GO:0016208	2	1	AMP binding	XP_024329967.1	Molecular function	0.00129977	0.00307032
	GO:0016462	2	1	pyrophosphatase activity	XP_024329762.1	Molecular function	0.00129977	0.00307032
	GO:0016818	2	1	hydrolase activity, acting on acid anhydrides, in phosphorus-containing anhydrides	XP_024329852.1	Molecular function	0.00129977	0.00307032
	GO:0019427	2	1	acetyl-CoA biosynthetic process from acetate	XP_024329967.1	Biological process	0.00129977	0.00307032
	GO:0019985	2	1	translesion synthesis	XP_024329929.1	Biological process	0.00129977	0.00307032
	GO:0030707	2	1	follicle cell of egg chamber development	XP_024330100.1	Biological process	0.00129977	0.00307032
	GO:0030970	2	1	retrograde protein transport, ER to cytosol	XP_024329929.1	Biological process	0.00129977	0.00307032
	GO:0031334	2	1	positive regulation of protein-containing complex assembly	XP_024329929.1	Biological process	0.00129977	0.00307032
	GO:0031490	2	1	chromatin DNA binding	XP_024329650.1	Molecular function	0.00129977	0.00307032
	GO:0034774	2	1	secretory granule lumen	XP_024329929.1	Cellular component	0.00129977	0.00307032
	GO:0035269	2	1	protein O-linked mannosylation	XP_024329867.1	Biological process	0.00129977	0.00307032
	GO:0036503	2	1	ERAD pathway	XP_024329929.1	Biological process	0.00129977	0.00307032
	GO:0044389	2	1	ubiquitin-like protein ligase binding	XP_024329929.1	Molecular function	0.00129977	0.00307032
	GO:0045184	2	1	establishment of protein localization	XP_024329929.1	Biological process	0.00129977	0.00307032
	GO:0045732	2	1	positive regulation of protein catabolic process	XP_024329929.1	Biological process	0.00129977	0.00307032
	GO:0051017	2	1	actin filament bundle assembly	XP_024330094.1	Biological process	0.00129977	0.00307032
	GO:0051228	2	1	mitotic spindle disassembly	XP_024329929.1	Biological process	0.00129977	0.00307032
	GO:0051287	2	1	NAD binding	XP_024329963.1	Molecular function	0.00129977	0.00307032
	GO:0140036	2	1	ubiquitin-dependent protein binding	XP_024329929.1	Molecular function	0.00129977	0.00307032
	GO:1902404	2	1	mitotic actomyosin contractile ring contraction	XP_024330094.1	Biological process	0.00129977	0.00307032
	GO:1903715	2	1	regulation of aerobic respiration	XP_024329929.1	Biological process	0.00129977	0.00307032
	GO:1904813	2	1	ficolin-1-rich granule lumen	XP_024329929.1	Cellular component	0.00129977	0.00307032
	GO:1990381	2	1	ubiquitin-specific protease binding	XP_024329929.1	Molecular function	0.00129977	0.00307032
	GO:0000014	3	1	single-stranded DNA endodeoxyribonuclease activity	XP_024329846.1	Molecular function	0.0038087	0.00766853
	GO:0004222	3	1	metalloendopeptidase activity	XP_024329488.1	Molecular function	0.0038087	0.00766853
	GO:0004527	3	1	exonuclease activity	XP_024329801.1	Molecular function	0.0038087	0.00766853
	GO:0006914	3	1	autophagy	XP_024329929.1	Biological process	0.0038087	0.00766853
	GO:0009846	3	1	pollen germination	XP_024329930.1	Biological process	0.0038087	0.00766853
	GO:0016592	3	1	mediator complex	XP_024330054.1	Cellular component	0.0038087	0.00766853
	GO:0016788	3	1	hydrolase activity, acting on ester bonds	XP_024329846.1	Molecular function	0.0038087	0.00766853
	GO:0017108	3	1	5'-flap endonuclease activity	XP_024329801.1	Molecular function	0.0038087	0.00766853
	GO:0030674	3	1	protein-macromolecule adaptor activity	XP_024330094.1	Molecular function	0.0038087	0.00766853
	GO:0031048	3	1	regulatory ncRNA-mediated heterochromatin formation	XP_024329851.1	Biological process	0.0038087	0.00766853
	GO:0031593	3	1	polyubiquitin modification-dependent protein binding	XP_024329929.1	Molecular function	0.0038087	0.00766853
	GO:0032436	3	1	positive regulation of proteasomal ubiquitin-dependent protein catabolic process	XP_024329929.1	Biological process	0.0038087	0.00766853
	GO:0034098	3	1	VCP-NPL4-UFD1 AAA ATPase complex	XP_024329929.1	Cellular component	0.0038087	0.00766853
	GO:0043047	3	1	single-stranded telomeric DNA binding	XP_024329845.1	Molecular function	0.0038087	0.00766853
	GO:0043531	3	1	ADP binding	XP_024329929.1	Molecular function	0.0038087	0.00766853
	GO:0070475	3	1	rRNA base methylation	XP_024329486.1	Biological process	0.0038087	0.00766853
	GO:0071712	3	1	ER-associated misfolded protein catabolic process	XP_024329929.1	Biological process	0.0038087	0.00766853
	GO:0098978	3	1	glutamatergic synapse	XP_024329929.1	Cellular component	0.0038087	0.00766853
	GO:0110085	3	1	mitotic actomyosin contractile ring	XP_024330094.1	Cellular component	0.0038087	0.00766853
10 dpi	GO:0046540	11	3	U4/U6 x U5 tri-snRNP complex	XP_024331172.1;XP_024331163.1;XP_024331118.1	Cellular component	0.00452648	0.00966622
	GO:0030134	3	2	COPII-coated ER to Golgi transport vesicle	XP_024330355.1;XP_024331454.1	Cellular component	0.000302933	0.00100908
	GO:0097361	3	2	CIA complex	XP_024330634.1;XP_024331844.1	Cellular component	0.000302933	0.00100908
	GO:1990726	3	2	Lsm1-7-Pat1 complex	XP_024331163.1;XP_024331118.1	Cellular component	0.000302933	0.00100908
	GO:0005732	4	2	sno(s)RNA-containing ribonucleoprotein complex	XP_024331172.1;XP_024331118.1	Cellular component	0.0011521	0.00373467
	GO:0005811	4	2	lipid droplet	XP_024331153.1;XP_024331669.1	Cellular component	0.0011521	0.00373467
	GO:0016616	4	2	oxidoreductase activity, acting on the CH-OH group of donors, NAD or NADP as acceptor	XP_024331669.1;XP_024331670.1	Molecular function	0.0011521	0.00373467
	GO:0045292	4	2	mRNA cis splicing, via spliceosome	XP_024332416.1;XP_024331118.1	Biological process	0.0011521	0.00373467
	GO:0005688	5	2	U6 snRNP	XP_024331163.1;XP_024331118.1	Cellular component	0.00273891	0.0087609
	GO:0017183	5	2	peptidyl-diphthamide biosynthetic process from peptidyl-histidine	XP_024331348.1;XP_024330722.1	Biological process	0.00273891	0.0087609
	GO:0000461	1	1	endonucleolytic cleavage to generate mature 3'-end of SSU-rRNA from (SSU-rRNA, 5.8S rRNA, LSU-rRNA)	XP_024331294.1	Biological process	0	0
	GO:0000810	1	1	diacylglycerol diphosphate phosphatase activity	XP_024331850.1	Molecular function	0	0
	GO:0000837	1	1	Doa10p ubiquitin ligase complex	XP_024332091.1	Cellular component	0	0
	GO:0000839	1	1	Hrd1p ubiquitin ligase ERAD-L complex	XP_024332091.1	Cellular component	0	0
	GO:0001525	1	1	angiogenesis	XP_024332197.1	Biological process	0	0
	GO:0001833	1	1	inner cell mass cell proliferation	XP_024331722.1	Biological process	0	0
	GO:0001885	1	1	endothelial cell development	XP_024332197.1	Biological process	0	0
	GO:0001944	1	1	vasculature development	XP_024332197.1	Biological process	0	0
	GO:0002094	1	1	polyprenyltransferase activity	XP_024331153.1	Molecular function	0	0
	GO:0002903	1	1	negative regulation of B cell apoptotic process	XP_024332094.1	Biological process	0	0
	GO:0004164	1	1	diphthine synthase activity	XP_024330722.1	Molecular function	0	0
	GO:0004167	1	1	dopachrome isomerase activity	XP_024331178.1	Molecular function	0	0
	GO:0004844	1	1	uracil DNA N-glycosylase activity	XP_024331674.1	Molecular function	0	0
	GO:0005353	1	1	fructose transmembrane transporter activity	XP_024331024.1	Molecular function	0	0
	GO:0005354	1	1	galactose transmembrane transporter activity	XP_024331024.1	Molecular function	0	0
	GO:0005355	1	1	glucose transmembrane transporter activity	XP_024331024.1	Molecular function	0	0
	GO:0005543	1	1	phospholipid binding	XP_024330203.1	Molecular function	0	0
	GO:0005782	1	1	peroxisomal matrix	XP_024330676.1	Cellular component	0	0
	GO:0005903	1	1	brush border	XP_024331024.1	Cellular component	0	0
	GO:0005905	1	1	clathrin-coated pit	XP_024331115.1	Cellular component	0	0
	GO:0006112	1	1	energy reserve metabolic process	XP_024330520.1	Biological process	0	0
	GO:0006172	1	1	ADP biosynthetic process	XP_024331618.1	Biological process	0	0
	GO:0006274	1	1	DNA replication termination	XP_024332091.1	Biological process	0	0
	GO:0006401	1	1	RNA catabolic process	XP_024330853.1	Biological process	0	0
	GO:0006605	1	1	protein targeting	XP_024331115.1	Biological process	0	0
	GO:0006637	1	1	acyl-CoA metabolic process	XP_024330676.1	Biological process	0	0
	GO:0006644	1	1	phospholipid metabolic process	XP_024331850.1	Biological process	0	0
	GO:0006797	1	1	polyphosphate metabolic process	XP_024330520.1	Biological process	0	0
	GO:0006799	1	1	polyphosphate biosynthetic process	XP_024330520.1	Biological process	0	0
	GO:0007051	1	1	spindle organization	XP_024332094.1	Biological process	0	0
	GO:0008160	1	1	protein tyrosine phosphatase activator activity	XP_024331614.1	Molecular function	0	0
	GO:0008176	1	1	tRNA (guanine-N7-)-methyltransferase activity	XP_024332419.1	Molecular function	0	0
	GO:0008284	1	1	positive regulation of cell population proliferation	XP_024332197.1	Biological process	0	0
	GO:0008988	1	1	rRNA (adenine-N6-)-methyltransferase activity	XP_024331352.1	Molecular function	0	0
	GO:0009062	1	1	fatty acid catabolic process	XP_024330676.1	Biological process	0	0
	GO:0009838	1	1	abscission	XP_024332094.1	Biological process	0	0
	GO:0015149	1	1	hexose transmembrane transporter activity	XP_024331024.1	Molecular function	0	0
	GO:0015755	1	1	fructose transmembrane transport	XP_024331024.1	Biological process	0	0
	GO:0015757	1	1	galactose transmembrane transport	XP_024331024.1	Biological process	0	0
	GO:0016180	1	1	snRNA processing	XP_024331840.1	Biological process	0	0
	GO:0016188	1	1	synaptic vesicle maturation	XP_024331772.1	Biological process	0	0
	GO:0016799	1	1	hydrolase activity, hydrolyzing N-glycosyl compounds	XP_024331674.1	Molecular function	0	0
	GO:0016836	1	1	hydro-lyase activity	XP_024331718.1	Molecular function	0	0
	GO:0017178	1	1	diphthine-ammonia ligase activity	XP_024331348.1	Molecular function	0	0
	GO:0019211	1	1	phosphatase activator activity	XP_024331614.1	Molecular function	0	0
	GO:0019408	1	1	dolichol biosynthetic process	XP_024331153.1	Biological process	0	0
	GO:0019900	1	1	kinase binding	XP_024332094.1	Molecular function	0	0
	GO:0030054	1	1	cell junction	XP_024331772.1	Cellular component	0	0
	GO:0030121	1	1	AP-1 adaptor complex	XP_024331115.1	Cellular component	0	0
	GO:0030223	1	1	neutrophil differentiation	XP_024332197.1	Biological process	0	0
	GO:0030225	1	1	macrophage differentiation	XP_024332197.1	Biological process	0	0
	GO:0030894	1	1	replisome	XP_024332091.1	Cellular component	0	0
	GO:0031616	1	1	spindle pole centrosome	XP_024332094.1	Cellular component	0	0
	GO:0032039	1	1	integrator complex	XP_024331840.1	Cellular component	0	0
	GO:0032091	1	1	negative regulation of protein binding	XP_024332094.1	Biological process	0	0
	GO:0032133	1	1	chromosome passenger complex	XP_024332094.1	Cellular component	0	0
	GO:0032195	1	1	post-lysosomal vacuole	XP_024330203.1	Cellular component	0	0
	GO:0032465	1	1	regulation of cytokinesis	XP_024332094.1	Biological process	0	0
	GO:0032466	1	1	negative regulation of cytokinesis	XP_024332094.1	Biological process	0	0
	GO:0032467	1	1	positive regulation of cytokinesis	XP_024332094.1	Biological process	0	0
	GO:0032543	1	1	mitochondrial translation	XP_024330708.1	Biological process	0	0
	GO:0032588	1	1	trans-Golgi network membrane	XP_024331115.1	Cellular component	0	0
	GO:0033254	1	1	vacuolar transporter chaperone complex	XP_024330520.1	Cellular component	0	0
	GO:0033300	1	1	dehydroascorbic acid transmembrane transporter activity	XP_024331024.1	Molecular function	0	0
	GO:0034451	1	1	centriolar satellite	XP_024331915.1	Cellular component	0	0
	GO:0034614	1	1	cellular response to reactive oxygen species	XP_024330776.1	Biological process	0	0
	GO:0034915	1	1	2-methylhexanoyl-CoA C-acetyltransferase activity	XP_024331772.1	Molecular function	0	0
	GO:0034945	1	1	2,6-dimethyl-5-methylene-3-oxo-heptanoyl-CoA C-acetyltransferase activity	XP_024331772.1	Molecular function	0	0
	GO:0035476	1	1	angioblast cell migration	XP_024332197.1	Biological process	0	0
	GO:0035615	1	1	clathrin adaptor activity	XP_024331115.1	Molecular function	0	0
	GO:0035774	1	1	positive regulation of insulin secretion involved in cellular response to glucose stimulus	XP_024331024.1	Biological process	0	0
	GO:0035907	1	1	dorsal aorta development	XP_024332197.1	Biological process	0	0
	GO:0036089	1	1	cleavage furrow formation	XP_024332094.1	Biological process	0	0
	GO:0036265	1	1	RNA (guanine-N7)-methylation	XP_024332419.1	Biological process	0	0
	GO:0036266	1	1	Cdc48p-Npl4p-Vms1p AAA ATPase complex	XP_024332091.1	Cellular component	0	0
	GO:0042144	1	1	vacuole fusion, non-autophagic	XP_024330520.1	Biological process	0	0
	GO:0043224	1	1	nuclear SCF ubiquitin ligase complex	XP_024330120.1	Cellular component	0	0
	GO:0043494	1	1	CLRC complex	XP_024330120.1	Cellular component	0	0
	GO:0043527	1	1	tRNA methyltransferase complex	XP_024332419.1	Cellular component	0	0
	GO:0043687	1	1	post-translational protein modification	XP_024332094.1	Biological process	0	0
	GO:0043739	1	1	G/U mismatch-specific uracil-DNA glycosylase activity	XP_024331674.1	Molecular function	0	0
	GO:0043806	1	1	keto acid formate lyase activity	XP_024331772.1	Molecular function	0	0
	GO:0044022	1	1	histone H3S28 kinase activity	XP_024332094.1	Molecular function	0	0
	GO:0044030	1	1	regulation of DNA methylation	XP_024331674.1	Biological process	0	0
	GO:0044237	1	1	cellular metabolic process	XP_024331178.1	Biological process	0	0
	GO:0044656	1	1	regulation of post-lysosomal vacuole size	XP_024330203.1	Biological process	0	0
	GO:0044839	1	1	cell cycle G2/M phase transition	XP_024332094.1	Biological process	0	0
	GO:0044878	1	1	mitotic cytokinesis checkpoint signaling	XP_024332094.1	Biological process	0	0
	GO:0045547	1	1	dehydrodolichyl diphosphate synthase activity	XP_024331153.1	Molecular function	0	0
	GO:0045824	1	1	negative regulation of innate immune response	XP_024332094.1	Biological process	0	0
	GO:0046033	1	1	AMP metabolic process	XP_024331618.1	Biological process	0	0
	GO:0046323	1	1	glucose import	XP_024331024.1	Biological process	0	0
	GO:0046496	1	1	nicotinamide nucleotide metabolic process	XP_024331718.1	Biological process	0	0
	GO:0047453	1	1	ATP-dependent NAD(P)H-hydrate dehydratase activity	XP_024331718.1	Molecular function	0	0
	GO:0047617	1	1	acyl-CoA hydrolase activity	XP_024330676.1	Molecular function	0	0
	GO:0048312	1	1	intracellular distribution of mitochondria	XP_024330203.1	Biological process	0	0
	GO:0048703	1	1	embryonic viscerocranium morphogenesis	XP_024332197.1	Biological process	0	0
	GO:0048844	1	1	artery morphogenesis	XP_024332197.1	Biological process	0	0
	GO:0051256	1	1	mitotic spindle midzone assembly	XP_024332094.1	Biological process	0	0
	GO:0051377	1	1	mannose-ethanolamine phosphotransferase activity	XP_024330298.1	Molecular function	0	0
	GO:0055056	1	1	D-glucose transmembrane transporter activity	XP_024331024.1	Molecular function	0	0
	GO:0060059	1	1	embryonic retina morphogenesis in camera-type eye	XP_024332197.1	Biological process	0	0
	GO:0060155	1	1	platelet dense granule organization	XP_024331115.1	Biological process	0	0
	GO:0060841	1	1	venous blood vessel development	XP_024332197.1	Biological process	0	0
	GO:0061509	1	1	asymmetric protein localization to old mitotic spindle pole body	XP_024331846.1	Biological process	0	0
	GO:0061952	1	1	midbody abscission	XP_024330203.1	Biological process	0	0
	GO:0062033	1	1	positive regulation of mitotic sister chromatid segregation	XP_024332094.1	Biological process	0	0
	GO:0070837	1	1	dehydroascorbic acid transport	XP_024331024.1	Biological process	0	0
	GO:0072554	1	1	blood vessel lumenization	XP_024332197.1	Biological process	0	0
	GO:0072657	1	1	protein localization to membrane	XP_024331772.1	Biological process	0	0
	GO:0072665	1	1	protein localization to vacuole	XP_024332091.1	Biological process	0	0
	GO:0090087	1	1	regulation of peptide transport	XP_024330776.1	Biological process	0	0
	GO:0090383	1	1	phagosome acidification	XP_024330203.1	Biological process	0	0
	GO:0090443	1	1	FAR/SIN/STRIPAK complex	XP_024331846.1	Cellular component	0	0
	GO:0097020	1	1	COPII receptor activity	XP_024331454.1	Molecular function	0	0
	GO:0097204	1	1	phagocytic cup base	XP_024330203.1	Cellular component	0	0
	GO:0097428	1	1	protein maturation by iron-sulfur cluster transfer	XP_024330634.1	Biological process	0	0
	GO:0097431	1	1	mitotic spindle pole	XP_024332094.1	Cellular component	0	0
	GO:0097510	1	1	base-excision repair, AP site formation via deaminated base removal	XP_024331674.1	Biological process	0	0
	GO:0097602	1	1	cullin family protein binding	XP_024330738.1	Molecular function	0	0
	GO:0097711	1	1	ciliary basal body-plasma membrane docking	XP_024332403.1	Biological process	0	0
	GO:0098793	1	1	presynapse	XP_024331352.1	Cellular component	0	0
	GO:0099638	1	1	endosome to plasma membrane protein transport	XP_024332091.1	Biological process	0	0
	GO:0106004	1	1	tRNA (guanine-N7)-methylation	XP_024332419.1	Biological process	0	0
	GO:0106034	1	1	protein maturation by [2Fe-2S] cluster transfer	XP_024330816.1	Biological process	0	0
	GO:0106035	1	1	protein maturation by [4Fe-4S] cluster transfer	XP_024331844.1	Biological process	0	0
	GO:0110051	1	1	metabolite repair	XP_024331718.1	Biological process	0	0
	GO:0120115	1	1	Lsm2-8 complex	XP_024331118.1	Cellular component	0	0
	GO:0140450	1	1	protein targeting to Golgi apparatus	XP_024331772.1	Biological process	0	0
	GO:0140851	1	1	histone H3K14 ubiquitin ligase activity	XP_024330120.1	Molecular function	0	0
	GO:1900264	1	1	positive regulation of DNA-directed DNA polymerase activity	XP_024331722.1	Biological process	0	0
	GO:1900756	1	1	protein processing in phagocytic vesicle	XP_024330203.1	Biological process	0	0
	GO:1903232	1	1	melanosome assembly	XP_024331115.1	Biological process	0	0
	GO:1903251	1	1	multi-ciliated epithelial cell differentiation	XP_024332403.1	Biological process	0	0
	GO:1903934	1	1	positive regulation of DNA primase activity	XP_024331722.1	Biological process	0	0
	GO:1904355	1	1	positive regulation of telomere capping	XP_024332094.1	Biological process	0	0
	GO:1904423	1	1	dehydrodolichyl diphosphate synthase complex	XP_024331153.1	Cellular component	0	0
	GO:1904659	1	1	glucose transmembrane transport	XP_024331024.1	Biological process	0	0
	GO:1905116	1	1	positive regulation of lateral attachment of mitotic spindle microtubules to kinetochore	XP_024332094.1	Biological process	0	0
	GO:1905323	1	1	telomerase holoenzyme complex assembly	XP_024331118.1	Biological process	0	0
	GO:1905345	1	1	protein localization to cleavage furrow	XP_024330203.1	Biological process	0	0
	GO:1990854	1	1	vacuole-ER tethering	XP_024331385.1	Biological process	0	0
	GO:0001510	2	1	RNA methylation	XP_024330933.1	Biological process	0.00456293	0.00966622
	GO:0001650	2	1	fibrillar center	XP_024331352.1	Cellular component	0.00456293	0.00966622
	GO:0001654	2	1	eye development	XP_024332197.1	Biological process	0.00456293	0.00966622
	GO:0001947	2	1	heart looping	XP_024332197.1	Biological process	0.00456293	0.00966622
	GO:0003747	2	1	translation release factor activity	XP_024330516.1	Molecular function	0.00456293	0.00966622
	GO:0004170	2	1	dUTP diphosphatase activity	XP_024329966.1	Molecular function	0.00456293	0.00966622
	GO:0004601	2	1	peroxidase activity	XP_024330776.1	Molecular function	0.00456293	0.00966622
	GO:0005522	2	1	profilin binding	XP_024330203.1	Molecular function	0.00456293	0.00966622
	GO:0005697	2	1	telomerase holoenzyme complex	XP_024331118.1	Cellular component	0.00456293	0.00966622
	GO:0005851	2	1	eukaryotic translation initiation factor 2B complex	XP_024331653.1	Cellular component	0.00456293	0.00966622
	GO:0005876	2	1	spindle microtubule	XP_024332094.1	Cellular component	0.00456293	0.00966622
	GO:0005911	2	1	cell-cell junction	XP_024331024.1	Cellular component	0.00456293	0.00966622
	GO:0005930	2	1	axoneme	XP_024332403.1	Cellular component	0.00456293	0.00966622
	GO:0006226	2	1	dUMP biosynthetic process	XP_024329966.1	Biological process	0.00456293	0.00966622
	GO:0006415	2	1	translational termination	XP_024330516.1	Biological process	0.00456293	0.00966622
	GO:0006446	2	1	regulation of translational initiation	XP_024331653.1	Biological process	0.00456293	0.00966622
	GO:0006907	2	1	pinocytosis	XP_024330203.1	Biological process	0.00456293	0.00966622
	GO:0006909	2	1	phagocytosis	XP_024330203.1	Biological process	0.00456293	0.00966622
	GO:0006970	2	1	response to osmotic stress	XP_024331614.1	Biological process	0.00456293	0.00966622
	GO:0006997	2	1	nucleus organization	XP_024330203.1	Biological process	0.00456293	0.00966622
	GO:0007005	2	1	mitochondrion organization	XP_024330203.1	Biological process	0.00456293	0.00966622
	GO:0007032	2	1	endosome organization	XP_024330203.1	Biological process	0.00456293	0.00966622
	GO:0007034	2	1	vacuolar transport	XP_024330520.1	Biological process	0.00456293	0.00966622
	GO:0007163	2	1	establishment or maintenance of cell polarity	XP_024330203.1	Biological process	0.00456293	0.00966622
	GO:0008195	2	1	phosphatidate phosphatase activity	XP_024331850.1	Molecular function	0.00456293	0.00966622
	GO:0009880	2	1	embryonic pattern specification	XP_024332197.1	Biological process	0.00456293	0.00966622
	GO:0009898	2	1	cytoplasmic side of plasma membrane	XP_024331915.1	Cellular component	0.00456293	0.00966622
	GO:0010369	2	1	chromocenter	XP_024332094.1	Cellular component	0.00456293	0.00966622
	GO:0014069	2	1	postsynaptic density	XP_024331772.1	Cellular component	0.00456293	0.00966622
	GO:0016237	2	1	lysosomal microautophagy	XP_024330520.1	Biological process	0.00456293	0.00966622
	GO:0016324	2	1	apical plasma membrane	XP_024331024.1	Cellular component	0.00456293	0.00966622
	GO:0016772	2	1	transferase activity, transferring phosphorus-containing groups	XP_024330298.1	Molecular function	0.00456293	0.00966622
	GO:0016818	2	1	hydrolase activity, acting on acid anhydrides, in phosphorus-containing anhydrides	XP_024329852.1	Molecular function	0.00456293	0.00966622
	GO:0018230	2	1	peptidyl-L-cysteine S-palmitoylation	XP_024331772.1	Biological process	0.00456293	0.00966622
	GO:0018444	2	1	translation release factor complex	XP_024330516.1	Cellular component	0.00456293	0.00966622
	GO:0019005	2	1	SCF ubiquitin ligase complex	XP_024331458.1	Cellular component	0.00456293	0.00966622
	GO:0019888	2	1	protein phosphatase regulator activity	XP_024331614.1	Molecular function	0.00456293	0.00966622
	GO:0030030	2	1	cell projection organization	XP_024332403.1	Biological process	0.00456293	0.00966622
	GO:0030097	2	1	hemopoiesis	XP_024332197.1	Biological process	0.00456293	0.00966622
	GO:0030162	2	1	regulation of proteolysis	XP_024331458.1	Biological process	0.00456293	0.00966622
	GO:0030620	2	1	U2 snRNA binding	XP_024331118.1	Molecular function	0.00456293	0.00966622
	GO:0030970	2	1	retrograde protein transport, ER to cytosol	XP_024332091.1	Biological process	0.00456293	0.00966622
	GO:0031030	2	1	negative regulation of septation initiation signaling	XP_024331846.1	Biological process	0.00456293	0.00966622
	GO:0031146	2	1	SCF-dependent proteasomal ubiquitin-dependent protein catabolic process	XP_024330120.1	Biological process	0.00456293	0.00966622
	GO:0031288	2	1	sorocarp morphogenesis	XP_024330203.1	Biological process	0.00456293	0.00966622
	GO:0032045	2	1	guanyl-nucleotide exchange factor complex	XP_024331653.1	Cellular component	0.00456293	0.00966622
	GO:0032212	2	1	positive regulation of telomere maintenance via telomerase	XP_024332094.1	Biological process	0.00456293	0.00966622
	GO:0032777	2	1	Piccolo NuA4 histone acetyltransferase complex	XP_024331916.1	Cellular component	0.00456293	0.00966622
	GO:0034501	2	1	protein localization to kinetochore	XP_024332094.1	Biological process	0.00456293	0.00966622
	GO:0035023	2	1	regulation of Rho protein signal transduction	XP_024331832.1	Biological process	0.00456293	0.00966622
	GO:0042175	2	1	nuclear outer membrane-endoplasmic reticulum membrane network	XP_024332091.1	Cellular component	0.00456293	0.00966622
	GO:0042256	2	1	cytosolic ribosome assembly	XP_024330382.1	Biological process	0.00456293	0.00966622
	GO:0044183	2	1	protein folding chaperone	XP_024330708.1	Molecular function	0.00456293	0.00966622
	GO:0044572	2	1	[4Fe-4S] cluster assembly	XP_024330816.1	Biological process	0.00456293	0.00966622
	GO:0045087	2	1	innate immune response	XP_024330776.1	Biological process	0.00456293	0.00966622
	GO:0045171	2	1	intercellular bridge	XP_024330203.1	Cellular component	0.00456293	0.00966622
	GO:0045182	2	1	translation regulator activity	XP_024330708.1	Molecular function	0.00456293	0.00966622
	GO:0046081	2	1	dUTP catabolic process	XP_024329966.1	Biological process	0.00456293	0.00966622
	GO:0046976	2	1	histone H3K27 methyltransferase activity	XP_024331674.1	Molecular function	0.00456293	0.00966622
	GO:0047066	2	1	phospholipid-hydroperoxide glutathione peroxidase activity	XP_024330776.1	Molecular function	0.00456293	0.00966622
	GO:0048316	2	1	seed development	XP_024330933.1	Biological process	0.00456293	0.00966622
	GO:0048863	2	1	stem cell differentiation	XP_024331352.1	Biological process	0.00456293	0.00966622
	GO:0051228	2	1	mitotic spindle disassembly	XP_024332091.1	Biological process	0.00456293	0.00966622
	GO:0051233	2	1	spindle midzone	XP_024332094.1	Cellular component	0.00456293	0.00966622
	GO:0051500	2	1	D-tyrosyl-tRNA(Tyr) deacylase activity	XP_024332304.1	Molecular function	0.00456293	0.00966622
	GO:0060215	2	1	primitive hemopoiesis	XP_024332197.1	Biological process	0.00456293	0.00966622
	GO:0060319	2	1	primitive erythrocyte differentiation	XP_024332197.1	Biological process	0.00456293	0.00966622
	GO:0070651	2	1	nonfunctional rRNA decay	XP_024332091.1	Biological process	0.00456293	0.00966622
	GO:0071561	2	1	nucleus-vacuole junction	XP_024331385.1	Cellular component	0.00456293	0.00966622
	GO:0071629	2	1	cytoplasm protein quality control by the ubiquitin-proteasome system	XP_024332091.1	Biological process	0.00456293	0.00966622
	GO:0097358	2	1	D-leucyl-tRNA(Leu) deacylase activity	XP_024332304.1	Molecular function	0.00456293	0.00966622
	GO:0098794	2	1	postsynapse	XP_024331352.1	Cellular component	0.00456293	0.00966622
	GO:1900829	2	1	D-tyrosine catabolic process	XP_024332304.1	Biological process	0.00456293	0.00966622
	GO:1900832	2	1	D-leucine catabolic process	XP_024332304.1	Biological process	0.00456293	0.00966622
	GO:1904047	2	1	S-adenosyl-L-methionine binding	XP_024331352.1	Molecular function	0.00456293	0.00966622
	GO:2000765	2	1	regulation of cytoplasmic translation	XP_024331348.1	Biological process	0.00456293	0.00966622
20 dpi	GO:0016788	3	2	hydrolase activity, acting on ester bonds	XP_024330623.1;XP_024329846.1	Molecular function	1e-05	3.12e-05
	GO:0031499	3	2	TRAMP complex	XP_024329336.1;XP_024332359.1	Cellular component	1e-05	3.12e-05
	GO:1990817	4	2	poly(A) RNA polymerase activity	XP_024329336.1;XP_024332359.1	Molecular function	3.94e-05	0.000121212
	GO:0006366	16	2	transcription by RNA polymerase II	XP_024329846.1;XP_024331447.1	Biological process	0.00460862	0.00738643
	GO:0001525	1	1	angiogenesis	XP_024332197.1	Biological process	0	0
	GO:0001885	1	1	endothelial cell development	XP_024332197.1	Biological process	0	0
	GO:0001944	1	1	vasculature development	XP_024332197.1	Biological process	0	0
	GO:0002088	1	1	lens development in camera-type eye	XP_024330597.1	Biological process	0	0
	GO:0004045	1	1	aminoacyl-tRNA hydrolase activity	XP_024331430.1	Molecular function	0	0
	GO:0004520	1	1	DNA endonuclease activity	XP_024329846.1	Molecular function	0	0
	GO:0004536	1	1	DNA nuclease activity	XP_024329846.1	Molecular function	0	0
	GO:0005458	1	1	GDP-mannose transmembrane transporter activity	XP_024331663.1	Molecular function	0	0
	GO:0005868	1	1	cytoplasmic dynein complex	XP_024331655.1	Cellular component	0	0
	GO:0006112	1	1	energy reserve metabolic process	XP_024330520.1	Biological process	0	0
	GO:0006505	1	1	GPI anchor metabolic process	XP_024330623.1	Biological process	0	0
	GO:0006797	1	1	polyphosphate metabolic process	XP_024330520.1	Biological process	0	0
	GO:0006799	1	1	polyphosphate biosynthetic process	XP_024330520.1	Biological process	0	0
	GO:0007093	1	1	mitotic cell cycle checkpoint signaling	XP_024331947.1	Biological process	0	0
	GO:0007275	1	1	multicellular organism development	XP_024331655.1	Biological process	0	0
	GO:0008061	1	1	chitin binding	XP_024329808.1	Molecular function	0	0
	GO:0008284	1	1	positive regulation of cell population proliferation	XP_024332197.1	Biological process	0	0
	GO:0008569	1	1	minus-end-directed microtubule motor activity	XP_024331655.1	Molecular function	0	0
	GO:0010212	1	1	response to ionizing radiation	XP_024331947.1	Biological process	0	0
	GO:0015297	1	1	antiporter activity	XP_024331663.1	Molecular function	0	0
	GO:0015385	1	1	sodium:proton antiporter activity	XP_024330707.1	Molecular function	0	0
	GO:0016485	1	1	protein processing	XP_024331655.1	Biological process	0	0
	GO:0016810	1	1	hydrolase activity, acting on carbon-nitrogen (but not peptide) bonds	XP_024329808.1	Molecular function	0	0
	GO:0021522	1	1	spinal cord motor neuron differentiation	XP_024331655.1	Biological process	0	0
	GO:0030007	1	1	intracellular potassium ion homeostasis	XP_024330707.1	Biological process	0	0
	GO:0030223	1	1	neutrophil differentiation	XP_024332197.1	Biological process	0	0
	GO:0030225	1	1	macrophage differentiation	XP_024332197.1	Biological process	0	0
	GO:0030326	1	1	embryonic limb morphogenesis	XP_024331655.1	Biological process	0	0
	GO:0030900	1	1	forebrain development	XP_024331655.1	Biological process	0	0
	GO:0031514	1	1	motile cilium	XP_024331655.1	Cellular component	0	0
	GO:0033254	1	1	vacuolar transporter chaperone complex	XP_024330520.1	Cellular component	0	0
	GO:0034458	1	1	3'-5' RNA helicase activity	XP_024332359.1	Molecular function	0	0
	GO:0034986	1	1	iron chaperone activity	XP_024331231.1	Molecular function	0	0
	GO:0035476	1	1	angioblast cell migration	XP_024332197.1	Biological process	0	0
	GO:0035721	1	1	intraciliary retrograde transport	XP_024331655.1	Biological process	0	0
	GO:0035907	1	1	dorsal aorta development	XP_024332197.1	Biological process	0	0
	GO:0036261	1	1	7-methylguanosine cap hypermethylation	XP_024330847.1	Biological process	0	0
	GO:0036376	1	1	sodium ion export across plasma membrane	XP_024330707.1	Biological process	0	0
	GO:0042144	1	1	vacuole fusion, non-autophagic	XP_024330520.1	Biological process	0	0
	GO:0042391	1	1	regulation of membrane potential	XP_024330707.1	Biological process	0	0
	GO:0043633	1	1	polyadenylation-dependent RNA catabolic process	XP_024332359.1	Biological process	0	0
	GO:0045505	1	1	dynein intermediate chain binding	XP_024331655.1	Molecular function	0	0
	GO:0048703	1	1	embryonic viscerocranium morphogenesis	XP_024332197.1	Biological process	0	0
	GO:0048844	1	1	artery morphogenesis	XP_024332197.1	Biological process	0	0
	GO:0051085	1	1	chaperone cofactor-dependent protein refolding	XP_024330597.1	Biological process	0	0
	GO:0051959	1	1	dynein light intermediate chain binding	XP_024331655.1	Molecular function	0	0
	GO:0060059	1	1	embryonic retina morphogenesis in camera-type eye	XP_024332197.1	Biological process	0	0
	GO:0060294	1	1	cilium movement involved in cell motility	XP_024331655.1	Biological process	0	0
	GO:0060841	1	1	venous blood vessel development	XP_024332197.1	Biological process	0	0
	GO:0060976	1	1	coronary vasculature development	XP_024331655.1	Biological process	0	0
	GO:0061512	1	1	protein localization to cilium	XP_024331655.1	Biological process	0	0
	GO:0070037	1	1	rRNA (pseudouridine) methyltransferase activity	XP_024332000.1	Molecular function	0	0
	GO:0070876	1	1	SOSS complex	XP_024331947.1	Cellular component	0	0
	GO:0071031	1	1	nuclear mRNA surveillance of mRNA 3'-end processing	XP_024332359.1	Biological process	0	0
	GO:0071036	1	1	nuclear polyadenylation-dependent snoRNA catabolic process	XP_024332359.1	Biological process	0	0
	GO:0071037	1	1	nuclear polyadenylation-dependent snRNA catabolic process	XP_024332359.1	Biological process	0	0
	GO:0071039	1	1	nuclear polyadenylation-dependent CUT catabolic process	XP_024332359.1	Biological process	0	0
	GO:0072554	1	1	blood vessel lumenization	XP_024332197.1	Biological process	0	0
	GO:0097623	1	1	potassium ion export across plasma membrane	XP_024330707.1	Biological process	0	0
	GO:0097729	1	1	9+2 motile cilium	XP_024331655.1	Cellular component	0	0
	GO:0120029	1	1	proton export across plasma membrane	XP_024330707.1	Biological process	0	0
	GO:1905515	1	1	non-motile cilium assembly	XP_024331655.1	Biological process	0	0
	GO:1990570	1	1	GDP-mannose transmembrane transport	XP_024331663.1	Biological process	0	0
	GO:1990935	1	1	splicing factor binding	XP_024330847.1	Molecular function	0	0
	GO:0000395	2	1	mRNA 5'-splice site recognition	XP_024330847.1	Biological process	0.000482261	0.00111625
	GO:0001654	2	1	eye development	XP_024332197.1	Biological process	0.000482261	0.00111625
	GO:0001947	2	1	heart looping	XP_024332197.1	Biological process	0.000482261	0.00111625
	GO:0002926	2	1	tRNA wobble base 5-methoxycarbonylmethyl-2-thiouridinylation	XP_024331231.1	Biological process	0.000482261	0.00111625
	GO:0005930	2	1	axoneme	XP_024331655.1	Cellular component	0.000482261	0.00111625
	GO:0007030	2	1	Golgi organization	XP_024331655.1	Biological process	0.000482261	0.00111625
	GO:0007034	2	1	vacuolar transport	XP_024330520.1	Biological process	0.000482261	0.00111625
	GO:0007368	2	1	determination of left/right symmetry	XP_024331655.1	Biological process	0.000482261	0.00111625
	GO:0008198	2	1	ferrous iron binding	XP_024331231.1	Molecular function	0.000482261	0.00111625
	GO:0008607	2	1	phosphorylase kinase regulator activity	XP_024331258.1	Molecular function	0.000482261	0.00111625
	GO:0009880	2	1	embryonic pattern specification	XP_024332197.1	Biological process	0.000482261	0.00111625
	GO:0009953	2	1	dorsal/ventral pattern formation	XP_024331655.1	Biological process	0.000482261	0.00111625
	GO:0016237	2	1	lysosomal microautophagy	XP_024330520.1	Biological process	0.000482261	0.00111625
	GO:0030030	2	1	cell projection organization	XP_024331655.1	Biological process	0.000482261	0.00111625
	GO:0030097	2	1	hemopoiesis	XP_024332197.1	Biological process	0.000482261	0.00111625
	GO:0030286	2	1	dynein complex	XP_024331655.1	Cellular component	0.000482261	0.00111625
	GO:0034715	2	1	pICln-Sm protein complex	XP_024330847.1	Cellular component	0.000482261	0.00111625
	GO:0045880	2	1	positive regulation of smoothened signaling pathway	XP_024331655.1	Biological process	0.000482261	0.00111625
	GO:0060215	2	1	primitive hemopoiesis	XP_024332197.1	Biological process	0.000482261	0.00111625
	GO:0060319	2	1	primitive erythrocyte differentiation	XP_024332197.1	Biological process	0.000482261	0.00111625
	GO:0071035	2	1	nuclear polyadenylation-dependent rRNA catabolic process	XP_024332359.1	Biological process	0.000482261	0.00111625
	GO:0071038	2	1	nuclear polyadenylation-dependent tRNA catabolic process	XP_024332359.1	Biological process	0.000482261	0.00111625
	GO:0000014	3	1	single-stranded DNA endodeoxyribonuclease activity	XP_024329846.1	Molecular function	0.00142677	0.00267196
	GO:0000387	3	1	spliceosomal snRNP assembly	XP_024330847.1	Biological process	0.00142677	0.00267196
	GO:0001822	3	1	kidney development	XP_024331655.1	Biological process	0.00142677	0.00267196
	GO:0004831	3	1	tyrosine-tRNA ligase activity	XP_024332185.1	Molecular function	0.00142677	0.00267196
	GO:0005929	3	1	cilium	XP_024331655.1	Cellular component	0.00142677	0.00267196
	GO:0006437	3	1	tyrosyl-tRNA aminoacylation	XP_024332185.1	Biological process	0.00142677	0.00267196
	GO:0006820	3	1	monoatomic anion transport	XP_024332134.1	Biological process	0.00142677	0.00267196
	GO:0008023	3	1	transcription elongation factor complex	XP_024331258.1	Cellular component	0.00142677	0.00267196
	GO:0008266	3	1	poly(U) RNA binding	XP_024330847.1	Molecular function	0.00142677	0.00267196
	GO:0009887	3	1	animal organ morphogenesis	XP_024332197.1	Biological process	0.00142677	0.00267196
	GO:0030182	3	1	neuron differentiation	XP_024331655.1	Biological process	0.00142677	0.00267196
	GO:0030544	3	1	Hsp70 protein binding	XP_024330597.1	Molecular function	0.00142677	0.00267196
	GO:0030674	3	1	protein-macromolecule adaptor activity	XP_024332359.1	Molecular function	0.00142677	0.00267196
	GO:0033588	3	1	elongator holoenzyme complex	XP_024331258.1	Cellular component	0.00142677	0.00267196
	GO:0034220	3	1	monoatomic ion transmembrane transport	XP_024332134.1	Biological process	0.00142677	0.00267196
	GO:0044818	3	1	mitotic G2/M transition checkpoint	XP_024331947.1	Biological process	0.00142677	0.00267196
	GO:0045177	3	1	apical part of cell	XP_024331655.1	Cellular component	0.00142677	0.00267196
	GO:0045766	3	1	positive regulation of angiogenesis	XP_024332197.1	Biological process	0.00142677	0.00267196
	GO:0060216	3	1	definitive hemopoiesis	XP_024332197.1	Biological process	0.00142677	0.00267196
	GO:0060271	3	1	cilium assembly	XP_024331655.1	Biological process	0.00142677	0.00267196
	GO:0070475	3	1	rRNA base methylation	XP_024332000.1	Biological process	0.00142677	0.00267196
	GO:0000178	4	1	exosome (RNase complex)	XP_024332182.1	Cellular component	0.00281412	0.00487151
	GO:0003714	4	1	transcription corepressor activity	XP_024330597.1	Molecular function	0.00281412	0.00487151
	GO:0005667	4	1	transcription regulator complex	XP_024330656.1	Cellular component	0.00281412	0.00487151
	GO:0005685	4	1	U1 snRNP	XP_024330847.1	Cellular component	0.00281412	0.00487151
	GO:0005687	4	1	U4 snRNP	XP_024330847.1	Cellular component	0.00281412	0.00487151
	GO:0007420	4	1	brain development	XP_024332197.1	Biological process	0.00281412	0.00487151
	GO:0007507	4	1	heart development	XP_024331655.1	Biological process	0.00281412	0.00487151
	GO:0008381	4	1	mechanosensitive monoatomic ion channel activity	XP_024332134.1	Molecular function	0.00281412	0.00487151
	GO:0045121	4	1	membrane raft	XP_024330707.1	Cellular component	0.00281412	0.00487151
	GO:0000082	5	1	G1/S transition of mitotic cell cycle	XP_024332197.1	Biological process	0.00462548	0.00738643
	GO:0000112	5	1	nucleotide-excision repair factor 3 complex	XP_024329846.1	Cellular component	0.00462548	0.00738643
	GO:0000123	5	1	histone acetyltransferase complex	XP_024330546.1	Cellular component	0.00462548	0.00738643
	GO:0001228	5	1	DNA-binding transcription activator activity, RNA polymerase II-specific	XP_024332197.1	Molecular function	0.00462548	0.00738643
	GO:0005682	5	1	U5 snRNP	XP_024330847.1	Cellular component	0.00462548	0.00738643
	GO:0006400	5	1	tRNA modification	XP_024332359.1	Biological process	0.00462548	0.00738643
	GO:0017183	5	1	peptidyl-diphthamide biosynthetic process from peptidyl-histidine	XP_024331231.1	Biological process	0.00462548	0.00738643
	GO:0036297	5	1	interstrand cross-link repair	XP_024331254.1	Biological process	0.00462548	0.00738643
	GO:0071014	5	1	post-mRNA release spliceosomal complex	XP_024330847.1	Cellular component	0.00462548	0.00738643
