# Supplementary material for: Regulation of Nosema ceranae gene expression by Bidens pilosa phytogenic treatment in infected honey bees
Source: Front Insect Sci. 2026 Jun 3;6:1828903. doi: 10.3389/finsc.2026.1828903 (PMC13273367; doi:10.3389/finsc.2026.1828903)
Supplement: Supplementary Table 8 — Down-regulated DEG list of D/B 20 dpi comparison group. [file Table8.xlsx]

## Sheet: S8_table
Supplementary Table S8 Table. Down-regulated KEGG list of D/B comparison group.
dpi	A	B	C	D
5 dpi	09100 Metabolism	09101 Carbohydrate metabolism	00010 Glycolysis / Gluconeogenesis [PATH:ko00010]	XP_024330607.1; K00844 HK; hexokinase [EC:2.7.1.1]
				XP_024332059.1; K00850 pfkA, PFK; 6-phosphofructokinase 1 [EC:2.7.1.11]
				XP_024332029.1; K01623 ALDO; fructose-bisphosphate aldolase, class I [EC:4.1.2.13]
				XP_024331449.1; K01803 TPI, tpiA; triosephosphate isomerase (TIM) [EC:5.3.1.1]
				XP_024332099.1; K00134 GAPDH, gapA; glyceraldehyde 3-phosphate dehydrogenase (phosphorylating) [EC:1.2.1.12]
				XP_024330570.1; K01689 ENO, eno; enolase [EC:4.2.1.11]
				XP_024330354.1; K00873 PK, pyk; pyruvate kinase [EC:2.7.1.40]
				XP_024330168.1; K00162 PDHB, pdhB; pyruvate dehydrogenase E1 component beta subunit [EC:1.2.4.1]
				XP_024329967.1; K01895 ACSS1_2, acs; acetyl-CoA synthetase [EC:6.2.1.1]
			00020 Citrate cycle (TCA cycle) [PATH:ko00020]	XP_024330168.1; K00162 PDHB, pdhB; pyruvate dehydrogenase E1 component beta subunit [EC:1.2.4.1]
			00030 Pentose phosphate pathway [PATH:ko00030]	XP_024332205.1; K00033 PGD, gnd, gntZ; 6-phosphogluconate dehydrogenase [EC:1.1.1.44 1.1.1.343]
				XP_024331260.1; K00615 E2.2.1.1, tktA, tktB; transketolase [EC:2.2.1.1]
				XP_024332056.1; K01807 rpiA; ribose 5-phosphate isomerase A [EC:5.3.1.6]
				XP_024332029.1; K01623 ALDO; fructose-bisphosphate aldolase, class I [EC:4.1.2.13]
				XP_024332059.1; K00850 pfkA, PFK; 6-phosphofructokinase 1 [EC:2.7.1.11]
			00051 Fructose and mannose metabolism [PATH:ko00051]	XP_024329962.1; K17497 PMM; phosphomannomutase [EC:5.4.2.8]
				XP_024332355.1; K00966 GMPP; mannose-1-phosphate guanylyltransferase [EC:2.7.7.13]
				XP_024330607.1; K00844 HK; hexokinase [EC:2.7.1.1]
				XP_024332059.1; K00850 pfkA, PFK; 6-phosphofructokinase 1 [EC:2.7.1.11]
				XP_024332029.1; K01623 ALDO; fructose-bisphosphate aldolase, class I [EC:4.1.2.13]
				XP_024331449.1; K01803 TPI, tpiA; triosephosphate isomerase (TIM) [EC:5.3.1.1]
			00052 Galactose metabolism [PATH:ko00052]	XP_024330607.1; K00844 HK; hexokinase [EC:2.7.1.1]
				XP_024332059.1; K00850 pfkA, PFK; 6-phosphofructokinase 1 [EC:2.7.1.11]
			00500 Starch and sucrose metabolism [PATH:ko00500]	XP_024331953.1; K00697 otsA; trehalose 6-phosphate synthase [EC:2.4.1.15 2.4.1.347]
				XP_024330887.1; K01194 TREH, treA, treF; alpha,alpha-trehalase [EC:3.2.1.28]
				XP_024330607.1; K00844 HK; hexokinase [EC:2.7.1.1]
			00520 Amino sugar and nucleotide sugar metabolism [PATH:ko00520]	XP_024330607.1; K00844 HK; hexokinase [EC:2.7.1.1]
				XP_024330750.1; K00820 glmS, GFPT; glutamine---fructose-6-phosphate transaminase (isomerizing) [EC:2.6.1.16]
				XP_024331959.1; K01836 PGM3; phosphoacetylglucosamine mutase [EC:5.4.2.3]
				XP_024332314.1; K00326 E1.6.2.2; cytochrome-b5 reductase [EC:1.6.2.2]
				XP_024329962.1; K17497 PMM; phosphomannomutase [EC:5.4.2.8]
				XP_024332355.1; K00966 GMPP; mannose-1-phosphate guanylyltransferase [EC:2.7.7.13]
			00620 Pyruvate metabolism [PATH:ko00620]	XP_024329967.1; K01895 ACSS1_2, acs; acetyl-CoA synthetase [EC:6.2.1.1]
				XP_024330168.1; K00162 PDHB, pdhB; pyruvate dehydrogenase E1 component beta subunit [EC:1.2.4.1]
				XP_024330354.1; K00873 PK, pyk; pyruvate kinase [EC:2.7.1.40]
				XP_024331498.1; K01069 gloB, gloC, HAGH; hydroxyacylglutathione hydrolase [EC:3.1.2.6]
			00630 Glyoxylate and dicarboxylate metabolism [PATH:ko00630]	XP_024329967.1; K01895 ACSS1_2, acs; acetyl-CoA synthetase [EC:6.2.1.1]
			00640 Propanoate metabolism [PATH:ko00640]	XP_024329967.1; K01895 ACSS1_2, acs; acetyl-CoA synthetase [EC:6.2.1.1]
			00562 Inositol phosphate metabolism [PATH:ko00562]	XP_024332146.1; K19801 PI4KB; phosphatidylinositol 4-kinase B [EC:2.7.1.67]
				XP_024331449.1; K01803 TPI, tpiA; triosephosphate isomerase (TIM) [EC:5.3.1.1]
		09102 Energy metabolism	00190 Oxidative phosphorylation [PATH:ko00190]	XP_024330502.1; K02145 ATPeV1A, ATP6A; V-type H+-transporting ATPase subunit A [EC:7.1.2.2]*
				XP_024331810.1; K02147 ATPeV1B, ATP6B; V-type H+-transporting ATPase subunit B*
				XP_024331366.1; K02149 ATPeV1D, ATP6M; V-type H+-transporting ATPase subunit D*
				XP_024331319.1; K02150 ATPeV1E, ATP6E; V-type H+-transporting ATPase subunit E*
				XP_024332151.1; K02155 ATPeV0C, ATP6L; V-type H+-transporting ATPase 16kDa proteolipid subunit*
				XP_024331247.1; K03661 ATPeV0B, ATP6F; V-type H+-transporting ATPase 21kDa proteolipid subunit*
				XP_024330260.1; K02146 ATPeV0D, ATP6D; V-type H+-transporting ATPase subunit d*
				XP_024331687.1; K11726 NURF38; nucleosome-remodeling factor 38 kDa subunit [EC:3.6.1.1]
			00710 Carbon fixation in photosynthetic organisms [PATH:ko00710]	XP_024332099.1; K00134 GAPDH, gapA; glyceraldehyde 3-phosphate dehydrogenase (phosphorylating) [EC:1.2.1.12]
				XP_024332029.1; K01623 ALDO; fructose-bisphosphate aldolase, class I [EC:4.1.2.13]
				XP_024331260.1; K00615 E2.2.1.1, tktA, tktB; transketolase [EC:2.2.1.1]
				XP_024332056.1; K01807 rpiA; ribose 5-phosphate isomerase A [EC:5.3.1.6]
				XP_024331449.1; K01803 TPI, tpiA; triosephosphate isomerase (TIM) [EC:5.3.1.1]
			00720 Carbon fixation pathways in prokaryotes [PATH:ko00720]	XP_024329967.1; K01895 ACSS1_2, acs; acetyl-CoA synthetase [EC:6.2.1.1]
			00680 Methane metabolism [PATH:ko00680]	XP_024330570.1; K01689 ENO, eno; enolase [EC:4.2.1.11]
				XP_024332029.1; K01623 ALDO; fructose-bisphosphate aldolase, class I [EC:4.1.2.13]
				XP_024332059.1; K00850 pfkA, PFK; 6-phosphofructokinase 1 [EC:2.7.1.11]
				XP_024329967.1; K01895 ACSS1_2, acs; acetyl-CoA synthetase [EC:6.2.1.1]
		09103 Lipid metabolism	00061 Fatty acid biosynthesis [PATH:ko00061]	XP_024331795.1; K01897 ACSL, fadD; long-chain acyl-CoA synthetase [EC:6.2.1.3]
			00071 Fatty acid degradation [PATH:ko00071]	XP_024331896.1; K07513 ACAA1; acetyl-CoA acyltransferase 1 [EC:2.3.1.16]
				XP_024331795.1; K01897 ACSL, fadD; long-chain acyl-CoA synthetase [EC:6.2.1.3]
			00561 Glycerolipid metabolism [PATH:ko00561]	XP_024331361.1; K13506 GPAT3_4, AGPAT9, AGPAT6; glycerol-3-phosphate O-acyltransferase 3/4 [EC:2.3.1.15]
				XP_024331399.1; K13519 LPT1, ALE1; lysophospholipid acyltransferase [EC:2.3.1.51 2.3.1.23 2.3.1.-]
				XP_024330585.1; K15728 LPIN; phosphatidate phosphatase LPIN [EC:3.1.3.4]
				XP_024331850.1; K18693 DPP1, DPPL, PLPP4_5; diacylglycerol diphosphate phosphatase / phosphatidate phosphatase [EC:3.1.3.81 3.1.3.4]
				XP_024331708.1; K17900 ATG15, AUT5; lipase ATG15 [EC:3.1.1.3]
			00564 Glycerophospholipid metabolism [PATH:ko00564]	XP_024329963.1; K00006 GPD1; glycerol-3-phosphate dehydrogenase (NAD+) [EC:1.1.1.8]
				XP_024331798.1; K00111 glpA, glpD; glycerol-3-phosphate dehydrogenase [EC:1.1.5.3]
				XP_024331361.1; K13506 GPAT3_4, AGPAT9, AGPAT6; glycerol-3-phosphate O-acyltransferase 3/4 [EC:2.3.1.15]
				XP_024331399.1; K13519 LPT1, ALE1; lysophospholipid acyltransferase [EC:2.3.1.51 2.3.1.23 2.3.1.-]
				XP_024330585.1; K15728 LPIN; phosphatidate phosphatase LPIN [EC:3.1.3.4]
				XP_024331850.1; K18693 DPP1, DPPL, PLPP4_5; diacylglycerol diphosphate phosphatase / phosphatidate phosphatase [EC:3.1.3.81 3.1.3.4]
				XP_024330871.1; K14676 NTE, NRE; lysophospholipid hydrolase [EC:3.1.1.5]
				XP_024330890.1; K00968 PCYT1; choline-phosphate cytidylyltransferase [EC:2.7.7.15]
				XP_024332369.1; K00993 EPT1; ethanolaminephosphotransferase [EC:2.7.8.1]
				XP_024330476.1; K00967 PCYT2; ethanolamine-phosphate cytidylyltransferase [EC:2.7.7.14]
				XP_024331387.1; K00981 E2.7.7.41, CDS1, CDS2, cdsA; phosphatidate cytidylyltransferase [EC:2.7.7.41]
				XP_024332350.1; K00995 pgsA, PGS1; CDP-diacylglycerol---glycerol-3-phosphate 3-phosphatidyltransferase [EC:2.7.8.5]
			00565 Ether lipid metabolism [PATH:ko00565]	XP_024332369.1; K00993 EPT1; ethanolaminephosphotransferase [EC:2.7.8.1]
				XP_024331399.1; K13519 LPT1, ALE1; lysophospholipid acyltransferase [EC:2.3.1.51 2.3.1.23 2.3.1.-]
			00600 Sphingolipid metabolism [PATH:ko00600]	XP_024330359.1; K00654 SPT; serine palmitoyltransferase [EC:2.3.1.50]
				XP_024331921.1; K00654 SPT; serine palmitoyltransferase [EC:2.3.1.50]
				XP_024332397.1; K04708 KDSR; 3-dehydrosphinganine reductase [EC:1.1.1.102]
			00590 Arachidonic acid metabolism [PATH:ko00590]	XP_024330422.1; K18592 GGT1_5, CD224; gamma-glutamyltranspeptidase / glutathione hydrolase / leukotriene-C4 hydrolase [EC:2.3.2.2 3.4.19.13 3.4.19.14]
			00592 alpha-Linolenic acid metabolism [PATH:ko00592]	XP_024331896.1; K07513 ACAA1; acetyl-CoA acyltransferase 1 [EC:2.3.1.16]
			01040 Biosynthesis of unsaturated fatty acids [PATH:ko01040]	XP_024331896.1; K07513 ACAA1; acetyl-CoA acyltransferase 1 [EC:2.3.1.16]
		09104 Nucleotide metabolism	00230 Purine metabolism [PATH:ko00230]	XP_024331217.1; K00940 ndk, NME; nucleoside-diphosphate kinase [EC:2.7.4.6]
				XP_024330371.1; K10807 RRM1; ribonucleoside-diphosphate reductase subunit M1 [EC:1.17.4.1]
				XP_024331790.1; K10807 RRM1; ribonucleoside-diphosphate reductase subunit M1 [EC:1.17.4.1]
				XP_024331613.1; K10808 RRM2; ribonucleoside-diphosphate reductase subunit M2 [EC:1.17.4.1]
				XP_024329762.1; K01514 PRUNE, PPX1; exopolyphosphatase [EC:3.6.1.11]
				XP_024331797.1; K18532 AK6, FAP7; adenylate kinase [EC:2.7.4.3]
			00240 Pyrimidine metabolism [PATH:ko00240]	XP_024331217.1; K00940 ndk, NME; nucleoside-diphosphate kinase [EC:2.7.4.6]
				XP_024331757.1; K00945 cmk; CMP/dCMP kinase [EC:2.7.4.25]
				XP_024331212.1; K01489 cdd, CDA; cytidine deaminase [EC:3.5.4.5]
				XP_024330371.1; K10807 RRM1; ribonucleoside-diphosphate reductase subunit M1 [EC:1.17.4.1]
				XP_024331790.1; K10807 RRM1; ribonucleoside-diphosphate reductase subunit M1 [EC:1.17.4.1]
				XP_024331613.1; K10808 RRM2; ribonucleoside-diphosphate reductase subunit M2 [EC:1.17.4.1]
				XP_024330169.1; K00943 tmk, DTYMK; dTMP kinase [EC:2.7.4.9]
				XP_024332186.1; K01520 dut, DUT; dUTP pyrophosphatase [EC:3.6.1.23]
		09105 Amino acid metabolism	00250 Alanine, aspartate and glutamate metabolism [PATH:ko00250]	XP_024330750.1; K00820 glmS, GFPT; glutamine---fructose-6-phosphate transaminase (isomerizing) [EC:2.6.1.16]
			00270 Cysteine and methionine metabolism [PATH:ko00270]	XP_024331022.1; K00789 metK, MAT; S-adenosylmethionine synthetase [EC:2.5.1.6]
			00280 Valine, leucine and isoleucine degradation [PATH:ko00280]	XP_024331896.1; K07513 ACAA1; acetyl-CoA acyltransferase 1 [EC:2.3.1.16]
			00330 Arginine and proline metabolism [PATH:ko00330]	XP_024330109.1; K11142 LAP3; cytosol aminopeptidase [EC:3.4.11.1 3.4.11.5]
		09106 Metabolism of other amino acids	00430 Taurine and hypotaurine metabolism [PATH:ko00430]	XP_024330422.1; K18592 GGT1_5, CD224; gamma-glutamyltranspeptidase / glutathione hydrolase / leukotriene-C4 hydrolase [EC:2.3.2.2 3.4.19.13 3.4.19.14]
			00440 Phosphonate and phosphinate metabolism [PATH:ko00440]	XP_024330476.1; K00967 PCYT2; ethanolamine-phosphate cytidylyltransferase [EC:2.7.7.14]
				XP_024332369.1; K00993 EPT1; ethanolaminephosphotransferase [EC:2.7.8.1]
				XP_024330890.1; K00968 PCYT1; choline-phosphate cytidylyltransferase [EC:2.7.7.15]
			00450 Selenocompound metabolism [PATH:ko00450]	XP_024330332.1; K00384 trxB, TRR; thioredoxin reductase (NADPH) [EC:1.8.1.9]
			00460 Cyanoamino acid metabolism [PATH:ko00460]	XP_024330422.1; K18592 GGT1_5, CD224; gamma-glutamyltranspeptidase / glutathione hydrolase / leukotriene-C4 hydrolase [EC:2.3.2.2 3.4.19.13 3.4.19.14]
			00480 Glutathione metabolism [PATH:ko00480]	XP_024330422.1; K18592 GGT1_5, CD224; gamma-glutamyltranspeptidase / glutathione hydrolase / leukotriene-C4 hydrolase [EC:2.3.2.2 3.4.19.13 3.4.19.14]
				XP_024330109.1; K11142 LAP3; cytosol aminopeptidase [EC:3.4.11.1 3.4.11.5]
				XP_024332205.1; K00033 PGD, gnd, gntZ; 6-phosphogluconate dehydrogenase [EC:1.1.1.44 1.1.1.343]
				XP_024330371.1; K10807 RRM1; ribonucleoside-diphosphate reductase subunit M1 [EC:1.17.4.1]
				XP_024331790.1; K10807 RRM1; ribonucleoside-diphosphate reductase subunit M1 [EC:1.17.4.1]
				XP_024331613.1; K10808 RRM2; ribonucleoside-diphosphate reductase subunit M2 [EC:1.17.4.1]
		09107 Glycan biosynthesis and metabolism	00510 N-Glycan biosynthesis [PATH:ko00510]	XP_024329867.1; K00721 DPM1; dolichol-phosphate mannosyltransferase [EC:2.4.1.83]
			00515 Mannose type O-glycan biosynthesis [PATH:ko00515]	XP_024331285.1; K00728 POMT, pmt; dolichyl-phosphate-mannose-protein mannosyltransferase [EC:2.4.1.109]
			00514 Other types of O-glycan biosynthesis [PATH:ko00514]	XP_024331285.1; K00728 POMT, pmt; dolichyl-phosphate-mannose-protein mannosyltransferase [EC:2.4.1.109]
				XP_024331157.1; K10967 KTR1_3; alpha 1,2-mannosyltransferase [EC:2.4.1.-]
		09108 Metabolism of cofactors and vitamins	00730 Thiamine metabolism [PATH:ko00730]	XP_024330803.1; K04487 iscS, NFS1; cysteine desulfurase [EC:2.8.1.7]
			00760 Nicotinate and nicotinamide metabolism [PATH:ko00760]	XP_024329651.1; K18551 SDT1; pyrimidine and pyridine-specific 5'-nucleotidase [EC:3.1.3.-]
				XP_024330390.1; K18551 SDT1; pyrimidine and pyridine-specific 5'-nucleotidase [EC:3.1.3.-]
				XP_024330393.1; K18551 SDT1; pyrimidine and pyridine-specific 5'-nucleotidase [EC:3.1.3.-]
			00830 Retinol metabolism [PATH:ko00830]	XP_024331669.1; K15734 SDR16C5; all-trans-retinol dehydrogenase (NAD+) [EC:1.1.1.105]
		09109 Metabolism of terpenoids and polyketides	00900 Terpenoid backbone biosynthesis [PATH:ko00900]	XP_024331165.1; K00869 MVK, mvaK1; mevalonate kinase [EC:2.7.1.36]
				XP_024332191.1; K01597 MVD, mvaD; diphosphomevalonate decarboxylase [EC:4.1.1.33]
				XP_024330589.1; K01823 idi, IDI; isopentenyl-diphosphate Delta-isomerase [EC:5.3.3.2]
				XP_024330724.1; K00787 FDPS; farnesyl diphosphate synthase [EC:2.5.1.1 2.5.1.10]
				XP_024332471.1; K00787 FDPS; farnesyl diphosphate synthase [EC:2.5.1.1 2.5.1.10]
				XP_024331153.1; K11778 DHDDS, RER2, SRT1; ditrans,polycis-polyprenyl diphosphate synthase [EC:2.5.1.87]
				XP_024331302.1; K06013 STE24; STE24 endopeptidase [EC:3.4.24.84]
				XP_024331405.1; K06013 STE24; STE24 endopeptidase [EC:3.4.24.84]
			01051 Biosynthesis of ansamycins [PATH:ko01051]	XP_024331260.1; K00615 E2.2.1.1, tktA, tktB; transketolase [EC:2.2.1.1]
		09110 Biosynthesis of other secondary metabolites	00521 Streptomycin biosynthesis [PATH:ko00521]	XP_024330607.1; K00844 HK; hexokinase [EC:2.7.1.1]
			00524 Neomycin, kanamycin and gentamicin biosynthesis [PATH:ko00524]	XP_024330607.1; K00844 HK; hexokinase [EC:2.7.1.1]
			00999 Biosynthesis of various plant secondary metabolites [PATH:ko00999]	XP_024331022.1; K00789 metK, MAT; S-adenosylmethionine synthetase [EC:2.5.1.6]
		09111 Xenobiotics biodegradation and metabolism	00983 Drug metabolism - other enzymes [PATH:ko00983]	XP_024331212.1; K01489 cdd, CDA; cytidine deaminase [EC:3.5.4.5]
				XP_024330371.1; K10807 RRM1; ribonucleoside-diphosphate reductase subunit M1 [EC:1.17.4.1]
				XP_024331790.1; K10807 RRM1; ribonucleoside-diphosphate reductase subunit M1 [EC:1.17.4.1]
				XP_024331613.1; K10808 RRM2; ribonucleoside-diphosphate reductase subunit M2 [EC:1.17.4.1]
				XP_024331217.1; K00940 ndk, NME; nucleoside-diphosphate kinase [EC:2.7.4.6]
				XP_024332186.1; K01520 dut, DUT; dUTP pyrophosphatase [EC:3.6.1.23]
	09120 Genetic Information Processing	09121 Transcription	03020 RNA polymerase [PATH:ko03020]	XP_024332393.1; K03010 RPB2, POLR2B; DNA-directed RNA polymerase II subunit RPB2 [EC:2.7.7.6]
				XP_024331189.1; K03006 RPB1, POLR2A; DNA-directed RNA polymerase II subunit RPB1 [EC:2.7.7.6]
				XP_024331628.1; K03011 RPB3, POLR2C; DNA-directed RNA polymerase II subunit RPB3
				XP_024332449.1; K03015 RPB7, POLR2G; DNA-directed RNA polymerase II subunit RPB7
				XP_024331784.1; K03017 RPB9, POLR2I; DNA-directed RNA polymerase II subunit RPB9
				XP_024331963.1; K03027 RPAC1, RPC40, POLR1C; DNA-directed RNA polymerases I and III subunit RPAC1
				XP_024331128.1; K03016 RPABC3, RPB8, POLR2H; DNA-directed RNA polymerases I, II, and III subunit RPABC3
			03022 Basal transcription factors [PATH:ko03022]	XP_024331910.1; K03124 TFIIB, GTF2B, SUA7, tfb; transcription initiation factor TFIIB
				XP_024330705.1; K03120 TBP, tbp; transcription initiation factor TFIID TATA-box-binding protein
				XP_024331809.1; K23358 TAF1; transcription initiation factor TFIID subunit 1, fungi type [EC:2.3.1.48]
				XP_024332448.1; K03130 TAF5; transcription initiation factor TFIID subunit 5
				XP_024331819.1; K03131 TAF6; transcription initiation factor TFIID subunit 6
				XP_024330440.1; K03133 TAF9B, TAF9; transcription initiation factor TFIID subunit 9B
				XP_024331277.1; K03135 TAF11; transcription initiation factor TFIID subunit 11
				XP_024332115.1; K03136 TFIIE1, GTF2E1, TFA1, tfe; transcription initiation factor TFIIE subunit alpha
				XP_024331429.1; K03139 TFIIF2, GTF2F2, TFG2; transcription initiation factor TFIIF subunit beta [EC:5.6.2.-]
				XP_024331984.1; K03144 TFIIH4, GTF2H4, TFB2; transcription initiation factor TFIIH subunit 4
				XP_024330286.1; K10843 ERCC3, XPB; DNA excision repair protein ERCC-3 [EC:5.6.2.4]
				XP_024331246.1; K10844 ERCC2, XPD; DNA excision repair protein ERCC-2 [EC:5.6.2.3]
				XP_024332155.1; K02202 CDK7; cyclin-dependent kinase 7 [EC:2.7.11.22 2.7.11.23]
				XP_024331444.1; K10842 MNAT1; CDK-activating kinase assembly factor MAT1
			03040 Spliceosome [PATH:ko03040]	XP_024330559.1; K12812 DDX39B, UAP56, SUB2; ATP-dependent RNA helicase UAP56/SUB2 [EC:3.6.4.13]
				XP_024330466.1; K12818 DHX8, PRP22; ATP-dependent RNA helicase DHX8/PRP22 [EC:3.6.4.13]
				XP_024332276.1; K12823 DDX5, DBP2; ATP-dependent RNA helicase DDX5/DBP2 [EC:3.6.4.13]
				XP_024332322.1; K12845 SNU13, NHP2L; U4/U6 small nuclear ribonucleoprotein SNU13
				XP_024331167.1; K03283 HSPA1s; heat shock 70kDa protein 1/2/6/8
				XP_024332168.1; K12883 NCBP2, CBP20; nuclear cap-binding protein subunit 2
				XP_024331243.1; K12897 TRA2; transformer-2 protein
		09122 Translation	03010 Ribosome [PATH:ko03010]	XP_024330659.1; K02981 RP-S2e, RPS2; small subunit ribosomal protein S2e
				XP_024330637.1; K02985 RP-S3e, RPS3; small subunit ribosomal protein S3e
				XP_024330538.1; K02984 RP-S3Ae, RPS3A; small subunit ribosomal protein S3Ae
				XP_024332258.1; K02987 RP-S4e, RPS4; small subunit ribosomal protein S4e
				XP_024330794.1; K02989 RP-S5e, RPS5; small subunit ribosomal protein S5e
				XP_024331522.1; K02991 RP-S6e, RPS6; small subunit ribosomal protein S6e
				XP_024330557.1; K02995 RP-S8e, RPS8; small subunit ribosomal protein S8e
				XP_024332213.1; K02997 RP-S9e, RPS9; small subunit ribosomal protein S9e
				XP_024331725.1; K02949 RP-S11e, RPS11; small subunit ribosomal protein S11e
				XP_024329900.1; K02951 RP-S12e, RPS12; small subunit ribosomal protein S12e
				XP_024332274.1; K02953 RP-S13e, RPS13; small subunit ribosomal protein S13e
				XP_024332060.1; K02955 RP-S14e, RPS14; small subunit ribosomal protein S14e
				XP_024331095.1; K02958 RP-S15e, RPS15; small subunit ribosomal protein S15e
				XP_024331077.1; K02957 RP-S15Ae, RPS15A; small subunit ribosomal protein S15Ae
				XP_024331185.1; K02960 RP-S16e, RPS16; small subunit ribosomal protein S16e
				XP_024331468.1; K02962 RP-S17e, RPS17; small subunit ribosomal protein S17e
				XP_024331909.1; K02964 RP-S18e, RPS18; small subunit ribosomal protein S18e
				XP_024331694.1; K02973 RP-S23e, RPS23; small subunit ribosomal protein S23e
				XP_024329882.1; K02974 RP-S24e, RPS24; small subunit ribosomal protein S24e
				XP_024332271.1; K02975 RP-S25e, RPS25; small subunit ribosomal protein S25e
				XP_024330299.1; K02977 RP-S27Ae, RPS27A, UBA80; ubiquitin-small subunit ribosomal protein S27Ae
				XP_024331767.1; K02998 RP-SAe, RPSA; small subunit ribosomal protein SAe
				XP_024330943.1; K02925 RP-L3e, RPL3; large subunit ribosomal protein L3e
				XP_024332252.1; K02930 RP-L4e, RPL4; large subunit ribosomal protein L4e
				XP_024331893.1; K02932 RP-L5e, RPL5; large subunit ribosomal protein L5e
				XP_024331345.1; K02934 RP-L6e, RPL6; large subunit ribosomal protein L6e
				XP_024332128.1; K02937 RP-L7e, RPL7; large subunit ribosomal protein L7e
				XP_024331469.1; K02936 RP-L7Ae, RPL7A; large subunit ribosomal protein L7Ae
				XP_024332020.1; K02938 RP-L8e, RPL8; large subunit ribosomal protein L8e
				XP_024331122.1; K02940 RP-L9e, RPL9; large subunit ribosomal protein L9e
				XP_024331064.1; K02866 RP-L10e, RPL10; large subunit ribosomal protein L10e
				XP_024331527.1; K02865 RP-L10Ae, RPL10A; large subunit ribosomal protein L10Ae
				XP_024331501.1; K02868 RP-L11e, RPL11; large subunit ribosomal protein L11e
				XP_024331186.1; K02873 RP-L13e, RPL13; large subunit ribosomal protein L13e
				XP_024330430.1; K02872 RP-L13Ae, RPL13A; large subunit ribosomal protein L13Ae
				XP_024332404.1; K02877 RP-L15e, RPL15; large subunit ribosomal protein L15e
				XP_024330737.1; K02880 RP-L17e, RPL17; large subunit ribosomal protein L17e
				XP_024330821.1; K02883 RP-L18e, RPL18; large subunit ribosomal protein L18e
				XP_024332232.1; K02882 RP-L18Ae, RPL18A; large subunit ribosomal protein L18Ae
				XP_024331902.1; K02885 RP-L19e, RPL19; large subunit ribosomal protein L19e
				XP_024332211.1; K02889 RP-L21e, RPL21; large subunit ribosomal protein L21e
				XP_024330089.1; K02891 RP-L22e, RPL22; large subunit ribosomal protein L22e
				XP_024332280.1; K02894 RP-L23e, RPL23; large subunit ribosomal protein L23e
				XP_024331121.1; K02896 RP-L24e, RPL24; large subunit ribosomal protein L24e
				XP_024331089.1; K02898 RP-L26e, RPL26; large subunit ribosomal protein L26e
				XP_024331736.1; K02901 RP-L27e, RPL27; large subunit ribosomal protein L27e
				XP_024331303.1; K02908 RP-L30e, RPL30; large subunit ribosomal protein L30e
				XP_024329893.1; K02910 RP-L31e, RPL31; large subunit ribosomal protein L31e
				XP_024330420.1; K02912 RP-L32e, RPL32; large subunit ribosomal protein L32e
				XP_024330859.1; K02941 RP-LP0, RPLP0; large subunit ribosomal protein LP0
				XP_024331807.1; K02942 RP-LP1, RPLP1; large subunit ribosomal protein LP1
			00970 Aminoacyl-tRNA biosynthesis [PATH:ko00970]	XP_024332382.1; K01872 AARS, alaS; alanyl-tRNA synthetase [EC:6.1.1.7]
				XP_024329855.1; K22503 DARS1; aspartyl-tRNA synthetase [EC:6.1.1.12]
				XP_024332366.1; K01893 NARS, asnS; asparaginyl-tRNA synthetase [EC:6.1.1.22]
				XP_024330108.1; K01880 GARS, glyS1; glycyl-tRNA synthetase [EC:6.1.1.14]
				XP_024330647.1; K01868 TARS, thrS; threonyl-tRNA synthetase [EC:6.1.1.3]
				XP_024331282.1; K01875 SARS, serS; seryl-tRNA synthetase [EC:6.1.1.11]
				XP_024331871.1; K01883 CARS, cysS; cysteinyl-tRNA synthetase [EC:6.1.1.16]
				XP_024331160.1; K01873 VARS, valS; valyl-tRNA synthetase [EC:6.1.1.9]
				XP_024330384.1; K01870 IARS, ileS; isoleucyl-tRNA synthetase [EC:6.1.1.5]
				XP_024331750.1; K04567 KARS, lysS; lysyl-tRNA synthetase, class II [EC:6.1.1.6]
				XP_024331857.1; K01887 RARS, argS; arginyl-tRNA synthetase [EC:6.1.1.19]
				XP_024331292.1; K01881 PARS, proS; prolyl-tRNA synthetase [EC:6.1.1.15]
				XP_024331622.1; K01892 HARS, hisS; histidyl-tRNA synthetase [EC:6.1.1.21]
				XP_024331457.1; K01889 FARSA, pheS; phenylalanyl-tRNA synthetase alpha chain [EC:6.1.1.20]
				XP_024331188.1; K01890 FARSB, pheT; phenylalanyl-tRNA synthetase beta chain [EC:6.1.1.20]
			03013 Nucleocytoplasmic transport [PATH:ko03013]	XP_024331394.1; K18655 DDX19, DBP5; ATP-dependent RNA helicase DDX19/DBP5 [EC:3.6.4.13]
				XP_024331214.1; K14298 RAE1, GLE2; mRNA export factor
				XP_024331515.1; K14319 RANGAP1; Ran GTPase-activating protein 1
				XP_024331942.1; K10577 UBE2I, UBC9; ubiquitin-conjugating enzyme E2 I
				XP_024332412.1; K14004 SEC13; protein transport protein SEC13
				XP_024331569.1; K14306 NUP62, NSP1; nuclear pore complex protein Nup62
				XP_024330802.1; K15042 KPNA5_6; importin subunit alpha-6/7
				XP_024331822.1; K14293 KPNB1, IPO1; importin subunit beta-1
				XP_024330717.1; K07936 RAN; GTP-binding nuclear protein Ran
				XP_024329835.1; K03231 EEF1A; elongation factor 1-alpha
				XP_024332168.1; K12883 NCBP2, CBP20; nuclear cap-binding protein subunit 2
				XP_024330559.1; K12812 DDX39B, UAP56, SUB2; ATP-dependent RNA helicase UAP56/SUB2 [EC:3.6.4.13]
			03015 mRNA surveillance pathway [PATH:ko03015]	XP_024332168.1; K12883 NCBP2, CBP20; nuclear cap-binding protein subunit 2
				XP_024331394.1; K18655 DDX19, DBP5; ATP-dependent RNA helicase DDX19/DBP5 [EC:3.6.4.13]
				XP_024330559.1; K12812 DDX39B, UAP56, SUB2; ATP-dependent RNA helicase UAP56/SUB2 [EC:3.6.4.13]
				XP_024331471.1; K14376 PAP; poly(A) polymerase [EC:2.7.7.19]
				XP_024331043.1; K14399 CLP1, HERB; polyribonucleotide 5'-hydroxyl-kinase [EC:2.7.1.78]
				XP_024332370.1; K14401 CPSF1, CFT1; cleavage and polyadenylation specificity factor subunit 1
				XP_024331645.1; K14403 CPSF3, YSH1; cleavage and polyadenylation specificity factor subunit 3 [EC:3.1.27.-]
				XP_024332008.1; K14404 CPSF4, YTH1; cleavage and polyadenylation specificity factor subunit 4
				XP_024330099.1; K15541 MPE1; protein MPE1
				XP_024331298.1; K15542 PFS2; polyadenylation factor subunit 2
				XP_024332358.1; K06269 PPP1C; serine/threonine-protein phosphatase PP1 catalytic subunit [EC:3.1.3.16]
				XP_024331879.1; K15544 SSU72; RNA polymerase II subunit A C-terminal domain phosphatase SSU72 [EC:3.1.3.16]
				XP_024331088.1; K14407 CSTF2, RNA15; cleavage stimulation factor subunit 2
				XP_024331402.1; K06100 SYMPK; symplekin
				XP_024331817.1; K13126 PABPC; polyadenylate-binding protein
				XP_024331329.1; K03265 ETF1, ERF1; peptide chain release factor subunit 1
				XP_024330516.1; K03267 ERF3, GSPT; peptide chain release factor subunit 3
				XP_024331730.1; K04382 PPP2C; serine/threonine-protein phosphatase 2A catalytic subunit [EC:3.1.3.16]
				XP_024330633.1; K03456 PPP2R1; serine/threonine-protein phosphatase 2A regulatory subunit A
				XP_024332203.1; K04354 PPP2R2; serine/threonine-protein phosphatase 2A regulatory subunit B
				XP_024331717.1; K06965 PELO, DOM34, pelA; protein pelota
			03008 Ribosome biogenesis in eukaryotes [PATH:ko03008]	XP_024330376.1; K14549 UTP15; U3 small nucleolar RNA-associated protein 15
				XP_024330539.1; K14555 UTP13, TBL3; U3 small nucleolar RNA-associated protein 13
				XP_024330609.1; K14557 UTP6; U3 small nucleolar RNA-associated protein 6
				XP_024330941.1; K14558 PWP2, UTP1; periodic tryptophan protein 2
				XP_024331800.1; K14563 NOP1, FBL; rRNA 2'-O-methyltransferase fibrillarin [EC:2.1.1.-]
				XP_024332322.1; K12845 SNU13, NHP2L; U4/U6 small nuclear ribonucleoprotein SNU13
				XP_024331034.1; K11131 DKC1, NOLA4, CBF5; H/ACA ribonucleoprotein complex subunit 4 [EC:5.4.99.-]
				XP_024330443.1; K11128 GAR1, NOLA1; H/ACA ribonucleoprotein complex subunit 1
				XP_024331533.1; K14566 UTP24, FCF1; U3 small nucleolar RNA-associated protein 24
				XP_024332372.1; K14567 UTP14; U3 small nucleolar RNA-associated protein 14
				XP_024332000.1; K14568 EMG1, NEP1; rRNA small subunit pseudouridine methyltransferase Nep1 [EC:2.1.1.260]
				XP_024331364.1; K14521 NAT10, KRE33; N-acetyltransferase 10 [EC:2.3.1.-]
				XP_024331107.1; K03539 RPP1, RPP30; ribonuclease P/MRP protein subunit RPP1 [EC:3.1.26.5]
				XP_024331507.1; K06943 NOG1; nucleolar GTP-binding protein
				XP_024331356.1; K14572 MDN1, REA1; midasin
				XP_024330951.1; K14758 HRR25; casein kinase I homolog HRR25 [EC:2.7.11.1]
				XP_024330717.1; K07936 RAN; GTP-binding nuclear protein Ran
				XP_024330086.1; K03264 EIF6; translation initiation factor 6
				XP_024331797.1; K18532 AK6, FAP7; adenylate kinase [EC:2.7.4.3]
				XP_024330640.1; K07179 RIOK2; RIO kinase 2 [EC:2.7.11.1]
		09123 Folding, sorting and degradation	03060 Protein export [PATH:ko03060]	XP_024330857.1; K03106 SRP54, ffh; signal recognition particle subunit SRP54 [EC:3.6.5.4]
				XP_024330366.1; K10956 SEC61A; protein transport protein SEC61 subunit alpha
				XP_024332341.1; K12275 SEC62; translocation protein SEC62
				XP_024331701.1; K13431 SRPR; signal recognition particle receptor subunit alpha
				XP_024330347.1; K12948 SPCS3, SPC3; signal peptidase complex subunit 3 [EC:3.4.-.-]
				XP_024330807.1; K13280 SEC11, sipW; signal peptidase I [EC:3.4.21.89]
			04141 Protein processing in endoplasmic reticulum [PATH:ko04141]	XP_024330366.1; K10956 SEC61A; protein transport protein SEC61 subunit alpha
				XP_024332341.1; K12275 SEC62; translocation protein SEC62
				XP_024330448.1; K09523 DNAJC3; DnaJ homolog subfamily C member 3
				XP_024330127.1; K07953 SAR1; GTP-binding protein SAR1 [EC:3.6.5.-]
				XP_024332412.1; K14004 SEC13; protein transport protein SEC13
				XP_024331098.1; K14005 SEC31; protein transport protein SEC31
				XP_024330460.1; K14006 SEC23; protein transport protein SEC23
				XP_024330230.1; K14007 SEC24; protein transport protein SEC24
				XP_024331280.1; K14007 SEC24; protein transport protein SEC24
				XP_024330319.1; K09580 PDIA1, P4HB; protein disulfide-isomerase A1 [EC:5.3.4.1]
				XP_024332455.1; K13989 DERL2_3; Derlin-2/3
				XP_024329929.1; K13525 VCP, CDC48; transitional endoplasmic reticulum ATPase
				XP_024332091.1; K14015 NPLOC4, NPL4; nuclear protein localization protein 4
				XP_024331828.1; K14016 UFD1; ubiquitin fusion degradation protein 1
				XP_024331167.1; K03283 HSPA1s; heat shock 70kDa protein 1/2/6/8
				XP_024332092.1; K09503 DNAJA2; DnaJ homolog subfamily A member 2
				XP_024329851.1; K04079 HSP90A, htpG; molecular chaperone HtpG
				XP_024330304.1; K14018 PLAA, DOA1, UFD3; phospholipase A-2-activating protein
				XP_024332118.1; K04523 UBQLN, DSK2; ubiquilin
				XP_024330165.1; K10597 UBE4B, UFD2; ubiquitin conjugation factor E4 B [EC:2.3.2.27]
				XP_024330418.1; K16194 EIF2AK1; eukaryotic translation initiation factor 2-alpha kinase 1 [EC:2.7.11.1]
				XP_024331726.1; K10575 UBE2G1, UBC7; ubiquitin-conjugating enzyme E2 G1 [EC:2.3.2.23]
			04130 SNARE interactions in vesicular transport [PATH:ko04130]	XP_024332421.1; K08486 STX1B_2_3; syntaxin 1B/2/3
				XP_024330219.1; K08516 YKT6; synaptobrevin homolog YKT6
			04120 Ubiquitin mediated proteolysis [PATH:ko04120]	XP_024330299.1; K02977 RP-S27Ae, RPS27A, UBA80; ubiquitin-small subunit ribosomal protein S27Ae
				XP_024331843.1; K10573 UBE2A, UBC2, RAD6A; ubiquitin-conjugating enzyme E2 A [EC:2.3.2.23]
				XP_024331793.1; K20217 UBE2E; ubiquitin-conjugating enzyme E2 E [EC:2.3.2.23]
				XP_024331726.1; K10575 UBE2G1, UBC7; ubiquitin-conjugating enzyme E2 G1 [EC:2.3.2.23]
				XP_024332260.1; K10576 UBE2H, UBC8; ubiquitin-conjugating enzyme E2 H [EC:2.3.2.23]
				XP_024331942.1; K10577 UBE2I, UBC9; ubiquitin-conjugating enzyme E2 I
				XP_024330165.1; K10597 UBE4B, UFD2; ubiquitin conjugation factor E4 B [EC:2.3.2.27]
				XP_024330172.1; K03363 CDC20; cell division cycle 20, cofactor of APC complex
				XP_024332224.1; K03364 CDH1, FZR1; cell division cycle 20-like protein 1, cofactor of APC complex
				XP_024330377.1; K03350 APC3, CDC27; anaphase-promoting complex subunit 3
				XP_024331253.1; K03353 APC6, CDC16; anaphase-promoting complex subunit 6
				XP_024330518.1; K03355 APC8, CDC23; anaphase-promoting complex subunit 8
			04122 Sulfur relay system [PATH:ko04122]	XP_024330803.1; K04487 iscS, NFS1; cysteine desulfurase [EC:2.8.1.7]
				XP_024331753.1; K14168 CTU1, NCS6; cytoplasmic tRNA 2-thiolation protein 1 [EC:2.7.7.-]
			03050 Proteasome [PATH:ko03050]	XP_024331889.1; K03036 PSMD11, RPN6; 26S proteasome regulatory subunit N6
				XP_024331764.1; K03038 PSMD7, RPN8; 26S proteasome regulatory subunit N8
				XP_024332453.1; K03039 PSMD13, RPN9; 26S proteasome regulatory subunit N9
				XP_024330463.1; K03030 PSMD14, RPN11, POH1; 26S proteasome regulatory subunit N11
				XP_024331739.1; K03028 PSMD2, RPN1; 26S proteasome regulatory subunit N1
				XP_024330929.1; K03032 PSMD1, RPN2; 26S proteasome regulatory subunit N2
				XP_024331432.1; K03061 PSMC2, RPT1; 26S proteasome regulatory subunit T1
				XP_024329887.1; K03062 PSMC1, RPT2; 26S proteasome regulatory subunit T2
				XP_024331146.1; K03066 PSMC5, RPT6; 26S proteasome regulatory subunit T6
				XP_024332111.1; K03064 PSMC6, RPT4; 26S proteasome regulatory subunit T4
				XP_024331835.1; K03065 PSMC3, RPT5; 26S proteasome regulatory subunit T5
				XP_024331367.1; K03063 PSMC4, RPT3; 26S proteasome regulatory subunit T3
				XP_024331065.1; K02726 PSMA2; 20S proteasome subunit alpha 2 [EC:3.4.25.1]
				XP_024331388.1; K02728 PSMA4; 20S proteasome subunit alpha 3 [EC:3.4.25.1]
				XP_024330181.1; K02731 PSMA7; 20S proteasome subunit alpha 4 [EC:3.4.25.1]
				XP_024331404.1; K02729 PSMA5; 20S proteasome subunit alpha 5 [EC:3.4.25.1]
				XP_024332436.1; K02725 PSMA1; 20S proteasome subunit alpha 6 [EC:3.4.25.1]
				XP_024330100.1; K02727 PSMA3; 20S proteasome subunit alpha 7 [EC:3.4.25.1]
				XP_024331851.1; K02738 PSMB6; 20S proteasome subunit beta 1 [EC:3.4.25.1]
				XP_024330967.1; K02739 PSMB7; 20S proteasome subunit beta 2 [EC:3.4.25.1]
				XP_024330780.1; K02735 PSMB3; 20S proteasome subunit beta 3 [EC:3.4.25.1]
				XP_024330020.1; K02734 PSMB2; 20S proteasome subunit beta 4 [EC:3.4.25.1]
				XP_024331353.1; K02737 PSMB5; 20S proteasome subunit beta 5 [EC:3.4.25.1]
				XP_024330736.1; K02732 PSMB1; 20S proteasome subunit beta 6 [EC:3.4.25.1]
				XP_024330541.1; K02736 PSMB4; 20S proteasome subunit beta 7 [EC:3.4.25.1]
			03018 RNA degradation [PATH:ko03018]	XP_024331839.1; K03679 RRP4, EXOSC2; exosome complex component RRP4
				XP_024330631.1; K03681 RRP40, EXOSC3; exosome complex component RRP40
				XP_024331370.1; K12590 RRP46, EXOSC5; exosome complex component RRP46
				XP_024332359.1; K12597 AIR1_2; protein AIR1/2
				XP_024330853.1; K12598 MTR4, SKIV2L2; ATP-dependent RNA helicase DOB1 [EC:3.6.4.13]
				XP_024330462.1; K12603 CNOT6, CCR4; CCR4-NOT transcription complex subunit 6 [EC:3.1.13.4]
				XP_024331218.1; K12580 CNOT3, NOT3; CCR4-NOT transcription complex subunit 3
				XP_024332006.1; K12606 RCD1, CNOT9, CAF40; CCR4-NOT transcription complex subunit 9
				XP_024331817.1; K13126 PABPC; polyadenylate-binding protein
				XP_024330570.1; K01689 ENO, eno; enolase [EC:4.2.1.11]
				XP_024332059.1; K00850 pfkA, PFK; 6-phosphofructokinase 1 [EC:2.7.1.11]
		09124 Replication and repair	03030 DNA replication [PATH:ko03030]	XP_024331033.1; K04802 PCNA; proliferating cell nuclear antigen
				XP_024332148.1; K04799 FEN1, RAD2; flap endonuclease-1 [EC:3.1.-.-]
				XP_024331041.1; K02320 POLA1; DNA polymerase alpha subunit A [EC:2.7.7.7]
				XP_024331690.1; K02321 POLA2; DNA polymerase alpha subunit B
				XP_024330101.1; K02327 POLD1; DNA polymerase delta subunit 1 [EC:2.7.7.7]
				XP_024331831.1; K02324 POLE; DNA polymerase epsilon subunit 1 [EC:2.7.7.7]
				XP_024331256.1; K02540 MCM2; DNA replication licensing factor MCM2 [EC:5.6.2.3]
				XP_024331108.1; K02541 MCM3; DNA replication licensing factor MCM3 [EC:5.6.2.3]
				XP_024331270.1; K02212 MCM4, CDC54; DNA replication licensing factor MCM4 [EC:5.6.2.3]
				XP_024332220.1; K02209 MCM5, CDC46; DNA replication licensing factor MCM5 [EC:5.6.2.3]
				XP_024331508.1; K02542 MCM6; DNA replication licensing factor MCM6 [EC:5.6.2.3]
				XP_024331770.1; K02210 MCM7, CDC47; DNA replication licensing factor MCM7 [EC:5.6.2.3]
				XP_024332218.1; K10739 RFA2, RPA2; replication factor A2
				XP_024330671.1; K10754 RFC1; replication factor C subunit 1
				XP_024331478.1; K10755 RFC2_4; replication factor C subunit 2/4
				XP_024332348.1; K10755 RFC2_4; replication factor C subunit 2/4
				XP_024330599.1; K10756 RFC3_5; replication factor C subunit 3/5
				XP_024331813.1; K10756 RFC3_5; replication factor C subunit 3/5
				XP_024330569.1; K10743 RNASEH2A; ribonuclease H2 subunit A [EC:3.1.26.4]
			03410 Base excision repair [PATH:ko03410]	XP_024331033.1; K04802 PCNA; proliferating cell nuclear antigen
				XP_024330101.1; K02327 POLD1; DNA polymerase delta subunit 1 [EC:2.7.7.7]
				XP_024331831.1; K02324 POLE; DNA polymerase epsilon subunit 1 [EC:2.7.7.7]
				XP_024332148.1; K04799 FEN1, RAD2; flap endonuclease-1 [EC:3.1.-.-]
			03420 Nucleotide excision repair [PATH:ko03420]	XP_024332332.1; K10838 XPC; xeroderma pigmentosum group C-complementing protein
				XP_024332155.1; K02202 CDK7; cyclin-dependent kinase 7 [EC:2.7.11.22 2.7.11.23]
				XP_024331444.1; K10842 MNAT1; CDK-activating kinase assembly factor MAT1
				XP_024330286.1; K10843 ERCC3, XPB; DNA excision repair protein ERCC-3 [EC:5.6.2.4]
				XP_024331246.1; K10844 ERCC2, XPD; DNA excision repair protein ERCC-2 [EC:5.6.2.3]
				XP_024331984.1; K03144 TFIIH4, GTF2H4, TFB2; transcription initiation factor TFIIH subunit 4
				XP_024332218.1; K10739 RFA2, RPA2; replication factor A2
				XP_024332248.1; K10848 ERCC4, XPF; DNA excision repair protein ERCC-4 [EC:3.1.-.-]
				XP_024330101.1; K02327 POLD1; DNA polymerase delta subunit 1 [EC:2.7.7.7]
				XP_024331831.1; K02324 POLE; DNA polymerase epsilon subunit 1 [EC:2.7.7.7]
				XP_024331033.1; K04802 PCNA; proliferating cell nuclear antigen
				XP_024330671.1; K10754 RFC1; replication factor C subunit 1
				XP_024331478.1; K10755 RFC2_4; replication factor C subunit 2/4
				XP_024332348.1; K10755 RFC2_4; replication factor C subunit 2/4
				XP_024330599.1; K10756 RFC3_5; replication factor C subunit 3/5
				XP_024331813.1; K10756 RFC3_5; replication factor C subunit 3/5
			03430 Mismatch repair [PATH:ko03430]	XP_024330493.1; K10858 PMS2; DNA mismatch repair protein PMS2
				XP_024332410.1; K08734 MLH1; DNA mismatch repair protein MLH1
				XP_024331331.1; K08735 MSH2; DNA mismatch repair protein MSH2
				XP_024330671.1; K10754 RFC1; replication factor C subunit 1
				XP_024331478.1; K10755 RFC2_4; replication factor C subunit 2/4
				XP_024332348.1; K10755 RFC2_4; replication factor C subunit 2/4
				XP_024330599.1; K10756 RFC3_5; replication factor C subunit 3/5
				XP_024331813.1; K10756 RFC3_5; replication factor C subunit 3/5
				XP_024331033.1; K04802 PCNA; proliferating cell nuclear antigen
				XP_024329801.1; K10746 EXO1; exonuclease 1 [EC:3.1.-.-]
				XP_024332218.1; K10739 RFA2, RPA2; replication factor A2
				XP_024330101.1; K02327 POLD1; DNA polymerase delta subunit 1 [EC:2.7.7.7]
			03440 Homologous recombination [PATH:ko03440]	XP_024332218.1; K10739 RFA2, RPA2; replication factor A2
				XP_024330457.1; K04482 RAD51; DNA repair protein RAD51
				XP_024330101.1; K02327 POLD1; DNA polymerase delta subunit 1 [EC:2.7.7.7]
			03450 Non-homologous end-joining [PATH:ko03450]	XP_024332148.1; K04799 FEN1, RAD2; flap endonuclease-1 [EC:3.1.-.-]
			03460 Fanconi anemia pathway [PATH:ko03460]	XP_024330457.1; K04482 RAD51; DNA repair protein RAD51
				XP_024332410.1; K08734 MLH1; DNA mismatch repair protein MLH1
				XP_024330493.1; K10858 PMS2; DNA mismatch repair protein PMS2
				XP_024330170.1; K03511 POLK; DNA polymerase kappa [EC:2.7.7.7]
				XP_024332218.1; K10739 RFA2, RPA2; replication factor A2
				XP_024332248.1; K10848 ERCC4, XPF; DNA excision repair protein ERCC-4 [EC:3.1.-.-]
		09125 Information processing in viruses	03250 Viral life cycle - HIV-1 [PATH:ko03250]	XP_024332221.1; K09578 PIN1; peptidyl-prolyl cis-trans isomerase NIMA-interacting 1 [EC:5.2.1.8]
				XP_024331849.1; K06062 PCAF, KAT2, GCN5; histone acetyltransferase [EC:2.3.1.48]
				XP_024330717.1; K07936 RAN; GTP-binding nuclear protein Ran
	09130 Environmental Information Processing	09131 Membrane transport	03070 Bacterial secretion system [PATH:ko03070]	XP_024330857.1; K03106 SRP54, ffh; signal recognition particle subunit SRP54 [EC:3.6.5.4]
		09132 Signal transduction	04010 MAPK signaling pathway [PATH:ko04010]	XP_024331167.1; K03283 HSPA1s; heat shock 70kDa protein 1/2/6/8
			04013 MAPK signaling pathway - fly [PATH:ko04013]	XP_024332133.1; K16197 YWHAB_Q_Z; 14-3-3 protein beta/theta/zeta
				XP_024331730.1; K04382 PPP2C; serine/threonine-protein phosphatase 2A catalytic subunit [EC:3.1.3.16]
				XP_024331168.1; K04564 SOD2; superoxide dismutase, Fe-Mn family [EC:1.15.1.1]
			04016 MAPK signaling pathway - plant [PATH:ko04016]	XP_024331217.1; K00940 ndk, NME; nucleoside-diphosphate kinase [EC:2.7.4.6]
				XP_024331000.1; K20553 XRN4; 5'-3' exoribonuclease 4 [EC:3.1.13.-]
				XP_024330804.1; K02183 CALM; calmodulin
			04011 MAPK signaling pathway - yeast [PATH:ko04011]	XP_024330284.1; K11215 STE12; transcription factor STE12
				XP_024330689.1; K23469 CLB2; G2/mitotic-specific cyclin 2
				XP_024331103.1; K23469 CLB2; G2/mitotic-specific cyclin 2
				XP_024329963.1; K00006 GPD1; glycerol-3-phosphate dehydrogenase (NAD+) [EC:1.1.1.8]
			04014 Ras signaling pathway [PATH:ko04014]	XP_024330804.1; K02183 CALM; calmodulin
				XP_024332251.1; K07889 RAB5C; Ras-related protein Rab-5C
			04015 Rap1 signaling pathway [PATH:ko04015]	XP_024330804.1; K02183 CALM; calmodulin
			04330 Notch signaling pathway [PATH:ko04330]	XP_024331849.1; K06062 PCAF, KAT2, GCN5; histone acetyltransferase [EC:2.3.1.48]
				XP_024331716.1; K06067 HDAC1_2; histone deacetylase 1/2 [EC:3.5.1.98]
			04350 TGF-beta signaling pathway [PATH:ko04350]	XP_024330633.1; K03456 PPP2R1; serine/threonine-protein phosphatase 2A regulatory subunit A
				XP_024331730.1; K04382 PPP2C; serine/threonine-protein phosphatase 2A catalytic subunit [EC:3.1.3.16]
			04390 Hippo signaling pathway [PATH:ko04390]	XP_024331730.1; K04382 PPP2C; serine/threonine-protein phosphatase 2A catalytic subunit [EC:3.1.3.16]
				XP_024330633.1; K03456 PPP2R1; serine/threonine-protein phosphatase 2A regulatory subunit A
				XP_024332203.1; K04354 PPP2R2; serine/threonine-protein phosphatase 2A regulatory subunit B
				XP_024332358.1; K06269 PPP1C; serine/threonine-protein phosphatase PP1 catalytic subunit [EC:3.1.3.16]
				XP_024331521.1; K08731 BIRC5; baculoviral IAP repeat-containing protein 5
				XP_024332133.1; K16197 YWHAB_Q_Z; 14-3-3 protein beta/theta/zeta
			04391 Hippo signaling pathway - fly [PATH:ko04391]	XP_024331730.1; K04382 PPP2C; serine/threonine-protein phosphatase 2A catalytic subunit [EC:3.1.3.16]
				XP_024330633.1; K03456 PPP2R1; serine/threonine-protein phosphatase 2A regulatory subunit A
				XP_024332203.1; K04354 PPP2R2; serine/threonine-protein phosphatase 2A regulatory subunit B
				XP_024332133.1; K16197 YWHAB_Q_Z; 14-3-3 protein beta/theta/zeta
			04371 Apelin signaling pathway [PATH:ko04371]	XP_024330804.1; K02183 CALM; calmodulin
				XP_024331522.1; K02991 RP-S6e, RPS6; small subunit ribosomal protein S6e
			04064 NF-kappa B signaling pathway [PATH:ko04064]	XP_024331942.1; K10577 UBE2I, UBC9; ubiquitin-conjugating enzyme E2 I
			04066 HIF-1 signaling pathway [PATH:ko04066]	XP_024331522.1; K02991 RP-S6e, RPS6; small subunit ribosomal protein S6e
				XP_024330607.1; K00844 HK; hexokinase [EC:2.7.1.1]
				XP_024332059.1; K00850 pfkA, PFK; 6-phosphofructokinase 1 [EC:2.7.1.11]
				XP_024332099.1; K00134 GAPDH, gapA; glyceraldehyde 3-phosphate dehydrogenase (phosphorylating) [EC:1.2.1.12]
				XP_024332029.1; K01623 ALDO; fructose-bisphosphate aldolase, class I [EC:4.1.2.13]
				XP_024330570.1; K01689 ENO, eno; enolase [EC:4.2.1.11]
				XP_024330168.1; K00162 PDHB, pdhB; pyruvate dehydrogenase E1 component beta subunit [EC:1.2.4.1]
			04068 FoxO signaling pathway [PATH:ko04068]	XP_024331168.1; K04564 SOD2; superoxide dismutase, Fe-Mn family [EC:1.15.1.1]
			04020 Calcium signaling pathway [PATH:ko04020]	XP_024331135.1; K09565 PPIF; peptidyl-prolyl isomerase F (cyclophilin D) [EC:5.2.1.8]
				XP_024330804.1; K02183 CALM; calmodulin
			04070 Phosphatidylinositol signaling system [PATH:ko04070]	XP_024332146.1; K19801 PI4KB; phosphatidylinositol 4-kinase B [EC:2.7.1.67]
				XP_024331387.1; K00981 E2.7.7.41, CDS1, CDS2, cdsA; phosphatidate cytidylyltransferase [EC:2.7.7.41]
				XP_024330804.1; K02183 CALM; calmodulin
			04071 Sphingolipid signaling pathway [PATH:ko04071]	XP_024330359.1; K00654 SPT; serine palmitoyltransferase [EC:2.3.1.50]
				XP_024331921.1; K00654 SPT; serine palmitoyltransferase [EC:2.3.1.50]
				XP_024331730.1; K04382 PPP2C; serine/threonine-protein phosphatase 2A catalytic subunit [EC:3.1.3.16]
				XP_024330633.1; K03456 PPP2R1; serine/threonine-protein phosphatase 2A regulatory subunit A
				XP_024332203.1; K04354 PPP2R2; serine/threonine-protein phosphatase 2A regulatory subunit B
			04024 cAMP signaling pathway [PATH:ko04024]	XP_024330804.1; K02183 CALM; calmodulin
				XP_024332358.1; K06269 PPP1C; serine/threonine-protein phosphatase PP1 catalytic subunit [EC:3.1.3.16]
			04022 cGMP-PKG signaling pathway [PATH:ko04022]	XP_024332358.1; K06269 PPP1C; serine/threonine-protein phosphatase PP1 catalytic subunit [EC:3.1.3.16]
				XP_024330804.1; K02183 CALM; calmodulin
				XP_024331135.1; K09565 PPIF; peptidyl-prolyl isomerase F (cyclophilin D) [EC:5.2.1.8]
			04151 PI3K-Akt signaling pathway [PATH:ko04151]	XP_024331522.1; K02991 RP-S6e, RPS6; small subunit ribosomal protein S6e
				XP_024331730.1; K04382 PPP2C; serine/threonine-protein phosphatase 2A catalytic subunit [EC:3.1.3.16]
				XP_024330633.1; K03456 PPP2R1; serine/threonine-protein phosphatase 2A regulatory subunit A
				XP_024332203.1; K04354 PPP2R2; serine/threonine-protein phosphatase 2A regulatory subunit B
				XP_024329851.1; K04079 HSP90A, htpG; molecular chaperone HtpG
				XP_024332133.1; K16197 YWHAB_Q_Z; 14-3-3 protein beta/theta/zeta
			04152 AMPK signaling pathway [PATH:ko04152]	XP_024332059.1; K00850 pfkA, PFK; 6-phosphofructokinase 1 [EC:2.7.1.11]
				XP_024332413.1; K03234 EEF2; elongation factor 2
				XP_024331730.1; K04382 PPP2C; serine/threonine-protein phosphatase 2A catalytic subunit [EC:3.1.3.16]
				XP_024330633.1; K03456 PPP2R1; serine/threonine-protein phosphatase 2A regulatory subunit A
				XP_024332203.1; K04354 PPP2R2; serine/threonine-protein phosphatase 2A regulatory subunit B
			04150 mTOR signaling pathway [PATH:ko04150]	XP_024330502.1; K02145 ATPeV1A, ATP6A; V-type H+-transporting ATPase subunit A [EC:7.1.2.2]*
				XP_024331810.1; K02147 ATPeV1B, ATP6B; V-type H+-transporting ATPase subunit B*
				XP_024331366.1; K02149 ATPeV1D, ATP6M; V-type H+-transporting ATPase subunit D*
				XP_024331319.1; K02150 ATPeV1E, ATP6E; V-type H+-transporting ATPase subunit E*
				XP_024332412.1; K14004 SEC13; protein transport protein SEC13
				XP_024330585.1; K15728 LPIN; phosphatidate phosphatase LPIN [EC:3.1.3.4]
				XP_024331522.1; K02991 RP-S6e, RPS6; small subunit ribosomal protein S6e
	09140 Cellular Processes	09141 Transport and catabolism	04144 Endocytosis [PATH:ko04144]	XP_024331167.1; K03283 HSPA1s; heat shock 70kDa protein 1/2/6/8
				XP_024332251.1; K07889 RAB5C; Ras-related protein Rab-5C
				XP_024330470.1; K12492 ARFGAP1; ADP-ribosylation factor GTPase-activating protein 1
				XP_024331076.1; K12493 ARFGAP2_3; ADP-ribosylation factor GTPase-activating protein 2/3
			04145 Phagosome [PATH:ko04145]	XP_024332251.1; K07889 RAB5C; Ras-related protein Rab-5C
				XP_024330502.1; K02145 ATPeV1A, ATP6A; V-type H+-transporting ATPase subunit A [EC:7.1.2.2]*
				XP_024331810.1; K02147 ATPeV1B, ATP6B; V-type H+-transporting ATPase subunit B*
				XP_024331366.1; K02149 ATPeV1D, ATP6M; V-type H+-transporting ATPase subunit D*
				XP_024331319.1; K02150 ATPeV1E, ATP6E; V-type H+-transporting ATPase subunit E*
				XP_024330260.1; K02146 ATPeV0D, ATP6D; V-type H+-transporting ATPase subunit d*
				XP_024332151.1; K02155 ATPeV0C, ATP6L; V-type H+-transporting ATPase 16kDa proteolipid subunit*
				XP_024331247.1; K03661 ATPeV0B, ATP6F; V-type H+-transporting ATPase 21kDa proteolipid subunit*
				XP_024330758.1; K07374 TUBA; tubulin alpha
				XP_024332175.1; K07375 TUBB; tubulin beta
				XP_024330366.1; K10956 SEC61A; protein transport protein SEC61 subunit alpha
			04142 Lysosome [PATH:ko04142]	XP_024330260.1; K02146 ATPeV0D, ATP6D; V-type H+-transporting ATPase subunit d*
				XP_024332151.1; K02155 ATPeV0C, ATP6L; V-type H+-transporting ATPase 16kDa proteolipid subunit*
				XP_024331247.1; K03661 ATPeV0B, ATP6F; V-type H+-transporting ATPase 21kDa proteolipid subunit*
			04146 Peroxisome [PATH:ko04146]	XP_024331896.1; K07513 ACAA1; acetyl-CoA acyltransferase 1 [EC:2.3.1.16]
				XP_024331795.1; K01897 ACSL, fadD; long-chain acyl-CoA synthetase [EC:6.2.1.3]
				XP_024331165.1; K00869 MVK, mvaK1; mevalonate kinase [EC:2.7.1.36]
				XP_024331168.1; K04564 SOD2; superoxide dismutase, Fe-Mn family [EC:1.15.1.1]
			04140 Autophagy - animal [PATH:ko04140]	XP_024331730.1; K04382 PPP2C; serine/threonine-protein phosphatase 2A catalytic subunit [EC:3.1.3.16]
				XP_024331711.1; K07874 RAB1A; Ras-related protein Rab-1A
			04138 Autophagy - yeast [PATH:ko04138]	XP_024330359.1; K00654 SPT; serine palmitoyltransferase [EC:2.3.1.50]
				XP_024331921.1; K00654 SPT; serine palmitoyltransferase [EC:2.3.1.50]
				XP_024331730.1; K04382 PPP2C; serine/threonine-protein phosphatase 2A catalytic subunit [EC:3.1.3.16]
				XP_024330219.1; K08516 YKT6; synaptobrevin homolog YKT6
				XP_024331866.1; K15296 NAPA, SNAPA, SEC17; alpha-soluble NSF attachment protein
				XP_024332465.1; K01336 E3.4.21.48; cerevisin [EC:3.4.21.48]
				XP_024331708.1; K17900 ATG15, AUT5; lipase ATG15 [EC:3.1.1.3]
			04136 Autophagy - other [PATH:ko04136]	XP_024331730.1; K04382 PPP2C; serine/threonine-protein phosphatase 2A catalytic subunit [EC:3.1.3.16]
			04137 Mitophagy - animal [PATH:ko04137]	XP_024330299.1; K02977 RP-S27Ae, RPS27A, UBA80; ubiquitin-small subunit ribosomal protein S27Ae
			04139 Mitophagy - yeast [PATH:ko04139]	XP_024331436.1; K11644 SIN3A; paired amphipathic helix protein Sin3a
		09143 Cell growth and death	04110 Cell cycle [PATH:ko04110]	XP_024331716.1; K06067 HDAC1_2; histone deacetylase 1/2 [EC:3.5.1.98]
				XP_024331290.1; K06620 E2F3; transcription factor E2F3
				XP_024331368.1; K02214 CDC7; cell division control protein 7 [EC:2.7.11.1]
				XP_024331700.1; K02087 CDK1, CDC2; cyclin-dependent kinase 1 [EC:2.7.11.22 2.7.11.23]
				XP_024332133.1; K16197 YWHAB_Q_Z; 14-3-3 protein beta/theta/zeta
				XP_024332155.1; K02202 CDK7; cyclin-dependent kinase 7 [EC:2.7.11.22 2.7.11.23]
				XP_024330377.1; K03350 APC3, CDC27; anaphase-promoting complex subunit 3
				XP_024331253.1; K03353 APC6, CDC16; anaphase-promoting complex subunit 6
				XP_024330518.1; K03355 APC8, CDC23; anaphase-promoting complex subunit 8
				XP_024330172.1; K03363 CDC20; cell division cycle 20, cofactor of APC complex
				XP_024332224.1; K03364 CDH1, FZR1; cell division cycle 20-like protein 1, cofactor of APC complex
				XP_024332063.1; K02216 CHEK1; serine/threonine-protein kinase CHEK1 [EC:2.7.11.1]
				XP_024331033.1; K04802 PCNA; proliferating cell nuclear antigen
				XP_024331256.1; K02540 MCM2; DNA replication licensing factor MCM2 [EC:5.6.2.3]
				XP_024331108.1; K02541 MCM3; DNA replication licensing factor MCM3 [EC:5.6.2.3]
				XP_024331270.1; K02212 MCM4, CDC54; DNA replication licensing factor MCM4 [EC:5.6.2.3]
				XP_024332220.1; K02209 MCM5, CDC46; DNA replication licensing factor MCM5 [EC:5.6.2.3]
				XP_024331508.1; K02542 MCM6; DNA replication licensing factor MCM6 [EC:5.6.2.3]
				XP_024331770.1; K02210 MCM7, CDC47; DNA replication licensing factor MCM7 [EC:5.6.2.3]
			04111 Cell cycle - yeast [PATH:ko04111]	XP_024331256.1; K02540 MCM2; DNA replication licensing factor MCM2 [EC:5.6.2.3]
				XP_024331108.1; K02541 MCM3; DNA replication licensing factor MCM3 [EC:5.6.2.3]
				XP_024331270.1; K02212 MCM4, CDC54; DNA replication licensing factor MCM4 [EC:5.6.2.3]
				XP_024332220.1; K02209 MCM5, CDC46; DNA replication licensing factor MCM5 [EC:5.6.2.3]
				XP_024331508.1; K02542 MCM6; DNA replication licensing factor MCM6 [EC:5.6.2.3]
				XP_024331770.1; K02210 MCM7, CDC47; DNA replication licensing factor MCM7 [EC:5.6.2.3]
				XP_024331368.1; K02214 CDC7; cell division control protein 7 [EC:2.7.11.1]
				XP_024330377.1; K03350 APC3, CDC27; anaphase-promoting complex subunit 3
				XP_024331253.1; K03353 APC6, CDC16; anaphase-promoting complex subunit 6
				XP_024330518.1; K03355 APC8, CDC23; anaphase-promoting complex subunit 8
				XP_024330172.1; K03363 CDC20; cell division cycle 20, cofactor of APC complex
				XP_024332063.1; K02216 CHEK1; serine/threonine-protein kinase CHEK1 [EC:2.7.11.1]
				XP_024332203.1; K04354 PPP2R2; serine/threonine-protein phosphatase 2A regulatory subunit B
				XP_024331730.1; K04382 PPP2C; serine/threonine-protein phosphatase 2A catalytic subunit [EC:3.1.3.16]
				XP_024330633.1; K03456 PPP2R1; serine/threonine-protein phosphatase 2A regulatory subunit A
				XP_024332224.1; K03364 CDH1, FZR1; cell division cycle 20-like protein 1, cofactor of APC complex
				XP_024330689.1; K23469 CLB2; G2/mitotic-specific cyclin 2
				XP_024331103.1; K23469 CLB2; G2/mitotic-specific cyclin 2
				XP_024332469.1; K06674 SMC2; structural maintenance of chromosome 2
				XP_024331284.1; K06676 BRRN1, BRN1, CAPH; condensin complex subunit 2
			04113 Meiosis - yeast [PATH:ko04113]	XP_024331256.1; K02540 MCM2; DNA replication licensing factor MCM2 [EC:5.6.2.3]
				XP_024331108.1; K02541 MCM3; DNA replication licensing factor MCM3 [EC:5.6.2.3]
				XP_024331270.1; K02212 MCM4, CDC54; DNA replication licensing factor MCM4 [EC:5.6.2.3]
				XP_024332220.1; K02209 MCM5, CDC46; DNA replication licensing factor MCM5 [EC:5.6.2.3]
				XP_024331508.1; K02542 MCM6; DNA replication licensing factor MCM6 [EC:5.6.2.3]
				XP_024331770.1; K02210 MCM7, CDC47; DNA replication licensing factor MCM7 [EC:5.6.2.3]
				XP_024331368.1; K02214 CDC7; cell division control protein 7 [EC:2.7.11.1]
				XP_024332358.1; K06269 PPP1C; serine/threonine-protein phosphatase PP1 catalytic subunit [EC:3.1.3.16]
				XP_024332063.1; K02216 CHEK1; serine/threonine-protein kinase CHEK1 [EC:2.7.11.1]
				XP_024330377.1; K03350 APC3, CDC27; anaphase-promoting complex subunit 3
				XP_024331253.1; K03353 APC6, CDC16; anaphase-promoting complex subunit 6
				XP_024330518.1; K03355 APC8, CDC23; anaphase-promoting complex subunit 8
				XP_024330172.1; K03363 CDC20; cell division cycle 20, cofactor of APC complex
				XP_024331730.1; K04382 PPP2C; serine/threonine-protein phosphatase 2A catalytic subunit [EC:3.1.3.16]
				XP_024330633.1; K03456 PPP2R1; serine/threonine-protein phosphatase 2A regulatory subunit A
			04114 Oocyte meiosis [PATH:ko04114]	XP_024332133.1; K16197 YWHAB_Q_Z; 14-3-3 protein beta/theta/zeta
				XP_024331700.1; K02087 CDK1, CDC2; cyclin-dependent kinase 1 [EC:2.7.11.22 2.7.11.23]
				XP_024332358.1; K06269 PPP1C; serine/threonine-protein phosphatase PP1 catalytic subunit [EC:3.1.3.16]
				XP_024330377.1; K03350 APC3, CDC27; anaphase-promoting complex subunit 3
				XP_024331253.1; K03353 APC6, CDC16; anaphase-promoting complex subunit 6
				XP_024330518.1; K03355 APC8, CDC23; anaphase-promoting complex subunit 8
				XP_024330172.1; K03363 CDC20; cell division cycle 20, cofactor of APC complex
				XP_024330633.1; K03456 PPP2R1; serine/threonine-protein phosphatase 2A regulatory subunit A
				XP_024331730.1; K04382 PPP2C; serine/threonine-protein phosphatase 2A catalytic subunit [EC:3.1.3.16]
				XP_024330804.1; K02183 CALM; calmodulin
			04210 Apoptosis [PATH:ko04210]	XP_024330758.1; K07374 TUBA; tubulin alpha
				XP_024331521.1; K08731 BIRC5; baculoviral IAP repeat-containing protein 5
			04214 Apoptosis - fly [PATH:ko04214]	XP_024330746.1; K03262 EIF5; translation initiation factor 5
			04215 Apoptosis - multiple species [PATH:ko04215]	XP_024331521.1; K08731 BIRC5; baculoviral IAP repeat-containing protein 5
			04216 Ferroptosis [PATH:ko04216]	XP_024331795.1; K01897 ACSL, fadD; long-chain acyl-CoA synthetase [EC:6.2.1.3]
			04217 Necroptosis [PATH:ko04217]	XP_024329851.1; K04079 HSP90A, htpG; molecular chaperone HtpG
				XP_024331473.1; K11251 H2A; histone H2A
			04115 p53 signaling pathway [PATH:ko04115]	XP_024332063.1; K02216 CHEK1; serine/threonine-protein kinase CHEK1 [EC:2.7.11.1]
				XP_024331700.1; K02087 CDK1, CDC2; cyclin-dependent kinase 1 [EC:2.7.11.22 2.7.11.23]
				XP_024331613.1; K10808 RRM2; ribonucleoside-diphosphate reductase subunit M2 [EC:1.17.4.1]
			04218 Cellular senescence [PATH:ko04218]	XP_024331290.1; K06620 E2F3; transcription factor E2F3
				XP_024332093.1; K10752 RBBP4, HAT2, CAF1, MIS16; histone-binding protein RBBP4
				XP_024332358.1; K06269 PPP1C; serine/threonine-protein phosphatase PP1 catalytic subunit [EC:3.1.3.16]
				XP_024331700.1; K02087 CDK1, CDC2; cyclin-dependent kinase 1 [EC:2.7.11.22 2.7.11.23]
				XP_024332063.1; K02216 CHEK1; serine/threonine-protein kinase CHEK1 [EC:2.7.11.1]
				XP_024330804.1; K02183 CALM; calmodulin
		09144 Cellular community - eukaryotes	04510 Focal adhesion [PATH:ko04510]	XP_024330826.1; K12757 MYL12; myosin regulatory light chain 12
				XP_024332358.1; K06269 PPP1C; serine/threonine-protein phosphatase PP1 catalytic subunit [EC:3.1.3.16]
			04530 Tight junction [PATH:ko04530]	XP_024331730.1; K04382 PPP2C; serine/threonine-protein phosphatase 2A catalytic subunit [EC:3.1.3.16]
				XP_024330633.1; K03456 PPP2R1; serine/threonine-protein phosphatase 2A regulatory subunit A
				XP_024332203.1; K04354 PPP2R2; serine/threonine-protein phosphatase 2A regulatory subunit B
				XP_024331402.1; K06100 SYMPK; symplekin
				XP_024331033.1; K04802 PCNA; proliferating cell nuclear antigen
				XP_024330826.1; K12757 MYL12; myosin regulatory light chain 12
				XP_024330758.1; K07374 TUBA; tubulin alpha
			04540 Gap junction [PATH:ko04540]	XP_024330758.1; K07374 TUBA; tubulin alpha
				XP_024332175.1; K07375 TUBB; tubulin beta
				XP_024331700.1; K02087 CDK1, CDC2; cyclin-dependent kinase 1 [EC:2.7.11.22 2.7.11.23]
		09145 Cellular community - prokaryotes	02024 Quorum sensing [PATH:ko02024]	XP_024331795.1; K01897 ACSL, fadD; long-chain acyl-CoA synthetase [EC:6.2.1.3]
				XP_024330857.1; K03106 SRP54, ffh; signal recognition particle subunit SRP54 [EC:3.6.5.4]
		09142 Cell motility	04810 Regulation of actin cytoskeleton [PATH:ko04810]	XP_024332358.1; K06269 PPP1C; serine/threonine-protein phosphatase PP1 catalytic subunit [EC:3.1.3.16]
				XP_024330826.1; K12757 MYL12; myosin regulatory light chain 12
	09150 Organismal Systems	09151 Immune system	04611 Platelet activation [PATH:ko04611]	XP_024332358.1; K06269 PPP1C; serine/threonine-protein phosphatase PP1 catalytic subunit [EC:3.1.3.16]
				XP_024330826.1; K12757 MYL12; myosin regulatory light chain 12
			04613 Neutrophil extracellular trap formation [PATH:ko04613]	XP_024331135.1; K09565 PPIF; peptidyl-prolyl isomerase F (cyclophilin D) [EC:5.2.1.8]
				XP_024331473.1; K11251 H2A; histone H2A
				XP_024331932.1; K11252 H2B; histone H2B
				XP_024331382.1; K11253 H3; histone H3
				XP_024331732.1; K11253 H3; histone H3
				XP_024331716.1; K06067 HDAC1_2; histone deacetylase 1/2 [EC:3.5.1.98]
				XP_024330357.1; K11404 HDAC3; histone deacetylase 3 [EC:3.5.1.98]
			04621 NOD-like receptor signaling pathway [PATH:ko04621]	XP_024329851.1; K04079 HSP90A, htpG; molecular chaperone HtpG
			04622 RIG-I-like receptor signaling pathway [PATH:ko04622]	XP_024332221.1; K09578 PIN1; peptidyl-prolyl cis-trans isomerase NIMA-interacting 1 [EC:5.2.1.8]
			04623 Cytosolic DNA-sensing pathway [PATH:ko04623]	XP_024331963.1; K03027 RPAC1, RPC40, POLR1C; DNA-directed RNA polymerases I and III subunit RPAC1
				XP_024331128.1; K03016 RPABC3, RPB8, POLR2H; DNA-directed RNA polymerases I, II, and III subunit RPABC3
			04625 C-type lectin receptor signaling pathway [PATH:ko04625]	XP_024330804.1; K02183 CALM; calmodulin
			04612 Antigen processing and presentation [PATH:ko04612]	XP_024331167.1; K03283 HSPA1s; heat shock 70kDa protein 1/2/6/8
				XP_024329851.1; K04079 HSP90A, htpG; molecular chaperone HtpG
				XP_024331374.1; K08065 NFYB, HAP3; nuclear transcription Y subunit beta
				XP_024331314.1; K08066 NFYC, HAP5; nuclear transcription factor Y, gamma
			04659 Th17 cell differentiation [PATH:ko04659]	XP_024329851.1; K04079 HSP90A, htpG; molecular chaperone HtpG
			04657 IL-17 signaling pathway [PATH:ko04657]	XP_024329851.1; K04079 HSP90A, htpG; molecular chaperone HtpG
			04670 Leukocyte transendothelial migration [PATH:ko04670]	XP_024330826.1; K12757 MYL12; myosin regulatory light chain 12
		09152 Endocrine system	04910 Insulin signaling pathway [PATH:ko04910]	XP_024332358.1; K06269 PPP1C; serine/threonine-protein phosphatase PP1 catalytic subunit [EC:3.1.3.16]
				XP_024330804.1; K02183 CALM; calmodulin
				XP_024332265.1; K04739 PRKAR; cAMP-dependent protein kinase regulator
				XP_024330607.1; K00844 HK; hexokinase [EC:2.7.1.1]
				XP_024331522.1; K02991 RP-S6e, RPS6; small subunit ribosomal protein S6e
			04922 Glucagon signaling pathway [PATH:ko04922]	XP_024330804.1; K02183 CALM; calmodulin
				XP_024332059.1; K00850 pfkA, PFK; 6-phosphofructokinase 1 [EC:2.7.1.11]
				XP_024330354.1; K00873 PK, pyk; pyruvate kinase [EC:2.7.1.40]
				XP_024330168.1; K00162 PDHB, pdhB; pyruvate dehydrogenase E1 component beta subunit [EC:1.2.4.1]
			04920 Adipocytokine signaling pathway [PATH:ko04920]	XP_024331795.1; K01897 ACSL, fadD; long-chain acyl-CoA synthetase [EC:6.2.1.3]
			03320 PPAR signaling pathway [PATH:ko03320]	XP_024331795.1; K01897 ACSL, fadD; long-chain acyl-CoA synthetase [EC:6.2.1.3]
				XP_024331896.1; K07513 ACAA1; acetyl-CoA acyltransferase 1 [EC:2.3.1.16]
			04912 GnRH signaling pathway [PATH:ko04912]	XP_024330804.1; K02183 CALM; calmodulin
			04915 Estrogen signaling pathway [PATH:ko04915]	XP_024329851.1; K04079 HSP90A, htpG; molecular chaperone HtpG
				XP_024331167.1; K03283 HSPA1s; heat shock 70kDa protein 1/2/6/8
				XP_024330804.1; K02183 CALM; calmodulin
			04914 Progesterone-mediated oocyte maturation [PATH:ko04914]	XP_024331700.1; K02087 CDK1, CDC2; cyclin-dependent kinase 1 [EC:2.7.11.22 2.7.11.23]
				XP_024329851.1; K04079 HSP90A, htpG; molecular chaperone HtpG
				XP_024332224.1; K03364 CDH1, FZR1; cell division cycle 20-like protein 1, cofactor of APC complex
				XP_024330377.1; K03350 APC3, CDC27; anaphase-promoting complex subunit 3
				XP_024331253.1; K03353 APC6, CDC16; anaphase-promoting complex subunit 6
				XP_024330518.1; K03355 APC8, CDC23; anaphase-promoting complex subunit 8
			04921 Oxytocin signaling pathway [PATH:ko04921]	XP_024332413.1; K03234 EEF2; elongation factor 2
				XP_024330804.1; K02183 CALM; calmodulin
				XP_024332358.1; K06269 PPP1C; serine/threonine-protein phosphatase PP1 catalytic subunit [EC:3.1.3.16]
			04919 Thyroid hormone signaling pathway [PATH:ko04919]	XP_024331436.1; K11644 SIN3A; paired amphipathic helix protein Sin3a
				XP_024331716.1; K06067 HDAC1_2; histone deacetylase 1/2 [EC:3.5.1.98]
				XP_024330357.1; K11404 HDAC3; histone deacetylase 3 [EC:3.5.1.98]
				XP_024331849.1; K06062 PCAF, KAT2, GCN5; histone acetyltransferase [EC:2.3.1.48]
				XP_024332059.1; K00850 pfkA, PFK; 6-phosphofructokinase 1 [EC:2.7.1.11]
			04916 Melanogenesis [PATH:ko04916]	XP_024330804.1; K02183 CALM; calmodulin
			04924 Renin secretion [PATH:ko04924]	XP_024330804.1; K02183 CALM; calmodulin
			04925 Aldosterone synthesis and secretion [PATH:ko04925]	XP_024330804.1; K02183 CALM; calmodulin
		09153 Circulatory system	04261 Adrenergic signaling in cardiomyocytes [PATH:ko04261]	XP_024330804.1; K02183 CALM; calmodulin
				XP_024331730.1; K04382 PPP2C; serine/threonine-protein phosphatase 2A catalytic subunit [EC:3.1.3.16]
				XP_024330633.1; K03456 PPP2R1; serine/threonine-protein phosphatase 2A regulatory subunit A
				XP_024332203.1; K04354 PPP2R2; serine/threonine-protein phosphatase 2A regulatory subunit B
				XP_024332358.1; K06269 PPP1C; serine/threonine-protein phosphatase PP1 catalytic subunit [EC:3.1.3.16]
			04270 Vascular smooth muscle contraction [PATH:ko04270]	XP_024330804.1; K02183 CALM; calmodulin
				XP_024332358.1; K06269 PPP1C; serine/threonine-protein phosphatase PP1 catalytic subunit [EC:3.1.3.16]
		09154 Digestive system	04970 Salivary secretion [PATH:ko04970]	XP_024330804.1; K02183 CALM; calmodulin
			04971 Gastric acid secretion [PATH:ko04971]	XP_024330804.1; K02183 CALM; calmodulin
			04973 Carbohydrate digestion and absorption [PATH:ko04973]	XP_024330607.1; K00844 HK; hexokinase [EC:2.7.1.1]
			04974 Protein digestion and absorption [PATH:ko04974]	XP_024332396.1; K14206 SLC15A1, PEPT1; solute carrier family 15 (oligopeptide transporter), member 1
		09155 Excretory system	04962 Vasopressin-regulated water reabsorption [PATH:ko04962]	XP_024332251.1; K07889 RAB5C; Ras-related protein Rab-5C
			04966 Collecting duct acid secretion [PATH:ko04966]	XP_024330502.1; K02145 ATPeV1A, ATP6A; V-type H+-transporting ATPase subunit A [EC:7.1.2.2]*
				XP_024331810.1; K02147 ATPeV1B, ATP6B; V-type H+-transporting ATPase subunit B*
				XP_024331366.1; K02149 ATPeV1D, ATP6M; V-type H+-transporting ATPase subunit D*
				XP_024331319.1; K02150 ATPeV1E, ATP6E; V-type H+-transporting ATPase subunit E*
				XP_024332151.1; K02155 ATPeV0C, ATP6L; V-type H+-transporting ATPase 16kDa proteolipid subunit*
				XP_024330260.1; K02146 ATPeV0D, ATP6D; V-type H+-transporting ATPase subunit d*
		09156 Nervous system	04728 Dopaminergic synapse [PATH:ko04728]	XP_024330804.1; K02183 CALM; calmodulin
				XP_024332358.1; K06269 PPP1C; serine/threonine-protein phosphatase PP1 catalytic subunit [EC:3.1.3.16]
				XP_024331730.1; K04382 PPP2C; serine/threonine-protein phosphatase 2A catalytic subunit [EC:3.1.3.16]
				XP_024330633.1; K03456 PPP2R1; serine/threonine-protein phosphatase 2A regulatory subunit A
				XP_024332203.1; K04354 PPP2R2; serine/threonine-protein phosphatase 2A regulatory subunit B
			04720 Long-term potentiation [PATH:ko04720]	XP_024332358.1; K06269 PPP1C; serine/threonine-protein phosphatase PP1 catalytic subunit [EC:3.1.3.16]
				XP_024330804.1; K02183 CALM; calmodulin
			04730 Long-term depression [PATH:ko04730]	XP_024330633.1; K03456 PPP2R1; serine/threonine-protein phosphatase 2A regulatory subunit A
				XP_024331730.1; K04382 PPP2C; serine/threonine-protein phosphatase 2A catalytic subunit [EC:3.1.3.16]
			04721 Synaptic vesicle cycle [PATH:ko04721]	XP_024332421.1; K08486 STX1B_2_3; syntaxin 1B/2/3
				XP_024330777.1; K15292 STXBP1, MUNC18-1; syntaxin-binding protein 1
				XP_024331866.1; K15296 NAPA, SNAPA, SEC17; alpha-soluble NSF attachment protein
				XP_024330502.1; K02145 ATPeV1A, ATP6A; V-type H+-transporting ATPase subunit A [EC:7.1.2.2]*
				XP_024331810.1; K02147 ATPeV1B, ATP6B; V-type H+-transporting ATPase subunit B*
				XP_024331366.1; K02149 ATPeV1D, ATP6M; V-type H+-transporting ATPase subunit D*
				XP_024331319.1; K02150 ATPeV1E, ATP6E; V-type H+-transporting ATPase subunit E*
				XP_024330260.1; K02146 ATPeV0D, ATP6D; V-type H+-transporting ATPase subunit d*
				XP_024332151.1; K02155 ATPeV0C, ATP6L; V-type H+-transporting ATPase 16kDa proteolipid subunit*
				XP_024331247.1; K03661 ATPeV0B, ATP6F; V-type H+-transporting ATPase 21kDa proteolipid subunit*
			04722 Neurotrophin signaling pathway [PATH:ko04722]	XP_024330804.1; K02183 CALM; calmodulin
		09157 Sensory system	04744 Phototransduction [PATH:ko04744]	XP_024330804.1; K02183 CALM; calmodulin
			04745 Phototransduction - fly [PATH:ko04745]	XP_024330804.1; K02183 CALM; calmodulin
			04740 Olfactory transduction [PATH:ko04740]	XP_024330804.1; K02183 CALM; calmodulin
			04750 Inflammatory mediator regulation of TRP channels [PATH:ko04750]	XP_024332358.1; K06269 PPP1C; serine/threonine-protein phosphatase PP1 catalytic subunit [EC:3.1.3.16]
				XP_024330804.1; K02183 CALM; calmodulin
		09158 Development and regeneration	04360 Axon guidance [PATH:ko04360]	XP_024330826.1; K12757 MYL12; myosin regulatory light chain 12
			04361 Axon regeneration [PATH:ko04361]	XP_024330372.1; K10393 KIF2_24, MCAK; kinesin family member 2/24
				XP_024331624.1; K11593 ELF2C, AGO; eukaryotic translation initiation factor 2C
		09149 Aging	04211 Longevity regulating pathway [PATH:ko04211]	XP_024331168.1; K04564 SOD2; superoxide dismutase, Fe-Mn family [EC:1.15.1.1]
			04212 Longevity regulating pathway - worm [PATH:ko04212]	XP_024331168.1; K04564 SOD2; superoxide dismutase, Fe-Mn family [EC:1.15.1.1]
				XP_024332133.1; K16197 YWHAB_Q_Z; 14-3-3 protein beta/theta/zeta
			04213 Longevity regulating pathway - multiple species [PATH:ko04213]	XP_024331168.1; K04564 SOD2; superoxide dismutase, Fe-Mn family [EC:1.15.1.1]
				XP_024331167.1; K03283 HSPA1s; heat shock 70kDa protein 1/2/6/8
				XP_024331716.1; K06067 HDAC1_2; histone deacetylase 1/2 [EC:3.5.1.98]
				XP_024332406.1; K03695 clpB; ATP-dependent Clp protease ATP-binding subunit ClpB
		09159 Environmental adaptation	04713 Circadian entrainment [PATH:ko04713]	XP_024330804.1; K02183 CALM; calmodulin
			04714 Thermogenesis [PATH:ko04714]	XP_024331328.1; K11649 SMARCC; SWI/SNF-related matrix-associated actin-dependent regulator of chromatin subfamily C
				XP_024330167.1; K11650 SMARCD; SWI/SNF-related matrix-associated actin-dependent regulator of chromatin subfamily D
				XP_024331522.1; K02991 RP-S6e, RPS6; small subunit ribosomal protein S6e
				XP_024331795.1; K01897 ACSL, fadD; long-chain acyl-CoA synthetase [EC:6.2.1.3]
			04626 Plant-pathogen interaction [PATH:ko04626]	XP_024330804.1; K02183 CALM; calmodulin
				XP_024329851.1; K04079 HSP90A, htpG; molecular chaperone HtpG
	09160 Human Diseases	09161 Cancer: overview	05200 Pathways in cancer [PATH:ko05200]	XP_024331521.1; K08731 BIRC5; baculoviral IAP repeat-containing protein 5
				XP_024330804.1; K02183 CALM; calmodulin
				XP_024331290.1; K06620 E2F3; transcription factor E2F3
				XP_024330170.1; K03511 POLK; DNA polymerase kappa [EC:2.7.7.7]
				XP_024331716.1; K06067 HDAC1_2; histone deacetylase 1/2 [EC:3.5.1.98]
				XP_024332410.1; K08734 MLH1; DNA mismatch repair protein MLH1
				XP_024331331.1; K08735 MSH2; DNA mismatch repair protein MSH2
				XP_024330457.1; K04482 RAD51; DNA repair protein RAD51
				XP_024329851.1; K04079 HSP90A, htpG; molecular chaperone HtpG
			05202 Transcriptional misregulation in cancer [PATH:ko05202]	XP_024331716.1; K06067 HDAC1_2; histone deacetylase 1/2 [EC:3.5.1.98]
				XP_024331436.1; K11644 SIN3A; paired amphipathic helix protein Sin3a
				XP_024331382.1; K11253 H3; histone H3
				XP_024331732.1; K11253 H3; histone H3
				XP_024332276.1; K12823 DDX5, DBP2; ATP-dependent RNA helicase DDX5/DBP2 [EC:3.6.4.13]
				XP_024330170.1; K03511 POLK; DNA polymerase kappa [EC:2.7.7.7]
			05206 MicroRNAs in cancer [PATH:ko05206]	XP_024331290.1; K06620 E2F3; transcription factor E2F3
				XP_024331942.1; K10577 UBE2I, UBC9; ubiquitin-conjugating enzyme E2 I
				XP_024331716.1; K06067 HDAC1_2; histone deacetylase 1/2 [EC:3.5.1.98]
			05205 Proteoglycans in cancer [PATH:ko05205]	XP_024332358.1; K06269 PPP1C; serine/threonine-protein phosphatase PP1 catalytic subunit [EC:3.1.3.16]
				XP_024332276.1; K12823 DDX5, DBP2; ATP-dependent RNA helicase DDX5/DBP2 [EC:3.6.4.13]
				XP_024331522.1; K02991 RP-S6e, RPS6; small subunit ribosomal protein S6e
			05207 Chemical carcinogenesis - receptor activation [PATH:ko05207]	XP_024331521.1; K08731 BIRC5; baculoviral IAP repeat-containing protein 5
				XP_024329851.1; K04079 HSP90A, htpG; molecular chaperone HtpG
				XP_024330802.1; K15042 KPNA5_6; importin subunit alpha-6/7
				XP_024331822.1; K14293 KPNB1, IPO1; importin subunit beta-1
			05208 Chemical carcinogenesis - reactive oxygen species [PATH:ko05208]	XP_024331168.1; K04564 SOD2; superoxide dismutase, Fe-Mn family [EC:1.15.1.1]
				XP_024331135.1; K09565 PPIF; peptidyl-prolyl isomerase F (cyclophilin D) [EC:5.2.1.8]
			05203 Viral carcinogenesis [PATH:ko05203]	XP_024332133.1; K16197 YWHAB_Q_Z; 14-3-3 protein beta/theta/zeta
				XP_024331932.1; K11252 H2B; histone H2B
				XP_024331700.1; K02087 CDK1, CDC2; cyclin-dependent kinase 1 [EC:2.7.11.22 2.7.11.23]
				XP_024330705.1; K03120 TBP, tbp; transcription initiation factor TFIID TATA-box-binding protein
				XP_024331984.1; K03144 TFIIH4, GTF2H4, TFB2; transcription initiation factor TFIIH subunit 4
				XP_024332115.1; K03136 TFIIE1, GTF2E1, TFA1, tfe; transcription initiation factor TFIIE subunit alpha
				XP_024331910.1; K03124 TFIIB, GTF2B, SUA7, tfb; transcription initiation factor TFIIB
				XP_024330260.1; K02146 ATPeV0D, ATP6D; V-type H+-transporting ATPase subunit d*
				XP_024329887.1; K03062 PSMC1, RPT2; 26S proteasome regulatory subunit T2
				XP_024331716.1; K06067 HDAC1_2; histone deacetylase 1/2 [EC:3.5.1.98]
				XP_024330357.1; K11404 HDAC3; histone deacetylase 3 [EC:3.5.1.98]
				XP_024330354.1; K00873 PK, pyk; pyruvate kinase [EC:2.7.1.40]
				XP_024331849.1; K06062 PCAF, KAT2, GCN5; histone acetyltransferase [EC:2.3.1.48]
				XP_024332063.1; K02216 CHEK1; serine/threonine-protein kinase CHEK1 [EC:2.7.11.1]
				XP_024330172.1; K03363 CDC20; cell division cycle 20, cofactor of APC complex
			05230 Central carbon metabolism in cancer [PATH:ko05230]	XP_024330354.1; K00873 PK, pyk; pyruvate kinase [EC:2.7.1.40]
				XP_024330168.1; K00162 PDHB, pdhB; pyruvate dehydrogenase E1 component beta subunit [EC:1.2.4.1]
				XP_024330607.1; K00844 HK; hexokinase [EC:2.7.1.1]
				XP_024332059.1; K00850 pfkA, PFK; 6-phosphofructokinase 1 [EC:2.7.1.11]
			05231 Choline metabolism in cancer [PATH:ko05231]	XP_024330890.1; K00968 PCYT1; choline-phosphate cytidylyltransferase [EC:2.7.7.15]
		09162 Cancer: specific types	05210 Colorectal cancer [PATH:ko05210]	XP_024331521.1; K08731 BIRC5; baculoviral IAP repeat-containing protein 5
				XP_024332410.1; K08734 MLH1; DNA mismatch repair protein MLH1
				XP_024331331.1; K08735 MSH2; DNA mismatch repair protein MSH2
				XP_024330170.1; K03511 POLK; DNA polymerase kappa [EC:2.7.7.7]
			05212 Pancreatic cancer [PATH:ko05212]	XP_024331290.1; K06620 E2F3; transcription factor E2F3
				XP_024330170.1; K03511 POLK; DNA polymerase kappa [EC:2.7.7.7]
				XP_024330457.1; K04482 RAD51; DNA repair protein RAD51
			05225 Hepatocellular carcinoma [PATH:ko05225]	XP_024331290.1; K06620 E2F3; transcription factor E2F3
				XP_024330170.1; K03511 POLK; DNA polymerase kappa [EC:2.7.7.7]
				XP_024330167.1; K11650 SMARCD; SWI/SNF-related matrix-associated actin-dependent regulator of chromatin subfamily D
				XP_024331328.1; K11649 SMARCC; SWI/SNF-related matrix-associated actin-dependent regulator of chromatin subfamily C
			05226 Gastric cancer [PATH:ko05226]	XP_024330170.1; K03511 POLK; DNA polymerase kappa [EC:2.7.7.7]
				XP_024332410.1; K08734 MLH1; DNA mismatch repair protein MLH1
				XP_024331290.1; K06620 E2F3; transcription factor E2F3
			05214 Glioma [PATH:ko05214]	XP_024330804.1; K02183 CALM; calmodulin
				XP_024331290.1; K06620 E2F3; transcription factor E2F3
				XP_024330170.1; K03511 POLK; DNA polymerase kappa [EC:2.7.7.7]
			05216 Thyroid cancer [PATH:ko05216]	XP_024330170.1; K03511 POLK; DNA polymerase kappa [EC:2.7.7.7]
			05220 Chronic myeloid leukemia [PATH:ko05220]	XP_024331290.1; K06620 E2F3; transcription factor E2F3
				XP_024330170.1; K03511 POLK; DNA polymerase kappa [EC:2.7.7.7]
				XP_024331716.1; K06067 HDAC1_2; histone deacetylase 1/2 [EC:3.5.1.98]
			05217 Basal cell carcinoma [PATH:ko05217]	XP_024330170.1; K03511 POLK; DNA polymerase kappa [EC:2.7.7.7]
			05218 Melanoma [PATH:ko05218]	XP_024331290.1; K06620 E2F3; transcription factor E2F3
				XP_024330170.1; K03511 POLK; DNA polymerase kappa [EC:2.7.7.7]
			05219 Bladder cancer [PATH:ko05219]	XP_024331290.1; K06620 E2F3; transcription factor E2F3
			05215 Prostate cancer [PATH:ko05215]	XP_024331290.1; K06620 E2F3; transcription factor E2F3
				XP_024329851.1; K04079 HSP90A, htpG; molecular chaperone HtpG
			05213 Endometrial cancer [PATH:ko05213]	XP_024332410.1; K08734 MLH1; DNA mismatch repair protein MLH1
				XP_024330170.1; K03511 POLK; DNA polymerase kappa [EC:2.7.7.7]
			05224 Breast cancer [PATH:ko05224]	XP_024330170.1; K03511 POLK; DNA polymerase kappa [EC:2.7.7.7]
				XP_024331290.1; K06620 E2F3; transcription factor E2F3
			05222 Small cell lung cancer [PATH:ko05222]	XP_024330170.1; K03511 POLK; DNA polymerase kappa [EC:2.7.7.7]
				XP_024331290.1; K06620 E2F3; transcription factor E2F3
			05223 Non-small cell lung cancer [PATH:ko05223]	XP_024331290.1; K06620 E2F3; transcription factor E2F3
				XP_024330170.1; K03511 POLK; DNA polymerase kappa [EC:2.7.7.7]
		09172 Infectious disease: viral	05166 Human T-cell leukemia virus 1 infection [PATH:ko05166]	XP_024331652.1; K11304 TIP60, KAT5, ESA1; histone acetyltransferase HTATIP [EC:2.3.1.48]
				XP_024330717.1; K07936 RAN; GTP-binding nuclear protein Ran
				XP_024330724.1; K00787 FDPS; farnesyl diphosphate synthase [EC:2.5.1.1 2.5.1.10]
				XP_024332471.1; K00787 FDPS; farnesyl diphosphate synthase [EC:2.5.1.1 2.5.1.10]
				XP_024330377.1; K03350 APC3, CDC27; anaphase-promoting complex subunit 3
				XP_024331253.1; K03353 APC6, CDC16; anaphase-promoting complex subunit 6
				XP_024330518.1; K03355 APC8, CDC23; anaphase-promoting complex subunit 8
				XP_024330172.1; K03363 CDC20; cell division cycle 20, cofactor of APC complex
				XP_024331290.1; K06620 E2F3; transcription factor E2F3
				XP_024332063.1; K02216 CHEK1; serine/threonine-protein kinase CHEK1 [EC:2.7.11.1]
				XP_024331374.1; K08065 NFYB, HAP3; nuclear transcription Y subunit beta
				XP_024330705.1; K03120 TBP, tbp; transcription initiation factor TFIID TATA-box-binding protein
				XP_024331849.1; K06062 PCAF, KAT2, GCN5; histone acetyltransferase [EC:2.3.1.48]
			05170 Human immunodeficiency virus 1 infection [PATH:ko05170]	XP_024330804.1; K02183 CALM; calmodulin
				XP_024332063.1; K02216 CHEK1; serine/threonine-protein kinase CHEK1 [EC:2.7.11.1]
				XP_024331700.1; K02087 CDK1, CDC2; cyclin-dependent kinase 1 [EC:2.7.11.22 2.7.11.23]
			05161 Hepatitis B [PATH:ko05161]	XP_024332133.1; K16197 YWHAB_Q_Z; 14-3-3 protein beta/theta/zeta
				XP_024331521.1; K08731 BIRC5; baculoviral IAP repeat-containing protein 5
				XP_024331290.1; K06620 E2F3; transcription factor E2F3
				XP_024331033.1; K04802 PCNA; proliferating cell nuclear antigen
			05160 Hepatitis C [PATH:ko05160]	XP_024330418.1; K16194 EIF2AK1; eukaryotic translation initiation factor 2-alpha kinase 1 [EC:2.7.11.1]
				XP_024330633.1; K03456 PPP2R1; serine/threonine-protein phosphatase 2A regulatory subunit A
				XP_024332203.1; K04354 PPP2R2; serine/threonine-protein phosphatase 2A regulatory subunit B
				XP_024331730.1; K04382 PPP2C; serine/threonine-protein phosphatase 2A catalytic subunit [EC:3.1.3.16]
				XP_024332133.1; K16197 YWHAB_Q_Z; 14-3-3 protein beta/theta/zeta
				XP_024331290.1; K06620 E2F3; transcription factor E2F3
			05171 Coronavirus disease - COVID-19 [PATH:ko05171]	XP_024330659.1; K02981 RP-S2e, RPS2; small subunit ribosomal protein S2e
				XP_024330637.1; K02985 RP-S3e, RPS3; small subunit ribosomal protein S3e
				XP_024330538.1; K02984 RP-S3Ae, RPS3A; small subunit ribosomal protein S3Ae
				XP_024332258.1; K02987 RP-S4e, RPS4; small subunit ribosomal protein S4e
				XP_024330794.1; K02989 RP-S5e, RPS5; small subunit ribosomal protein S5e
				XP_024331522.1; K02991 RP-S6e, RPS6; small subunit ribosomal protein S6e
				XP_024330557.1; K02995 RP-S8e, RPS8; small subunit ribosomal protein S8e
				XP_024332213.1; K02997 RP-S9e, RPS9; small subunit ribosomal protein S9e
				XP_024331725.1; K02949 RP-S11e, RPS11; small subunit ribosomal protein S11e
				XP_024329900.1; K02951 RP-S12e, RPS12; small subunit ribosomal protein S12e
				XP_024332274.1; K02953 RP-S13e, RPS13; small subunit ribosomal protein S13e
				XP_024332060.1; K02955 RP-S14e, RPS14; small subunit ribosomal protein S14e
				XP_024331095.1; K02958 RP-S15e, RPS15; small subunit ribosomal protein S15e
				XP_024331077.1; K02957 RP-S15Ae, RPS15A; small subunit ribosomal protein S15Ae
				XP_024331185.1; K02960 RP-S16e, RPS16; small subunit ribosomal protein S16e
				XP_024331468.1; K02962 RP-S17e, RPS17; small subunit ribosomal protein S17e
				XP_024331909.1; K02964 RP-S18e, RPS18; small subunit ribosomal protein S18e
				XP_024331694.1; K02973 RP-S23e, RPS23; small subunit ribosomal protein S23e
				XP_024329882.1; K02974 RP-S24e, RPS24; small subunit ribosomal protein S24e
				XP_024332271.1; K02975 RP-S25e, RPS25; small subunit ribosomal protein S25e
				XP_024330299.1; K02977 RP-S27Ae, RPS27A, UBA80; ubiquitin-small subunit ribosomal protein S27Ae
				XP_024331767.1; K02998 RP-SAe, RPSA; small subunit ribosomal protein SAe
				XP_024330943.1; K02925 RP-L3e, RPL3; large subunit ribosomal protein L3e
				XP_024332252.1; K02930 RP-L4e, RPL4; large subunit ribosomal protein L4e
				XP_024331893.1; K02932 RP-L5e, RPL5; large subunit ribosomal protein L5e
				XP_024331345.1; K02934 RP-L6e, RPL6; large subunit ribosomal protein L6e
				XP_024332128.1; K02937 RP-L7e, RPL7; large subunit ribosomal protein L7e
				XP_024331469.1; K02936 RP-L7Ae, RPL7A; large subunit ribosomal protein L7Ae
				XP_024332020.1; K02938 RP-L8e, RPL8; large subunit ribosomal protein L8e
				XP_024331122.1; K02940 RP-L9e, RPL9; large subunit ribosomal protein L9e
				XP_024331064.1; K02866 RP-L10e, RPL10; large subunit ribosomal protein L10e
				XP_024331527.1; K02865 RP-L10Ae, RPL10A; large subunit ribosomal protein L10Ae
				XP_024331501.1; K02868 RP-L11e, RPL11; large subunit ribosomal protein L11e
				XP_024331186.1; K02873 RP-L13e, RPL13; large subunit ribosomal protein L13e
				XP_024330430.1; K02872 RP-L13Ae, RPL13A; large subunit ribosomal protein L13Ae
				XP_024332404.1; K02877 RP-L15e, RPL15; large subunit ribosomal protein L15e
				XP_024330737.1; K02880 RP-L17e, RPL17; large subunit ribosomal protein L17e
				XP_024330821.1; K02883 RP-L18e, RPL18; large subunit ribosomal protein L18e
				XP_024332232.1; K02882 RP-L18Ae, RPL18A; large subunit ribosomal protein L18Ae
				XP_024331902.1; K02885 RP-L19e, RPL19; large subunit ribosomal protein L19e
				XP_024332211.1; K02889 RP-L21e, RPL21; large subunit ribosomal protein L21e
				XP_024330089.1; K02891 RP-L22e, RPL22; large subunit ribosomal protein L22e
				XP_024332280.1; K02894 RP-L23e, RPL23; large subunit ribosomal protein L23e
				XP_024331121.1; K02896 RP-L24e, RPL24; large subunit ribosomal protein L24e
				XP_024331089.1; K02898 RP-L26e, RPL26; large subunit ribosomal protein L26e
				XP_024331736.1; K02901 RP-L27e, RPL27; large subunit ribosomal protein L27e
				XP_024331303.1; K02908 RP-L30e, RPL30; large subunit ribosomal protein L30e
				XP_024329893.1; K02910 RP-L31e, RPL31; large subunit ribosomal protein L31e
				XP_024330420.1; K02912 RP-L32e, RPL32; large subunit ribosomal protein L32e
				XP_024330859.1; K02941 RP-LP0, RPLP0; large subunit ribosomal protein LP0
				XP_024331807.1; K02942 RP-LP1, RPLP1; large subunit ribosomal protein LP1
			05164 Influenza A [PATH:ko05164]	XP_024330448.1; K09523 DNAJC3; DnaJ homolog subfamily C member 3
				XP_024332008.1; K14404 CPSF4, YTH1; cleavage and polyadenylation specificity factor subunit 4
				XP_024331214.1; K14298 RAE1, GLE2; mRNA export factor
				XP_024330724.1; K00787 FDPS; farnesyl diphosphate synthase [EC:2.5.1.1 2.5.1.10]
				XP_024332471.1; K00787 FDPS; farnesyl diphosphate synthase [EC:2.5.1.1 2.5.1.10]
				XP_024330802.1; K15042 KPNA5_6; importin subunit alpha-6/7
			05162 Measles [PATH:ko05162]	XP_024332284.1; K14753 RACK1; guanine nucleotide-binding protein subunit beta-2-like 1 protein
				XP_024330418.1; K16194 EIF2AK1; eukaryotic translation initiation factor 2-alpha kinase 1 [EC:2.7.11.1]
				XP_024331167.1; K03283 HSPA1s; heat shock 70kDa protein 1/2/6/8
			05168 Herpes simplex virus 1 infection [PATH:ko05168]	XP_024332358.1; K06269 PPP1C; serine/threonine-protein phosphatase PP1 catalytic subunit [EC:3.1.3.16]
				XP_024330418.1; K16194 EIF2AK1; eukaryotic translation initiation factor 2-alpha kinase 1 [EC:2.7.11.1]
			05163 Human cytomegalovirus infection [PATH:ko05163]	XP_024330804.1; K02183 CALM; calmodulin
				XP_024331290.1; K06620 E2F3; transcription factor E2F3
			05167 Kaposi sarcoma-associated herpesvirus infection [PATH:ko05167]	XP_024331290.1; K06620 E2F3; transcription factor E2F3
				XP_024330299.1; K02977 RP-S27Ae, RPS27A, UBA80; ubiquitin-small subunit ribosomal protein S27Ae
				XP_024330804.1; K02183 CALM; calmodulin
			05169 Epstein-Barr virus infection [PATH:ko05169]	XP_024331432.1; K03061 PSMC2, RPT1; 26S proteasome regulatory subunit T1
				XP_024329887.1; K03062 PSMC1, RPT2; 26S proteasome regulatory subunit T2
				XP_024331367.1; K03063 PSMC4, RPT3; 26S proteasome regulatory subunit T3
				XP_024332111.1; K03064 PSMC6, RPT4; 26S proteasome regulatory subunit T4
				XP_024331835.1; K03065 PSMC3, RPT5; 26S proteasome regulatory subunit T5
				XP_024331146.1; K03066 PSMC5, RPT6; 26S proteasome regulatory subunit T6
				XP_024331739.1; K03028 PSMD2, RPN1; 26S proteasome regulatory subunit N1
				XP_024330929.1; K03032 PSMD1, RPN2; 26S proteasome regulatory subunit N2
				XP_024331889.1; K03036 PSMD11, RPN6; 26S proteasome regulatory subunit N6
				XP_024331764.1; K03038 PSMD7, RPN8; 26S proteasome regulatory subunit N8
				XP_024332453.1; K03039 PSMD13, RPN9; 26S proteasome regulatory subunit N9
				XP_024330463.1; K03030 PSMD14, RPN11, POH1; 26S proteasome regulatory subunit N11
				XP_024331436.1; K11644 SIN3A; paired amphipathic helix protein Sin3a
				XP_024331716.1; K06067 HDAC1_2; histone deacetylase 1/2 [EC:3.5.1.98]
				XP_024330170.1; K03511 POLK; DNA polymerase kappa [EC:2.7.7.7]
				XP_024331290.1; K06620 E2F3; transcription factor E2F3
			05165 Human papillomavirus infection [PATH:ko05165]	XP_024331730.1; K04382 PPP2C; serine/threonine-protein phosphatase 2A catalytic subunit [EC:3.1.3.16]
				XP_024330633.1; K03456 PPP2R1; serine/threonine-protein phosphatase 2A regulatory subunit A
				XP_024332203.1; K04354 PPP2R2; serine/threonine-protein phosphatase 2A regulatory subunit B
				XP_024329887.1; K03062 PSMC1, RPT2; 26S proteasome regulatory subunit T2
				XP_024331716.1; K06067 HDAC1_2; histone deacetylase 1/2 [EC:3.5.1.98]
				XP_024330705.1; K03120 TBP, tbp; transcription initiation factor TFIID TATA-box-binding protein
				XP_024330502.1; K02145 ATPeV1A, ATP6A; V-type H+-transporting ATPase subunit A [EC:7.1.2.2]*
				XP_024331810.1; K02147 ATPeV1B, ATP6B; V-type H+-transporting ATPase subunit B*
				XP_024331366.1; K02149 ATPeV1D, ATP6M; V-type H+-transporting ATPase subunit D*
				XP_024331319.1; K02150 ATPeV1E, ATP6E; V-type H+-transporting ATPase subunit E*
				XP_024330260.1; K02146 ATPeV0D, ATP6D; V-type H+-transporting ATPase subunit d*
				XP_024332151.1; K02155 ATPeV0C, ATP6L; V-type H+-transporting ATPase 16kDa proteolipid subunit*
				XP_024331247.1; K03661 ATPeV0B, ATP6F; V-type H+-transporting ATPase 21kDa proteolipid subunit*
				XP_024332240.1; K10389 TUBG; tubulin gamma
				XP_024330354.1; K00873 PK, pyk; pyruvate kinase [EC:2.7.1.40]
		09171 Infectious disease: bacterial	05110 Vibrio cholerae infection [PATH:ko05110]	XP_024330502.1; K02145 ATPeV1A, ATP6A; V-type H+-transporting ATPase subunit A [EC:7.1.2.2]*
				XP_024331810.1; K02147 ATPeV1B, ATP6B; V-type H+-transporting ATPase subunit B*
				XP_024331366.1; K02149 ATPeV1D, ATP6M; V-type H+-transporting ATPase subunit D*
				XP_024331319.1; K02150 ATPeV1E, ATP6E; V-type H+-transporting ATPase subunit E*
				XP_024330260.1; K02146 ATPeV0D, ATP6D; V-type H+-transporting ATPase subunit d*
				XP_024332151.1; K02155 ATPeV0C, ATP6L; V-type H+-transporting ATPase 16kDa proteolipid subunit*
				XP_024331247.1; K03661 ATPeV0B, ATP6F; V-type H+-transporting ATPase 21kDa proteolipid subunit*
				XP_024330366.1; K10956 SEC61A; protein transport protein SEC61 subunit alpha
			05120 Epithelial cell signaling in Helicobacter pylori infection [PATH:ko05120]	XP_024330502.1; K02145 ATPeV1A, ATP6A; V-type H+-transporting ATPase subunit A [EC:7.1.2.2]*
				XP_024331810.1; K02147 ATPeV1B, ATP6B; V-type H+-transporting ATPase subunit B*
				XP_024331366.1; K02149 ATPeV1D, ATP6M; V-type H+-transporting ATPase subunit D*
				XP_024331319.1; K02150 ATPeV1E, ATP6E; V-type H+-transporting ATPase subunit E*
				XP_024330260.1; K02146 ATPeV0D, ATP6D; V-type H+-transporting ATPase subunit d*
				XP_024332151.1; K02155 ATPeV0C, ATP6L; V-type H+-transporting ATPase 16kDa proteolipid subunit*
				XP_024331247.1; K03661 ATPeV0B, ATP6F; V-type H+-transporting ATPase 21kDa proteolipid subunit*
			05130 Pathogenic Escherichia coli infection [PATH:ko05130]	XP_024330758.1; K07374 TUBA; tubulin alpha
				XP_024332175.1; K07375 TUBB; tubulin beta
				XP_024332099.1; K00134 GAPDH, gapA; glyceraldehyde 3-phosphate dehydrogenase (phosphorylating) [EC:1.2.1.12]
				XP_024330637.1; K02985 RP-S3e, RPS3; small subunit ribosomal protein S3e
				XP_024331711.1; K07874 RAB1A; Ras-related protein Rab-1A
				XP_024330230.1; K14007 SEC24; protein transport protein SEC24
				XP_024331280.1; K14007 SEC24; protein transport protein SEC24
			05132 Salmonella infection [PATH:ko05132]	XP_024332251.1; K07889 RAB5C; Ras-related protein Rab-5C
				XP_024330758.1; K07374 TUBA; tubulin alpha
				XP_024332175.1; K07375 TUBB; tubulin beta
				XP_024330826.1; K12757 MYL12; myosin regulatory light chain 12
				XP_024329851.1; K04079 HSP90A, htpG; molecular chaperone HtpG
				XP_024330637.1; K02985 RP-S3e, RPS3; small subunit ribosomal protein S3e
				XP_024332099.1; K00134 GAPDH, gapA; glyceraldehyde 3-phosphate dehydrogenase (phosphorylating) [EC:1.2.1.12]
			05131 Shigellosis [PATH:ko05131]	XP_024330826.1; K12757 MYL12; myosin regulatory light chain 12
				XP_024330607.1; K00844 HK; hexokinase [EC:2.7.1.1]
				XP_024331382.1; K11253 H3; histone H3
				XP_024331732.1; K11253 H3; histone H3
				XP_024330299.1; K02977 RP-S27Ae, RPS27A, UBA80; ubiquitin-small subunit ribosomal protein S27Ae
				XP_024332456.1; K16944 SEPT7, CDC3; septin 7
			05133 Pertussis [PATH:ko05133]	XP_024330804.1; K02183 CALM; calmodulin
			05134 Legionellosis [PATH:ko05134]	XP_024331711.1; K07874 RAB1A; Ras-related protein Rab-1A
				XP_024330127.1; K07953 SAR1; GTP-binding protein SAR1 [EC:3.6.5.-]
				XP_024329929.1; K13525 VCP, CDC48; transitional endoplasmic reticulum ATPase
				XP_024329835.1; K03231 EEF1A; elongation factor 1-alpha
				XP_024331167.1; K03283 HSPA1s; heat shock 70kDa protein 1/2/6/8
			05152 Tuberculosis [PATH:ko05152]	XP_024331374.1; K08065 NFYB, HAP3; nuclear transcription Y subunit beta
				XP_024331314.1; K08066 NFYC, HAP5; nuclear transcription factor Y, gamma
				XP_024330804.1; K02183 CALM; calmodulin
				XP_024332251.1; K07889 RAB5C; Ras-related protein Rab-5C
				XP_024330260.1; K02146 ATPeV0D, ATP6D; V-type H+-transporting ATPase subunit d*
				XP_024332151.1; K02155 ATPeV0C, ATP6L; V-type H+-transporting ATPase 16kDa proteolipid subunit*
				XP_024331247.1; K03661 ATPeV0B, ATP6F; V-type H+-transporting ATPase 21kDa proteolipid subunit*
		09174 Infectious disease: parasitic	05146 Amoebiasis [PATH:ko05146]	XP_024332251.1; K07889 RAB5C; Ras-related protein Rab-5C
			05145 Toxoplasmosis [PATH:ko05145]	XP_024331167.1; K03283 HSPA1s; heat shock 70kDa protein 1/2/6/8
				XP_024331135.1; K09565 PPIF; peptidyl-prolyl isomerase F (cyclophilin D) [EC:5.2.1.8]
			05140 Leishmaniasis [PATH:ko05140]	XP_024329835.1; K03231 EEF1A; elongation factor 1-alpha
			05142 Chagas disease [PATH:ko05142]	XP_024330633.1; K03456 PPP2R1; serine/threonine-protein phosphatase 2A regulatory subunit A
				XP_024332203.1; K04354 PPP2R2; serine/threonine-protein phosphatase 2A regulatory subunit B
				XP_024331730.1; K04382 PPP2C; serine/threonine-protein phosphatase 2A catalytic subunit [EC:3.1.3.16]
		09163 Immune disease	05322 Systemic lupus erythematosus [PATH:ko05322]	XP_024331473.1; K11251 H2A; histone H2A
				XP_024331932.1; K11252 H2B; histone H2B
				XP_024331382.1; K11253 H3; histone H3
				XP_024331732.1; K11253 H3; histone H3
			05323 Rheumatoid arthritis [PATH:ko05323]	XP_024330502.1; K02145 ATPeV1A, ATP6A; V-type H+-transporting ATPase subunit A [EC:7.1.2.2]*
				XP_024331810.1; K02147 ATPeV1B, ATP6B; V-type H+-transporting ATPase subunit B*
				XP_024331366.1; K02149 ATPeV1D, ATP6M; V-type H+-transporting ATPase subunit D*
				XP_024331319.1; K02150 ATPeV1E, ATP6E; V-type H+-transporting ATPase subunit E*
				XP_024330260.1; K02146 ATPeV0D, ATP6D; V-type H+-transporting ATPase subunit d*
				XP_024332151.1; K02155 ATPeV0C, ATP6L; V-type H+-transporting ATPase 16kDa proteolipid subunit*
				XP_024331247.1; K03661 ATPeV0B, ATP6F; V-type H+-transporting ATPase 21kDa proteolipid subunit*
		09164 Neurodegenerative disease	05010 Alzheimer disease [PATH:ko05010]	XP_024332099.1; K00134 GAPDH, gapA; glyceraldehyde 3-phosphate dehydrogenase (phosphorylating) [EC:1.2.1.12]
				XP_024331135.1; K09565 PPIF; peptidyl-prolyl isomerase F (cyclophilin D) [EC:5.2.1.8]
				XP_024330804.1; K02183 CALM; calmodulin
				XP_024331065.1; K02726 PSMA2; 20S proteasome subunit alpha 2 [EC:3.4.25.1]
				XP_024331388.1; K02728 PSMA4; 20S proteasome subunit alpha 3 [EC:3.4.25.1]
				XP_024330181.1; K02731 PSMA7; 20S proteasome subunit alpha 4 [EC:3.4.25.1]
				XP_024331404.1; K02729 PSMA5; 20S proteasome subunit alpha 5 [EC:3.4.25.1]
				XP_024332436.1; K02725 PSMA1; 20S proteasome subunit alpha 6 [EC:3.4.25.1]
				XP_024330100.1; K02727 PSMA3; 20S proteasome subunit alpha 7 [EC:3.4.25.1]
				XP_024331851.1; K02738 PSMB6; 20S proteasome subunit beta 1 [EC:3.4.25.1]
				XP_024330967.1; K02739 PSMB7; 20S proteasome subunit beta 2 [EC:3.4.25.1]
				XP_024330780.1; K02735 PSMB3; 20S proteasome subunit beta 3 [EC:3.4.25.1]
				XP_024330020.1; K02734 PSMB2; 20S proteasome subunit beta 4 [EC:3.4.25.1]
				XP_024331353.1; K02737 PSMB5; 20S proteasome subunit beta 5 [EC:3.4.25.1]
				XP_024330736.1; K02732 PSMB1; 20S proteasome subunit beta 6 [EC:3.4.25.1]
				XP_024330541.1; K02736 PSMB4; 20S proteasome subunit beta 7 [EC:3.4.25.1]
				XP_024331432.1; K03061 PSMC2, RPT1; 26S proteasome regulatory subunit T1
				XP_024329887.1; K03062 PSMC1, RPT2; 26S proteasome regulatory subunit T2
				XP_024331367.1; K03063 PSMC4, RPT3; 26S proteasome regulatory subunit T3
				XP_024332111.1; K03064 PSMC6, RPT4; 26S proteasome regulatory subunit T4
				XP_024331835.1; K03065 PSMC3, RPT5; 26S proteasome regulatory subunit T5
				XP_024331146.1; K03066 PSMC5, RPT6; 26S proteasome regulatory subunit T6
				XP_024331739.1; K03028 PSMD2, RPN1; 26S proteasome regulatory subunit N1
				XP_024330929.1; K03032 PSMD1, RPN2; 26S proteasome regulatory subunit N2
				XP_024331889.1; K03036 PSMD11, RPN6; 26S proteasome regulatory subunit N6
				XP_024331764.1; K03038 PSMD7, RPN8; 26S proteasome regulatory subunit N8
				XP_024332453.1; K03039 PSMD13, RPN9; 26S proteasome regulatory subunit N9
				XP_024330463.1; K03030 PSMD14, RPN11, POH1; 26S proteasome regulatory subunit N11
				XP_024330998.1; K14709 SLC39A1_2_3, ZIP1_2_3; solute carrier family 39 (zinc transporter), member 1/2/3
				XP_024330758.1; K07374 TUBA; tubulin alpha
				XP_024332175.1; K07375 TUBB; tubulin beta
			05012 Parkinson disease [PATH:ko05012]	XP_024330299.1; K02977 RP-S27Ae, RPS27A, UBA80; ubiquitin-small subunit ribosomal protein S27Ae
				XP_024331726.1; K10575 UBE2G1, UBC7; ubiquitin-conjugating enzyme E2 G1 [EC:2.3.2.23]
				XP_024331065.1; K02726 PSMA2; 20S proteasome subunit alpha 2 [EC:3.4.25.1]
				XP_024331388.1; K02728 PSMA4; 20S proteasome subunit alpha 3 [EC:3.4.25.1]
				XP_024330181.1; K02731 PSMA7; 20S proteasome subunit alpha 4 [EC:3.4.25.1]
				XP_024331404.1; K02729 PSMA5; 20S proteasome subunit alpha 5 [EC:3.4.25.1]
				XP_024332436.1; K02725 PSMA1; 20S proteasome subunit alpha 6 [EC:3.4.25.1]
				XP_024330100.1; K02727 PSMA3; 20S proteasome subunit alpha 7 [EC:3.4.25.1]
				XP_024331851.1; K02738 PSMB6; 20S proteasome subunit beta 1 [EC:3.4.25.1]
				XP_024330967.1; K02739 PSMB7; 20S proteasome subunit beta 2 [EC:3.4.25.1]
				XP_024330780.1; K02735 PSMB3; 20S proteasome subunit beta 3 [EC:3.4.25.1]
				XP_024330020.1; K02734 PSMB2; 20S proteasome subunit beta 4 [EC:3.4.25.1]
				XP_024331353.1; K02737 PSMB5; 20S proteasome subunit beta 5 [EC:3.4.25.1]
				XP_024330736.1; K02732 PSMB1; 20S proteasome subunit beta 6 [EC:3.4.25.1]
				XP_024330541.1; K02736 PSMB4; 20S proteasome subunit beta 7 [EC:3.4.25.1]
				XP_024331432.1; K03061 PSMC2, RPT1; 26S proteasome regulatory subunit T1
				XP_024329887.1; K03062 PSMC1, RPT2; 26S proteasome regulatory subunit T2
				XP_024331367.1; K03063 PSMC4, RPT3; 26S proteasome regulatory subunit T3
				XP_024332111.1; K03064 PSMC6, RPT4; 26S proteasome regulatory subunit T4
				XP_024331835.1; K03065 PSMC3, RPT5; 26S proteasome regulatory subunit T5
				XP_024331146.1; K03066 PSMC5, RPT6; 26S proteasome regulatory subunit T6
				XP_024331739.1; K03028 PSMD2, RPN1; 26S proteasome regulatory subunit N1
				XP_024330929.1; K03032 PSMD1, RPN2; 26S proteasome regulatory subunit N2
				XP_024331889.1; K03036 PSMD11, RPN6; 26S proteasome regulatory subunit N6
				XP_024331764.1; K03038 PSMD7, RPN8; 26S proteasome regulatory subunit N8
				XP_024332453.1; K03039 PSMD13, RPN9; 26S proteasome regulatory subunit N9
				XP_024330463.1; K03030 PSMD14, RPN11, POH1; 26S proteasome regulatory subunit N11
				XP_024330804.1; K02183 CALM; calmodulin
				XP_024330998.1; K14709 SLC39A1_2_3, ZIP1_2_3; solute carrier family 39 (zinc transporter), member 1/2/3
				XP_024331135.1; K09565 PPIF; peptidyl-prolyl isomerase F (cyclophilin D) [EC:5.2.1.8]
				XP_024330758.1; K07374 TUBA; tubulin alpha
				XP_024332175.1; K07375 TUBB; tubulin beta
			05014 Amyotrophic lateral sclerosis [PATH:ko05014]	XP_024332190.1; K11518 TOM40; mitochondrial import receptor subunit TOM40
				XP_024331711.1; K07874 RAB1A; Ras-related protein Rab-1A
				XP_024332118.1; K04523 UBQLN, DSK2; ubiquilin
				XP_024329929.1; K13525 VCP, CDC48; transitional endoplasmic reticulum ATPase
				XP_024331065.1; K02726 PSMA2; 20S proteasome subunit alpha 2 [EC:3.4.25.1]
				XP_024331388.1; K02728 PSMA4; 20S proteasome subunit alpha 3 [EC:3.4.25.1]
				XP_024330181.1; K02731 PSMA7; 20S proteasome subunit alpha 4 [EC:3.4.25.1]
				XP_024331404.1; K02729 PSMA5; 20S proteasome subunit alpha 5 [EC:3.4.25.1]
				XP_024332436.1; K02725 PSMA1; 20S proteasome subunit alpha 6 [EC:3.4.25.1]
				XP_024330100.1; K02727 PSMA3; 20S proteasome subunit alpha 7 [EC:3.4.25.1]
				XP_024331851.1; K02738 PSMB6; 20S proteasome subunit beta 1 [EC:3.4.25.1]
				XP_024330967.1; K02739 PSMB7; 20S proteasome subunit beta 2 [EC:3.4.25.1]
				XP_024330780.1; K02735 PSMB3; 20S proteasome subunit beta 3 [EC:3.4.25.1]
				XP_024330020.1; K02734 PSMB2; 20S proteasome subunit beta 4 [EC:3.4.25.1]
				XP_024331353.1; K02737 PSMB5; 20S proteasome subunit beta 5 [EC:3.4.25.1]
				XP_024330736.1; K02732 PSMB1; 20S proteasome subunit beta 6 [EC:3.4.25.1]
				XP_024330541.1; K02736 PSMB4; 20S proteasome subunit beta 7 [EC:3.4.25.1]
				XP_024331432.1; K03061 PSMC2, RPT1; 26S proteasome regulatory subunit T1
				XP_024329887.1; K03062 PSMC1, RPT2; 26S proteasome regulatory subunit T2
				XP_024331367.1; K03063 PSMC4, RPT3; 26S proteasome regulatory subunit T3
				XP_024332111.1; K03064 PSMC6, RPT4; 26S proteasome regulatory subunit T4
				XP_024331835.1; K03065 PSMC3, RPT5; 26S proteasome regulatory subunit T5
				XP_024331146.1; K03066 PSMC5, RPT6; 26S proteasome regulatory subunit T6
				XP_024331739.1; K03028 PSMD2, RPN1; 26S proteasome regulatory subunit N1
				XP_024330929.1; K03032 PSMD1, RPN2; 26S proteasome regulatory subunit N2
				XP_024331889.1; K03036 PSMD11, RPN6; 26S proteasome regulatory subunit N6
				XP_024331764.1; K03038 PSMD7, RPN8; 26S proteasome regulatory subunit N8
				XP_024332453.1; K03039 PSMD13, RPN9; 26S proteasome regulatory subunit N9
				XP_024330463.1; K03030 PSMD14, RPN11, POH1; 26S proteasome regulatory subunit N11
				XP_024331214.1; K14298 RAE1, GLE2; mRNA export factor
				XP_024332412.1; K14004 SEC13; protein transport protein SEC13
				XP_024331569.1; K14306 NUP62, NSP1; nuclear pore complex protein Nup62
				XP_024330758.1; K07374 TUBA; tubulin alpha
				XP_024332175.1; K07375 TUBB; tubulin beta
			05016 Huntington disease [PATH:ko05016]	XP_024330758.1; K07374 TUBA; tubulin alpha
				XP_024332175.1; K07375 TUBB; tubulin beta
				XP_024331436.1; K11644 SIN3A; paired amphipathic helix protein Sin3a
				XP_024331716.1; K06067 HDAC1_2; histone deacetylase 1/2 [EC:3.5.1.98]
				XP_024331189.1; K03006 RPB1, POLR2A; DNA-directed RNA polymerase II subunit RPB1 [EC:2.7.7.6]
				XP_024332393.1; K03010 RPB2, POLR2B; DNA-directed RNA polymerase II subunit RPB2 [EC:2.7.7.6]
				XP_024331628.1; K03011 RPB3, POLR2C; DNA-directed RNA polymerase II subunit RPB3
				XP_024332449.1; K03015 RPB7, POLR2G; DNA-directed RNA polymerase II subunit RPB7
				XP_024331128.1; K03016 RPABC3, RPB8, POLR2H; DNA-directed RNA polymerases I, II, and III subunit RPABC3
				XP_024331784.1; K03017 RPB9, POLR2I; DNA-directed RNA polymerase II subunit RPB9
				XP_024330705.1; K03120 TBP, tbp; transcription initiation factor TFIID TATA-box-binding protein
				XP_024331168.1; K04564 SOD2; superoxide dismutase, Fe-Mn family [EC:1.15.1.1]
				XP_024331135.1; K09565 PPIF; peptidyl-prolyl isomerase F (cyclophilin D) [EC:5.2.1.8]
				XP_024331065.1; K02726 PSMA2; 20S proteasome subunit alpha 2 [EC:3.4.25.1]
				XP_024331388.1; K02728 PSMA4; 20S proteasome subunit alpha 3 [EC:3.4.25.1]
				XP_024330181.1; K02731 PSMA7; 20S proteasome subunit alpha 4 [EC:3.4.25.1]
				XP_024331404.1; K02729 PSMA5; 20S proteasome subunit alpha 5 [EC:3.4.25.1]
				XP_024332436.1; K02725 PSMA1; 20S proteasome subunit alpha 6 [EC:3.4.25.1]
				XP_024330100.1; K02727 PSMA3; 20S proteasome subunit alpha 7 [EC:3.4.25.1]
				XP_024331851.1; K02738 PSMB6; 20S proteasome subunit beta 1 [EC:3.4.25.1]
				XP_024330967.1; K02739 PSMB7; 20S proteasome subunit beta 2 [EC:3.4.25.1]
				XP_024330780.1; K02735 PSMB3; 20S proteasome subunit beta 3 [EC:3.4.25.1]
				XP_024330020.1; K02734 PSMB2; 20S proteasome subunit beta 4 [EC:3.4.25.1]
				XP_024331353.1; K02737 PSMB5; 20S proteasome subunit beta 5 [EC:3.4.25.1]
				XP_024330736.1; K02732 PSMB1; 20S proteasome subunit beta 6 [EC:3.4.25.1]
				XP_024330541.1; K02736 PSMB4; 20S proteasome subunit beta 7 [EC:3.4.25.1]
				XP_024331432.1; K03061 PSMC2, RPT1; 26S proteasome regulatory subunit T1
				XP_024329887.1; K03062 PSMC1, RPT2; 26S proteasome regulatory subunit T2
				XP_024331367.1; K03063 PSMC4, RPT3; 26S proteasome regulatory subunit T3
				XP_024332111.1; K03064 PSMC6, RPT4; 26S proteasome regulatory subunit T4
				XP_024331835.1; K03065 PSMC3, RPT5; 26S proteasome regulatory subunit T5
				XP_024331146.1; K03066 PSMC5, RPT6; 26S proteasome regulatory subunit T6
				XP_024331739.1; K03028 PSMD2, RPN1; 26S proteasome regulatory subunit N1
				XP_024330929.1; K03032 PSMD1, RPN2; 26S proteasome regulatory subunit N2
				XP_024331889.1; K03036 PSMD11, RPN6; 26S proteasome regulatory subunit N6
				XP_024331764.1; K03038 PSMD7, RPN8; 26S proteasome regulatory subunit N8
				XP_024332453.1; K03039 PSMD13, RPN9; 26S proteasome regulatory subunit N9
				XP_024330463.1; K03030 PSMD14, RPN11, POH1; 26S proteasome regulatory subunit N11
			05017 Spinocerebellar ataxia [PATH:ko05017]	XP_024331135.1; K09565 PPIF; peptidyl-prolyl isomerase F (cyclophilin D) [EC:5.2.1.8]
				XP_024331065.1; K02726 PSMA2; 20S proteasome subunit alpha 2 [EC:3.4.25.1]
				XP_024331388.1; K02728 PSMA4; 20S proteasome subunit alpha 3 [EC:3.4.25.1]
				XP_024330181.1; K02731 PSMA7; 20S proteasome subunit alpha 4 [EC:3.4.25.1]
				XP_024331404.1; K02729 PSMA5; 20S proteasome subunit alpha 5 [EC:3.4.25.1]
				XP_024332436.1; K02725 PSMA1; 20S proteasome subunit alpha 6 [EC:3.4.25.1]
				XP_024330100.1; K02727 PSMA3; 20S proteasome subunit alpha 7 [EC:3.4.25.1]
				XP_024331851.1; K02738 PSMB6; 20S proteasome subunit beta 1 [EC:3.4.25.1]
				XP_024330967.1; K02739 PSMB7; 20S proteasome subunit beta 2 [EC:3.4.25.1]
				XP_024330780.1; K02735 PSMB3; 20S proteasome subunit beta 3 [EC:3.4.25.1]
				XP_024330020.1; K02734 PSMB2; 20S proteasome subunit beta 4 [EC:3.4.25.1]
				XP_024331353.1; K02737 PSMB5; 20S proteasome subunit beta 5 [EC:3.4.25.1]
				XP_024330736.1; K02732 PSMB1; 20S proteasome subunit beta 6 [EC:3.4.25.1]
				XP_024330541.1; K02736 PSMB4; 20S proteasome subunit beta 7 [EC:3.4.25.1]
				XP_024331432.1; K03061 PSMC2, RPT1; 26S proteasome regulatory subunit T1
				XP_024329887.1; K03062 PSMC1, RPT2; 26S proteasome regulatory subunit T2
				XP_024331367.1; K03063 PSMC4, RPT3; 26S proteasome regulatory subunit T3
				XP_024332111.1; K03064 PSMC6, RPT4; 26S proteasome regulatory subunit T4
				XP_024331835.1; K03065 PSMC3, RPT5; 26S proteasome regulatory subunit T5
				XP_024331146.1; K03066 PSMC5, RPT6; 26S proteasome regulatory subunit T6
				XP_024331739.1; K03028 PSMD2, RPN1; 26S proteasome regulatory subunit N1
				XP_024330929.1; K03032 PSMD1, RPN2; 26S proteasome regulatory subunit N2
				XP_024331889.1; K03036 PSMD11, RPN6; 26S proteasome regulatory subunit N6
				XP_024331764.1; K03038 PSMD7, RPN8; 26S proteasome regulatory subunit N8
				XP_024332453.1; K03039 PSMD13, RPN9; 26S proteasome regulatory subunit N9
				XP_024330463.1; K03030 PSMD14, RPN11, POH1; 26S proteasome regulatory subunit N11
				XP_024331652.1; K11304 TIP60, KAT5, ESA1; histone acetyltransferase HTATIP [EC:2.3.1.48]
				XP_024332445.1; K17943 PUM; pumilio RNA-binding family
				XP_024330705.1; K03120 TBP, tbp; transcription initiation factor TFIID TATA-box-binding protein
				XP_024331910.1; K03124 TFIIB, GTF2B, SUA7, tfb; transcription initiation factor TFIIB
			05020 Prion disease [PATH:ko05020]	XP_024331135.1; K09565 PPIF; peptidyl-prolyl isomerase F (cyclophilin D) [EC:5.2.1.8]
				XP_024331065.1; K02726 PSMA2; 20S proteasome subunit alpha 2 [EC:3.4.25.1]
				XP_024331388.1; K02728 PSMA4; 20S proteasome subunit alpha 3 [EC:3.4.25.1]
				XP_024330181.1; K02731 PSMA7; 20S proteasome subunit alpha 4 [EC:3.4.25.1]
				XP_024331404.1; K02729 PSMA5; 20S proteasome subunit alpha 5 [EC:3.4.25.1]
				XP_024332436.1; K02725 PSMA1; 20S proteasome subunit alpha 6 [EC:3.4.25.1]
				XP_024330100.1; K02727 PSMA3; 20S proteasome subunit alpha 7 [EC:3.4.25.1]
				XP_024331851.1; K02738 PSMB6; 20S proteasome subunit beta 1 [EC:3.4.25.1]
				XP_024330967.1; K02739 PSMB7; 20S proteasome subunit beta 2 [EC:3.4.25.1]
				XP_024330780.1; K02735 PSMB3; 20S proteasome subunit beta 3 [EC:3.4.25.1]
				XP_024330020.1; K02734 PSMB2; 20S proteasome subunit beta 4 [EC:3.4.25.1]
				XP_024331353.1; K02737 PSMB5; 20S proteasome subunit beta 5 [EC:3.4.25.1]
				XP_024330736.1; K02732 PSMB1; 20S proteasome subunit beta 6 [EC:3.4.25.1]
				XP_024330541.1; K02736 PSMB4; 20S proteasome subunit beta 7 [EC:3.4.25.1]
				XP_024331432.1; K03061 PSMC2, RPT1; 26S proteasome regulatory subunit T1
				XP_024329887.1; K03062 PSMC1, RPT2; 26S proteasome regulatory subunit T2
				XP_024331367.1; K03063 PSMC4, RPT3; 26S proteasome regulatory subunit T3
				XP_024332111.1; K03064 PSMC6, RPT4; 26S proteasome regulatory subunit T4
				XP_024331835.1; K03065 PSMC3, RPT5; 26S proteasome regulatory subunit T5
				XP_024331146.1; K03066 PSMC5, RPT6; 26S proteasome regulatory subunit T6
				XP_024331739.1; K03028 PSMD2, RPN1; 26S proteasome regulatory subunit N1
				XP_024330929.1; K03032 PSMD1, RPN2; 26S proteasome regulatory subunit N2
				XP_024331889.1; K03036 PSMD11, RPN6; 26S proteasome regulatory subunit N6
				XP_024331764.1; K03038 PSMD7, RPN8; 26S proteasome regulatory subunit N8
				XP_024332453.1; K03039 PSMD13, RPN9; 26S proteasome regulatory subunit N9
				XP_024330463.1; K03030 PSMD14, RPN11, POH1; 26S proteasome regulatory subunit N11
				XP_024331167.1; K03283 HSPA1s; heat shock 70kDa protein 1/2/6/8
				XP_024330758.1; K07374 TUBA; tubulin alpha
				XP_024332175.1; K07375 TUBB; tubulin beta
			05022 Pathways of neurodegeneration - multiple diseases [PATH:ko05022]	XP_024329929.1; K13525 VCP, CDC48; transitional endoplasmic reticulum ATPase
				XP_024330299.1; K02977 RP-S27Ae, RPS27A, UBA80; ubiquitin-small subunit ribosomal protein S27Ae
				XP_024331065.1; K02726 PSMA2; 20S proteasome subunit alpha 2 [EC:3.4.25.1]
				XP_024331388.1; K02728 PSMA4; 20S proteasome subunit alpha 3 [EC:3.4.25.1]
				XP_024330181.1; K02731 PSMA7; 20S proteasome subunit alpha 4 [EC:3.4.25.1]
				XP_024331404.1; K02729 PSMA5; 20S proteasome subunit alpha 5 [EC:3.4.25.1]
				XP_024332436.1; K02725 PSMA1; 20S proteasome subunit alpha 6 [EC:3.4.25.1]
				XP_024330100.1; K02727 PSMA3; 20S proteasome subunit alpha 7 [EC:3.4.25.1]
				XP_024331851.1; K02738 PSMB6; 20S proteasome subunit beta 1 [EC:3.4.25.1]
				XP_024330967.1; K02739 PSMB7; 20S proteasome subunit beta 2 [EC:3.4.25.1]
				XP_024330780.1; K02735 PSMB3; 20S proteasome subunit beta 3 [EC:3.4.25.1]
				XP_024330020.1; K02734 PSMB2; 20S proteasome subunit beta 4 [EC:3.4.25.1]
				XP_024331353.1; K02737 PSMB5; 20S proteasome subunit beta 5 [EC:3.4.25.1]
				XP_024330736.1; K02732 PSMB1; 20S proteasome subunit beta 6 [EC:3.4.25.1]
				XP_024330541.1; K02736 PSMB4; 20S proteasome subunit beta 7 [EC:3.4.25.1]
				XP_024331432.1; K03061 PSMC2, RPT1; 26S proteasome regulatory subunit T1
				XP_024329887.1; K03062 PSMC1, RPT2; 26S proteasome regulatory subunit T2
				XP_024331367.1; K03063 PSMC4, RPT3; 26S proteasome regulatory subunit T3
				XP_024332111.1; K03064 PSMC6, RPT4; 26S proteasome regulatory subunit T4
				XP_024331835.1; K03065 PSMC3, RPT5; 26S proteasome regulatory subunit T5
				XP_024331146.1; K03066 PSMC5, RPT6; 26S proteasome regulatory subunit T6
				XP_024331739.1; K03028 PSMD2, RPN1; 26S proteasome regulatory subunit N1
				XP_024330929.1; K03032 PSMD1, RPN2; 26S proteasome regulatory subunit N2
				XP_024331889.1; K03036 PSMD11, RPN6; 26S proteasome regulatory subunit N6
				XP_024331764.1; K03038 PSMD7, RPN8; 26S proteasome regulatory subunit N8
				XP_024332453.1; K03039 PSMD13, RPN9; 26S proteasome regulatory subunit N9
				XP_024330463.1; K03030 PSMD14, RPN11, POH1; 26S proteasome regulatory subunit N11
				XP_024331726.1; K10575 UBE2G1, UBC7; ubiquitin-conjugating enzyme E2 G1 [EC:2.3.2.23]
				XP_024332190.1; K11518 TOM40; mitochondrial import receptor subunit TOM40
				XP_024330804.1; K02183 CALM; calmodulin
				XP_024331135.1; K09565 PPIF; peptidyl-prolyl isomerase F (cyclophilin D) [EC:5.2.1.8]
				XP_024331711.1; K07874 RAB1A; Ras-related protein Rab-1A
				XP_024330758.1; K07374 TUBA; tubulin alpha
				XP_024332175.1; K07375 TUBB; tubulin beta
		09165 Substance dependence	05031 Amphetamine addiction [PATH:ko05031]	XP_024330804.1; K02183 CALM; calmodulin
				XP_024332358.1; K06269 PPP1C; serine/threonine-protein phosphatase PP1 catalytic subunit [EC:3.1.3.16]
				XP_024331716.1; K06067 HDAC1_2; histone deacetylase 1/2 [EC:3.5.1.98]
			05034 Alcoholism [PATH:ko05034]	XP_024331716.1; K06067 HDAC1_2; histone deacetylase 1/2 [EC:3.5.1.98]
				XP_024330357.1; K11404 HDAC3; histone deacetylase 3 [EC:3.5.1.98]
				XP_024331473.1; K11251 H2A; histone H2A
				XP_024331932.1; K11252 H2B; histone H2B
				XP_024331382.1; K11253 H3; histone H3
				XP_024331732.1; K11253 H3; histone H3
				XP_024330804.1; K02183 CALM; calmodulin
				XP_024332358.1; K06269 PPP1C; serine/threonine-protein phosphatase PP1 catalytic subunit [EC:3.1.3.16]
		09166 Cardiovascular disease	05417 Lipid and atherosclerosis [PATH:ko05417]	XP_024331168.1; K04564 SOD2; superoxide dismutase, Fe-Mn family [EC:1.15.1.1]
				XP_024331167.1; K03283 HSPA1s; heat shock 70kDa protein 1/2/6/8
				XP_024329851.1; K04079 HSP90A, htpG; molecular chaperone HtpG
				XP_024330804.1; K02183 CALM; calmodulin
			05418 Fluid shear stress and atherosclerosis [PATH:ko05418]	XP_024329851.1; K04079 HSP90A, htpG; molecular chaperone HtpG
				XP_024330804.1; K02183 CALM; calmodulin
			05415 Diabetic cardiomyopathy [PATH:ko05415]	XP_024330750.1; K00820 glmS, GFPT; glutamine---fructose-6-phosphate transaminase (isomerizing) [EC:2.6.1.16]
				XP_024332358.1; K06269 PPP1C; serine/threonine-protein phosphatase PP1 catalytic subunit [EC:3.1.3.16]
				XP_024330168.1; K00162 PDHB, pdhB; pyruvate dehydrogenase E1 component beta subunit [EC:1.2.4.1]
				XP_024331135.1; K09565 PPIF; peptidyl-prolyl isomerase F (cyclophilin D) [EC:5.2.1.8]
				XP_024332099.1; K00134 GAPDH, gapA; glyceraldehyde 3-phosphate dehydrogenase (phosphorylating) [EC:1.2.1.12]
		09167 Endocrine and metabolic disease	04930 Type II diabetes mellitus [PATH:ko04930]	XP_024330607.1; K00844 HK; hexokinase [EC:2.7.1.1]
				XP_024330354.1; K00873 PK, pyk; pyruvate kinase [EC:2.7.1.40]
			04936 Alcoholic liver disease [PATH:ko04936]	XP_024330585.1; K15728 LPIN; phosphatidate phosphatase LPIN [EC:3.1.3.4]
				XP_024331243.1; K12897 TRA2; transformer-2 protein
			04931 Insulin resistance [PATH:ko04931]	XP_024332358.1; K06269 PPP1C; serine/threonine-protein phosphatase PP1 catalytic subunit [EC:3.1.3.16]
				XP_024330750.1; K00820 glmS, GFPT; glutamine---fructose-6-phosphate transaminase (isomerizing) [EC:2.6.1.16]
			04934 Cushing syndrome [PATH:ko04934]	XP_024331290.1; K06620 E2F3; transcription factor E2F3
		09176 Drug resistance: antineoplastic	01521 EGFR tyrosine kinase inhibitor resistance [PATH:ko01521]	XP_024331522.1; K02991 RP-S6e, RPS6; small subunit ribosomal protein S6e
			01524 Platinum drug resistance [PATH:ko01524]	XP_024331331.1; K08735 MSH2; DNA mismatch repair protein MSH2
				XP_024332410.1; K08734 MLH1; DNA mismatch repair protein MLH1
				XP_024331425.1; K03164 TOP2; DNA topoisomerase II [EC:5.6.2.2]
				XP_024331521.1; K08731 BIRC5; baculoviral IAP repeat-containing protein 5
			01522 Endocrine resistance [PATH:ko01522]	XP_024331290.1; K06620 E2F3; transcription factor E2F3
	09180 Brite Hierarchies	09181 Protein families: metabolism	01001 Protein kinases [BR:ko01001]	XP_024332319.1; K19584 PRKX; protein kinase X [EC:2.7.11.11]
				XP_024332094.1; K08850 AURKX; aurora kinase, other [EC:2.7.11.1]
				XP_024332063.1; K02216 CHEK1; serine/threonine-protein kinase CHEK1 [EC:2.7.11.1]
				XP_024330951.1; K14758 HRR25; casein kinase I homolog HRR25 [EC:2.7.11.1]
				XP_024331700.1; K02087 CDK1, CDC2; cyclin-dependent kinase 1 [EC:2.7.11.22 2.7.11.23]
				XP_024332155.1; K02202 CDK7; cyclin-dependent kinase 7 [EC:2.7.11.22 2.7.11.23]
				XP_024331368.1; K02214 CDC7; cell division control protein 7 [EC:2.7.11.1]
				XP_024330418.1; K16194 EIF2AK1; eukaryotic translation initiation factor 2-alpha kinase 1 [EC:2.7.11.1]
				XP_024331518.1; K08867 WNK, PRKWNK; WNK lysine deficient protein kinase [EC:2.7.11.1]
				XP_024330640.1; K07179 RIOK2; RIO kinase 2 [EC:2.7.11.1]
			01009 Protein phosphatases and associated proteins [BR:ko01009]	XP_024332358.1; K06269 PPP1C; serine/threonine-protein phosphatase PP1 catalytic subunit [EC:3.1.3.16]
				XP_024331893.1; K02932 RP-L5e, RPL5; large subunit ribosomal protein L5e
				XP_024331770.1; K02210 MCM7, CDC47; DNA replication licensing factor MCM7 [EC:5.6.2.3]
				XP_024332059.1; K00850 pfkA, PFK; 6-phosphofructokinase 1 [EC:2.7.1.11]
				XP_024331243.1; K12897 TRA2; transformer-2 protein
				XP_024331518.1; K08867 WNK, PRKWNK; WNK lysine deficient protein kinase [EC:2.7.11.1]
				XP_024331730.1; K04382 PPP2C; serine/threonine-protein phosphatase 2A catalytic subunit [EC:3.1.3.16]
				XP_024330633.1; K03456 PPP2R1; serine/threonine-protein phosphatase 2A regulatory subunit A
				XP_024332203.1; K04354 PPP2R2; serine/threonine-protein phosphatase 2A regulatory subunit B
				XP_024330804.1; K02183 CALM; calmodulin
				XP_024330377.1; K03350 APC3, CDC27; anaphase-promoting complex subunit 3
				XP_024331253.1; K03353 APC6, CDC16; anaphase-promoting complex subunit 6
				XP_024329851.1; K04079 HSP90A, htpG; molecular chaperone HtpG
				XP_024331167.1; K03283 HSPA1s; heat shock 70kDa protein 1/2/6/8
				XP_024330285.1; K15427 SIT4, PPH1; serine/threonine-protein phosphatase PP1-1 [EC:3.1.3.16]
				XP_024329340.1; K15732 CTDP1, FCP1; RNA polymerase II subunit A C-terminal domain phosphatase [EC:3.1.3.16]
				XP_024332108.1; K08073 PNKP; bifunctional polynucleotide phosphatase/kinase [EC:3.1.3.32 2.7.1.78]
				XP_024330585.1; K15728 LPIN; phosphatidate phosphatase LPIN [EC:3.1.3.4]
			01002 Peptidases and inhibitors [BR:ko01002]	XP_024331330.1; K11836 USP5_13, UBP14; ubiquitin carboxyl-terminal hydrolase 5/13 [EC:3.4.19.12]
				XP_024330750.1; K00820 glmS, GFPT; glutamine---fructose-6-phosphate transaminase (isomerizing) [EC:2.6.1.16]
				XP_024331509.1; K08592 SENP1; sentrin-specific protease 1 [EC:3.4.22.68]
				XP_024330109.1; K11142 LAP3; cytosol aminopeptidase [EC:3.4.11.1 3.4.11.5]
				XP_024331681.1; K01265 map; methionyl aminopeptidase [EC:3.4.11.18]
				XP_024332141.1; K01262 pepP; Xaa-Pro aminopeptidase [EC:3.4.11.9]
				XP_024331302.1; K06013 STE24; STE24 endopeptidase [EC:3.4.24.84]
				XP_024331405.1; K06013 STE24; STE24 endopeptidase [EC:3.4.24.84]
				XP_024330463.1; K03030 PSMD14, RPN11, POH1; 26S proteasome regulatory subunit N11
				XP_024332465.1; K01336 E3.4.21.48; cerevisin [EC:3.4.21.48]
				XP_024330807.1; K13280 SEC11, sipW; signal peptidase I [EC:3.4.21.89]
				XP_024331065.1; K02726 PSMA2; 20S proteasome subunit alpha 2 [EC:3.4.25.1]
				XP_024331388.1; K02728 PSMA4; 20S proteasome subunit alpha 3 [EC:3.4.25.1]
				XP_024330181.1; K02731 PSMA7; 20S proteasome subunit alpha 4 [EC:3.4.25.1]
				XP_024331404.1; K02729 PSMA5; 20S proteasome subunit alpha 5 [EC:3.4.25.1]
				XP_024332436.1; K02725 PSMA1; 20S proteasome subunit alpha 6 [EC:3.4.25.1]
				XP_024330100.1; K02727 PSMA3; 20S proteasome subunit alpha 7 [EC:3.4.25.1]
				XP_024331851.1; K02738 PSMB6; 20S proteasome subunit beta 1 [EC:3.4.25.1]
				XP_024330967.1; K02739 PSMB7; 20S proteasome subunit beta 2 [EC:3.4.25.1]
				XP_024330780.1; K02735 PSMB3; 20S proteasome subunit beta 3 [EC:3.4.25.1]
				XP_024330020.1; K02734 PSMB2; 20S proteasome subunit beta 4 [EC:3.4.25.1]
				XP_024331353.1; K02737 PSMB5; 20S proteasome subunit beta 5 [EC:3.4.25.1]
				XP_024330736.1; K02732 PSMB1; 20S proteasome subunit beta 6 [EC:3.4.25.1]
				XP_024330541.1; K02736 PSMB4; 20S proteasome subunit beta 7 [EC:3.4.25.1]
				XP_024330422.1; K18592 GGT1_5, CD224; gamma-glutamyltranspeptidase / glutathione hydrolase / leukotriene-C4 hydrolase [EC:2.3.2.2 3.4.19.13 3.4.19.14]
				XP_024331491.1; K04525 SERPINA; serpin A
				XP_024331521.1; K08731 BIRC5; baculoviral IAP repeat-containing protein 5
			01003 Glycosyltransferases [BR:ko01003]	XP_024329867.1; K00721 DPM1; dolichol-phosphate mannosyltransferase [EC:2.4.1.83]
				XP_024331285.1; K00728 POMT, pmt; dolichyl-phosphate-mannose-protein mannosyltransferase [EC:2.4.1.109]
				XP_024331157.1; K10967 KTR1_3; alpha 1,2-mannosyltransferase [EC:2.4.1.-]
				XP_024331953.1; K00697 otsA; trehalose 6-phosphate synthase [EC:2.4.1.15 2.4.1.347]
			01004 Lipid biosynthesis proteins [BR:ko01004]	XP_024329967.1; K01895 ACSS1_2, acs; acetyl-CoA synthetase [EC:6.2.1.1]
				XP_024331795.1; K01897 ACSL, fadD; long-chain acyl-CoA synthetase [EC:6.2.1.3]
				XP_024331361.1; K13506 GPAT3_4, AGPAT9, AGPAT6; glycerol-3-phosphate O-acyltransferase 3/4 [EC:2.3.1.15]
				XP_024331399.1; K13519 LPT1, ALE1; lysophospholipid acyltransferase [EC:2.3.1.51 2.3.1.23 2.3.1.-]
			01006 Prenyltransferases [BR:ko01006]	XP_024330724.1; K00787 FDPS; farnesyl diphosphate synthase [EC:2.5.1.1 2.5.1.10]
				XP_024332471.1; K00787 FDPS; farnesyl diphosphate synthase [EC:2.5.1.1 2.5.1.10]
				XP_024331153.1; K11778 DHDDS, RER2, SRT1; ditrans,polycis-polyprenyl diphosphate synthase [EC:2.5.1.87]
				XP_024330300.1; K14050 RABGGTA; geranylgeranyl transferase type-2 subunit alpha [EC:2.5.1.60]
				XP_024332286.1; K05956 RABGGTB; geranylgeranyl transferase type-2 subunit beta [EC:2.5.1.60]
			01007 Amino acid related enzymes [BR:ko01007]	XP_024331871.1; K01883 CARS, cysS; cysteinyl-tRNA synthetase [EC:6.1.1.16]
				XP_024331857.1; K01887 RARS, argS; arginyl-tRNA synthetase [EC:6.1.1.19]
				XP_024330384.1; K01870 IARS, ileS; isoleucyl-tRNA synthetase [EC:6.1.1.5]
				XP_024331160.1; K01873 VARS, valS; valyl-tRNA synthetase [EC:6.1.1.9]
				XP_024331750.1; K04567 KARS, lysS; lysyl-tRNA synthetase, class II [EC:6.1.1.6]
				XP_024329855.1; K22503 DARS1; aspartyl-tRNA synthetase [EC:6.1.1.12]
				XP_024332366.1; K01893 NARS, asnS; asparaginyl-tRNA synthetase [EC:6.1.1.22]
				XP_024331622.1; K01892 HARS, hisS; histidyl-tRNA synthetase [EC:6.1.1.21]
				XP_024330108.1; K01880 GARS, glyS1; glycyl-tRNA synthetase [EC:6.1.1.14]
				XP_024331282.1; K01875 SARS, serS; seryl-tRNA synthetase [EC:6.1.1.11]
				XP_024331292.1; K01881 PARS, proS; prolyl-tRNA synthetase [EC:6.1.1.15]
				XP_024330647.1; K01868 TARS, thrS; threonyl-tRNA synthetase [EC:6.1.1.3]
				XP_024332382.1; K01872 AARS, alaS; alanyl-tRNA synthetase [EC:6.1.1.7]
				XP_024331457.1; K01889 FARSA, pheS; phenylalanyl-tRNA synthetase alpha chain [EC:6.1.1.20]
				XP_024331188.1; K01890 FARSB, pheT; phenylalanyl-tRNA synthetase beta chain [EC:6.1.1.20]
				XP_024330359.1; K00654 SPT; serine palmitoyltransferase [EC:2.3.1.50]
				XP_024331921.1; K00654 SPT; serine palmitoyltransferase [EC:2.3.1.50]
		09182 Protein families: genetic information processing	03000 Transcription factors [BR:ko03000]	XP_024330593.1; K09182 GATA1; GATA-binding protein 1
				XP_024332309.1; K09184 GATAF; GATA-binding protein, other eukaryote
				XP_024331652.1; K11304 TIP60, KAT5, ESA1; histone acetyltransferase HTATIP [EC:2.3.1.48]
				XP_024331290.1; K06620 E2F3; transcription factor E2F3
				XP_024332001.1; K09399 FOXF; forkhead box protein F
				XP_024332438.1; K09425 K09425; Myb-like DNA-binding protein FlbD
				XP_024330705.1; K03120 TBP, tbp; transcription initiation factor TFIID TATA-box-binding protein
				XP_024331078.1; K09272 SSRP1, POB3; FACT complex subunit SSRP1/POB3
				XP_024331374.1; K08065 NFYB, HAP3; nuclear transcription Y subunit beta
				XP_024331314.1; K08066 NFYC, HAP5; nuclear transcription factor Y, gamma
				XP_024330284.1; K11215 STE12; transcription factor STE12
				XP_024332113.1; K21631 GTI1, PAC2, WOR1; Gti1/Pac2 family transcription factor
			03021 Transcription machinery [BR:ko03021]	XP_024331189.1; K03006 RPB1, POLR2A; DNA-directed RNA polymerase II subunit RPB1 [EC:2.7.7.6]
				XP_024332393.1; K03010 RPB2, POLR2B; DNA-directed RNA polymerase II subunit RPB2 [EC:2.7.7.6]
				XP_024331628.1; K03011 RPB3, POLR2C; DNA-directed RNA polymerase II subunit RPB3
				XP_024332449.1; K03015 RPB7, POLR2G; DNA-directed RNA polymerase II subunit RPB7
				XP_024331784.1; K03017 RPB9, POLR2I; DNA-directed RNA polymerase II subunit RPB9
				XP_024331128.1; K03016 RPABC3, RPB8, POLR2H; DNA-directed RNA polymerases I, II, and III subunit RPABC3
				XP_024331910.1; K03124 TFIIB, GTF2B, SUA7, tfb; transcription initiation factor TFIIB
				XP_024330705.1; K03120 TBP, tbp; transcription initiation factor TFIID TATA-box-binding protein
				XP_024331809.1; K23358 TAF1; transcription initiation factor TFIID subunit 1, fungi type [EC:2.3.1.48]
				XP_024332448.1; K03130 TAF5; transcription initiation factor TFIID subunit 5
				XP_024331819.1; K03131 TAF6; transcription initiation factor TFIID subunit 6
				XP_024330440.1; K03133 TAF9B, TAF9; transcription initiation factor TFIID subunit 9B
				XP_024331277.1; K03135 TAF11; transcription initiation factor TFIID subunit 11
				XP_024332115.1; K03136 TFIIE1, GTF2E1, TFA1, tfe; transcription initiation factor TFIIE subunit alpha
				XP_024331429.1; K03139 TFIIF2, GTF2F2, TFG2; transcription initiation factor TFIIF subunit beta [EC:5.6.2.-]
				XP_024331984.1; K03144 TFIIH4, GTF2H4, TFB2; transcription initiation factor TFIIH subunit 4
				XP_024330286.1; K10843 ERCC3, XPB; DNA excision repair protein ERCC-3 [EC:5.6.2.4]
				XP_024331246.1; K10844 ERCC2, XPD; DNA excision repair protein ERCC-2 [EC:5.6.2.3]
				XP_024332155.1; K02202 CDK7; cyclin-dependent kinase 7 [EC:2.7.11.22 2.7.11.23]
				XP_024331444.1; K10842 MNAT1; CDK-activating kinase assembly factor MAT1
				XP_024331849.1; K06062 PCAF, KAT2, GCN5; histone acetyltransferase [EC:2.3.1.48]
				XP_024331328.1; K11649 SMARCC; SWI/SNF-related matrix-associated actin-dependent regulator of chromatin subfamily C
				XP_024330167.1; K11650 SMARCD; SWI/SNF-related matrix-associated actin-dependent regulator of chromatin subfamily D
				XP_024331735.1; K03145 TFIIS; transcription elongation factor S-II
				XP_024332370.1; K14401 CPSF1, CFT1; cleavage and polyadenylation specificity factor subunit 1
				XP_024331645.1; K14403 CPSF3, YSH1; cleavage and polyadenylation specificity factor subunit 3 [EC:3.1.27.-]
				XP_024332008.1; K14404 CPSF4, YTH1; cleavage and polyadenylation specificity factor subunit 4
				XP_024332358.1; K06269 PPP1C; serine/threonine-protein phosphatase PP1 catalytic subunit [EC:3.1.3.16]
				XP_024331402.1; K06100 SYMPK; symplekin
				XP_024331879.1; K15544 SSU72; RNA polymerase II subunit A C-terminal domain phosphatase SSU72 [EC:3.1.3.16]
				XP_024332221.1; K09578 PIN1; peptidyl-prolyl cis-trans isomerase NIMA-interacting 1 [EC:5.2.1.8]
				XP_024330474.1; K21751 DR1, NC2-beta; down-regulator of transcription 1
				XP_024329340.1; K15732 CTDP1, FCP1; RNA polymerase II subunit A C-terminal domain phosphatase [EC:3.1.3.16]
				XP_024331963.1; K03027 RPAC1, RPC40, POLR1C; DNA-directed RNA polymerases I and III subunit RPAC1
				XP_024331542.1; K15196 BRF1, GTF3B; transcription factor IIIB 90 kDa subunit
				XP_024330728.1; K15202 GTF3C5, TFC1; general transcription factor 3C polypeptide 5 (transcription factor C subunit 1)
			03019 Messenger RNA biogenesis [BR:ko03019]	XP_024332155.1; K02202 CDK7; cyclin-dependent kinase 7 [EC:2.7.11.22 2.7.11.23]
				XP_024332168.1; K12883 NCBP2, CBP20; nuclear cap-binding protein subunit 2
				XP_024331043.1; K14399 CLP1, HERB; polyribonucleotide 5'-hydroxyl-kinase [EC:2.7.1.78]
				XP_024332370.1; K14401 CPSF1, CFT1; cleavage and polyadenylation specificity factor subunit 1
				XP_024331645.1; K14403 CPSF3, YSH1; cleavage and polyadenylation specificity factor subunit 3 [EC:3.1.27.-]
				XP_024332008.1; K14404 CPSF4, YTH1; cleavage and polyadenylation specificity factor subunit 4
				XP_024330099.1; K15541 MPE1; protein MPE1
				XP_024331298.1; K15542 PFS2; polyadenylation factor subunit 2
				XP_024332358.1; K06269 PPP1C; serine/threonine-protein phosphatase PP1 catalytic subunit [EC:3.1.3.16]
				XP_024331879.1; K15544 SSU72; RNA polymerase II subunit A C-terminal domain phosphatase SSU72 [EC:3.1.3.16]
				XP_024331088.1; K14407 CSTF2, RNA15; cleavage stimulation factor subunit 2
				XP_024331402.1; K06100 SYMPK; symplekin
				XP_024331471.1; K14376 PAP; poly(A) polymerase [EC:2.7.7.19]
				XP_024330559.1; K12812 DDX39B, UAP56, SUB2; ATP-dependent RNA helicase UAP56/SUB2 [EC:3.6.4.13]
				XP_024331214.1; K14298 RAE1, GLE2; mRNA export factor
				XP_024332412.1; K14004 SEC13; protein transport protein SEC13
				XP_024331569.1; K14306 NUP62, NSP1; nuclear pore complex protein Nup62
				XP_024330717.1; K07936 RAN; GTP-binding nuclear protein Ran
				XP_024329929.1; K13525 VCP, CDC48; transitional endoplasmic reticulum ATPase
				XP_024331515.1; K14319 RANGAP1; Ran GTPase-activating protein 1
				XP_024330625.1; K03257 EIF4A; translation initiation factor 4A
				XP_024331817.1; K13126 PABPC; polyadenylate-binding protein
				XP_024331717.1; K06965 PELO, DOM34, pelA; protein pelota
				XP_024331394.1; K18655 DDX19, DBP5; ATP-dependent RNA helicase DDX19/DBP5 [EC:3.6.4.13]
				XP_024330710.1; K11493 RCC1; regulator of chromosome condensation
				XP_024331329.1; K03265 ETF1, ERF1; peptide chain release factor subunit 1
				XP_024330516.1; K03267 ERF3, GSPT; peptide chain release factor subunit 3
				XP_024331730.1; K04382 PPP2C; serine/threonine-protein phosphatase 2A catalytic subunit [EC:3.1.3.16]
				XP_024330633.1; K03456 PPP2R1; serine/threonine-protein phosphatase 2A regulatory subunit A
				XP_024332203.1; K04354 PPP2R2; serine/threonine-protein phosphatase 2A regulatory subunit B
				XP_024329835.1; K03231 EEF1A; elongation factor 1-alpha
				XP_024331624.1; K11593 ELF2C, AGO; eukaryotic translation initiation factor 2C
				XP_024330758.1; K07374 TUBA; tubulin alpha
				XP_024331218.1; K12580 CNOT3, NOT3; CCR4-NOT transcription complex subunit 3
				XP_024330462.1; K12603 CNOT6, CCR4; CCR4-NOT transcription complex subunit 6 [EC:3.1.13.4]
				XP_024332449.1; K03015 RPB7, POLR2G; DNA-directed RNA polymerase II subunit RPB7
				XP_024332284.1; K14753 RACK1; guanine nucleotide-binding protein subunit beta-2-like 1 protein
				XP_024331000.1; K20553 XRN4; 5'-3' exoribonuclease 4 [EC:3.1.13.-]
				XP_024331839.1; K03679 RRP4, EXOSC2; exosome complex component RRP4
				XP_024330631.1; K03681 RRP40, EXOSC3; exosome complex component RRP40
				XP_024331370.1; K12590 RRP46, EXOSC5; exosome complex component RRP46
				XP_024332359.1; K12597 AIR1_2; protein AIR1/2
				XP_024330853.1; K12598 MTR4, SKIV2L2; ATP-dependent RNA helicase DOB1 [EC:3.6.4.13]
				XP_024332006.1; K12606 RCD1, CNOT9, CAF40; CCR4-NOT transcription complex subunit 9
				XP_024330570.1; K01689 ENO, eno; enolase [EC:4.2.1.11]
				XP_024332059.1; K00850 pfkA, PFK; 6-phosphofructokinase 1 [EC:2.7.1.11]
			03041 Spliceosome [BR:ko03041]	XP_024332168.1; K12883 NCBP2, CBP20; nuclear cap-binding protein subunit 2
				XP_024331243.1; K12897 TRA2; transformer-2 protein
				XP_024332276.1; K12823 DDX5, DBP2; ATP-dependent RNA helicase DDX5/DBP2 [EC:3.6.4.13]
				XP_024332322.1; K12845 SNU13, NHP2L; U4/U6 small nuclear ribonucleoprotein SNU13
				XP_024330853.1; K12598 MTR4, SKIV2L2; ATP-dependent RNA helicase DOB1 [EC:3.6.4.13]
				XP_024331167.1; K03283 HSPA1s; heat shock 70kDa protein 1/2/6/8
				XP_024330559.1; K12812 DDX39B, UAP56, SUB2; ATP-dependent RNA helicase UAP56/SUB2 [EC:3.6.4.13]
				XP_024330466.1; K12818 DHX8, PRP22; ATP-dependent RNA helicase DHX8/PRP22 [EC:3.6.4.13]
				XP_024331817.1; K13126 PABPC; polyadenylate-binding protein
				XP_024331840.1; K13148 CPSF3L, INTS11; integrator complex subunit 11 [EC:3.1.27.-]
				XP_024332358.1; K06269 PPP1C; serine/threonine-protein phosphatase PP1 catalytic subunit [EC:3.1.3.16]
			03011 Ribosome [BR:ko03011]	XP_024330659.1; K02981 RP-S2e, RPS2; small subunit ribosomal protein S2e
				XP_024330637.1; K02985 RP-S3e, RPS3; small subunit ribosomal protein S3e
				XP_024330538.1; K02984 RP-S3Ae, RPS3A; small subunit ribosomal protein S3Ae
				XP_024332258.1; K02987 RP-S4e, RPS4; small subunit ribosomal protein S4e
				XP_024330794.1; K02989 RP-S5e, RPS5; small subunit ribosomal protein S5e
				XP_024331522.1; K02991 RP-S6e, RPS6; small subunit ribosomal protein S6e
				XP_024330557.1; K02995 RP-S8e, RPS8; small subunit ribosomal protein S8e
				XP_024332213.1; K02997 RP-S9e, RPS9; small subunit ribosomal protein S9e
				XP_024331725.1; K02949 RP-S11e, RPS11; small subunit ribosomal protein S11e
				XP_024329900.1; K02951 RP-S12e, RPS12; small subunit ribosomal protein S12e
				XP_024332274.1; K02953 RP-S13e, RPS13; small subunit ribosomal protein S13e
				XP_024332060.1; K02955 RP-S14e, RPS14; small subunit ribosomal protein S14e
				XP_024331095.1; K02958 RP-S15e, RPS15; small subunit ribosomal protein S15e
				XP_024331077.1; K02957 RP-S15Ae, RPS15A; small subunit ribosomal protein S15Ae
				XP_024331185.1; K02960 RP-S16e, RPS16; small subunit ribosomal protein S16e
				XP_024331468.1; K02962 RP-S17e, RPS17; small subunit ribosomal protein S17e
				XP_024331909.1; K02964 RP-S18e, RPS18; small subunit ribosomal protein S18e
				XP_024331694.1; K02973 RP-S23e, RPS23; small subunit ribosomal protein S23e
				XP_024329882.1; K02974 RP-S24e, RPS24; small subunit ribosomal protein S24e
				XP_024332271.1; K02975 RP-S25e, RPS25; small subunit ribosomal protein S25e
				XP_024330299.1; K02977 RP-S27Ae, RPS27A, UBA80; ubiquitin-small subunit ribosomal protein S27Ae
				XP_024331767.1; K02998 RP-SAe, RPSA; small subunit ribosomal protein SAe
				XP_024330943.1; K02925 RP-L3e, RPL3; large subunit ribosomal protein L3e
				XP_024332252.1; K02930 RP-L4e, RPL4; large subunit ribosomal protein L4e
				XP_024331893.1; K02932 RP-L5e, RPL5; large subunit ribosomal protein L5e
				XP_024331345.1; K02934 RP-L6e, RPL6; large subunit ribosomal protein L6e
				XP_024332128.1; K02937 RP-L7e, RPL7; large subunit ribosomal protein L7e
				XP_024331469.1; K02936 RP-L7Ae, RPL7A; large subunit ribosomal protein L7Ae
				XP_024332020.1; K02938 RP-L8e, RPL8; large subunit ribosomal protein L8e
				XP_024331122.1; K02940 RP-L9e, RPL9; large subunit ribosomal protein L9e
				XP_024331064.1; K02866 RP-L10e, RPL10; large subunit ribosomal protein L10e
				XP_024331527.1; K02865 RP-L10Ae, RPL10A; large subunit ribosomal protein L10Ae
				XP_024331501.1; K02868 RP-L11e, RPL11; large subunit ribosomal protein L11e
				XP_024331186.1; K02873 RP-L13e, RPL13; large subunit ribosomal protein L13e
				XP_024330430.1; K02872 RP-L13Ae, RPL13A; large subunit ribosomal protein L13Ae
				XP_024332404.1; K02877 RP-L15e, RPL15; large subunit ribosomal protein L15e
				XP_024330737.1; K02880 RP-L17e, RPL17; large subunit ribosomal protein L17e
				XP_024330821.1; K02883 RP-L18e, RPL18; large subunit ribosomal protein L18e
				XP_024332232.1; K02882 RP-L18Ae, RPL18A; large subunit ribosomal protein L18Ae
				XP_024331902.1; K02885 RP-L19e, RPL19; large subunit ribosomal protein L19e
				XP_024332211.1; K02889 RP-L21e, RPL21; large subunit ribosomal protein L21e
				XP_024330089.1; K02891 RP-L22e, RPL22; large subunit ribosomal protein L22e
				XP_024332280.1; K02894 RP-L23e, RPL23; large subunit ribosomal protein L23e
				XP_024331121.1; K02896 RP-L24e, RPL24; large subunit ribosomal protein L24e
				XP_024331089.1; K02898 RP-L26e, RPL26; large subunit ribosomal protein L26e
				XP_024331736.1; K02901 RP-L27e, RPL27; large subunit ribosomal protein L27e
				XP_024331303.1; K02908 RP-L30e, RPL30; large subunit ribosomal protein L30e
				XP_024329893.1; K02910 RP-L31e, RPL31; large subunit ribosomal protein L31e
				XP_024330420.1; K02912 RP-L32e, RPL32; large subunit ribosomal protein L32e
				XP_024330859.1; K02941 RP-LP0, RPLP0; large subunit ribosomal protein LP0
				XP_024331807.1; K02942 RP-LP1, RPLP1; large subunit ribosomal protein LP1
			03009 Ribosome biogenesis [BR:ko03009]	XP_024331800.1; K14563 NOP1, FBL; rRNA 2'-O-methyltransferase fibrillarin [EC:2.1.1.-]
				XP_024332322.1; K12845 SNU13, NHP2L; U4/U6 small nuclear ribonucleoprotein SNU13
				XP_024331034.1; K11131 DKC1, NOLA4, CBF5; H/ACA ribonucleoprotein complex subunit 4 [EC:5.4.99.-]
				XP_024330443.1; K11128 GAR1, NOLA1; H/ACA ribonucleoprotein complex subunit 1
				XP_024330941.1; K14558 PWP2, UTP1; periodic tryptophan protein 2
				XP_024330609.1; K14557 UTP6; U3 small nucleolar RNA-associated protein 6
				XP_024331297.1; K14768 UTP7, WDR46; U3 small nucleolar RNA-associated protein 7
				XP_024330539.1; K14555 UTP13, TBL3; U3 small nucleolar RNA-associated protein 13
				XP_024332372.1; K14567 UTP14; U3 small nucleolar RNA-associated protein 14
				XP_024330376.1; K14549 UTP15; U3 small nucleolar RNA-associated protein 15
				XP_024331748.1; K14773 UTP23; U3 small nucleolar RNA-associated protein 23
				XP_024331533.1; K14566 UTP24, FCF1; U3 small nucleolar RNA-associated protein 24
				XP_024331691.1; K14777 DDX47, RRP3; ATP-dependent RNA helicase DDX47/RRP3 [EC:3.6.4.13]
				XP_024332000.1; K14568 EMG1, NEP1; rRNA small subunit pseudouridine methyltransferase Nep1 [EC:2.1.1.260]
				XP_024331427.1; K06961 KRR1; ribosomal RNA assembly protein
				XP_024331874.1; K14787 MRD1, RBM19; multiple RNA-binding domain-containing protein 1
				XP_024331364.1; K14521 NAT10, KRE33; N-acetyltransferase 10 [EC:2.3.1.-]
				XP_024330591.1; K11806 DCAF13, WDSOF1; DDB1- and CUL4-associated factor 13
				XP_024330951.1; K14758 HRR25; casein kinase I homolog HRR25 [EC:2.7.11.1]
				XP_024330640.1; K07179 RIOK2; RIO kinase 2 [EC:2.7.11.1]
				XP_024331747.1; K14191 DIM1; 18S rRNA (adenine1779-N6/adenine1780-N6)-dimethyltransferase [EC:2.1.1.183]
				XP_024331352.1; K24418 METTL5; rRNA N6-adenosine-methyltransferase METTL5
				XP_024330717.1; K07936 RAN; GTP-binding nuclear protein Ran
				XP_024331797.1; K18532 AK6, FAP7; adenylate kinase [EC:2.7.4.3]
				XP_024330243.1; K09140 TSR3; pre-rRNA-processing protein TSR3
				XP_024331822.1; K14293 KPNB1, IPO1; importin subunit beta-1
				XP_024331895.1; K14802 DRS2, ATP8A; phospholipid-transporting ATPase [EC:7.6.2.1]
				XP_024332425.1; K06174 ABCE1, Rli1; ATP-binding cassette, sub-family E, member 1
				XP_024332276.1; K12823 DDX5, DBP2; ATP-dependent RNA helicase DDX5/DBP2 [EC:3.6.4.13]
				XP_024331865.1; K14808 DDX54, DBP10; ATP-dependent RNA helicase DDX54/DBP10 [EC:3.6.4.13]
				XP_024331481.1; K14811 DBP3; ATP-dependent RNA helicase DBP3 [EC:3.6.4.13]
				XP_024330853.1; K12598 MTR4, SKIV2L2; ATP-dependent RNA helicase DOB1 [EC:3.6.4.13]
				XP_024331507.1; K06943 NOG1; nucleolar GTP-binding protein
				XP_024331107.1; K03539 RPP1, RPP30; ribonuclease P/MRP protein subunit RPP1 [EC:3.1.26.5]
				XP_024330086.1; K03264 EIF6; translation initiation factor 6
				XP_024331167.1; K03283 HSPA1s; heat shock 70kDa protein 1/2/6/8
				XP_024329929.1; K13525 VCP, CDC48; transitional endoplasmic reticulum ATPase
				XP_024332091.1; K14015 NPLOC4, NPL4; nuclear protein localization protein 4
				XP_024331828.1; K14016 UFD1; ubiquitin fusion degradation protein 1
				XP_024331802.1; K14831 MAK16; protein MAK16
				XP_024331356.1; K14572 MDN1, REA1; midasin
				XP_024331787.1; K07565 NIP7; 60S ribosome subunit biogenesis protein NIP7
				XP_024332458.1; K14846 RPF1; ribosome production factor 1
				XP_024330261.1; K14852 RRS1; regulator of ribosome biosynthesis
				XP_024331179.1; K14855 RSA4, NLE1; ribosome assembly protein 4
				XP_024330744.1; K14857 SPB1, FTSJ3; AdoMet-dependent rRNA methyltransferase SPB1 [EC:2.1.1.-]
				XP_024331824.1; K15264 NSUN5, WBSCR20, RCM1; 25S rRNA (cytosine2278-C5)-methyltransferase [EC:2.1.1.311]
				XP_024331469.1; K02936 RP-L7Ae, RPL7A; large subunit ribosomal protein L7Ae
			03016 Transfer RNA biogenesis [BR:ko03016]	XP_024331107.1; K03539 RPP1, RPP30; ribonuclease P/MRP protein subunit RPP1 [EC:3.1.26.5]
				XP_024331032.1; K00784 rnz; ribonuclease Z [EC:3.1.26.11]
				XP_024331715.1; K00974 cca; tRNA nucleotidyltransferase (CCA-adding enzyme) [EC:2.7.7.72 3.1.3.- 3.1.4.-]
				XP_024330717.1; K07936 RAN; GTP-binding nuclear protein Ran
				XP_024329835.1; K03231 EEF1A; elongation factor 1-alpha
				XP_024331292.1; K01881 PARS, proS; prolyl-tRNA synthetase [EC:6.1.1.15]
				XP_024330384.1; K01870 IARS, ileS; isoleucyl-tRNA synthetase [EC:6.1.1.5]
				XP_024331857.1; K01887 RARS, argS; arginyl-tRNA synthetase [EC:6.1.1.19]
				XP_024331750.1; K04567 KARS, lysS; lysyl-tRNA synthetase, class II [EC:6.1.1.6]
				XP_024329855.1; K22503 DARS1; aspartyl-tRNA synthetase [EC:6.1.1.12]
				XP_024332382.1; K01872 AARS, alaS; alanyl-tRNA synthetase [EC:6.1.1.7]
				XP_024332366.1; K01893 NARS, asnS; asparaginyl-tRNA synthetase [EC:6.1.1.22]
				XP_024330108.1; K01880 GARS, glyS1; glycyl-tRNA synthetase [EC:6.1.1.14]
				XP_024330647.1; K01868 TARS, thrS; threonyl-tRNA synthetase [EC:6.1.1.3]
				XP_024331282.1; K01875 SARS, serS; seryl-tRNA synthetase [EC:6.1.1.11]
				XP_024331871.1; K01883 CARS, cysS; cysteinyl-tRNA synthetase [EC:6.1.1.16]
				XP_024331160.1; K01873 VARS, valS; valyl-tRNA synthetase [EC:6.1.1.9]
				XP_024331622.1; K01892 HARS, hisS; histidyl-tRNA synthetase [EC:6.1.1.21]
				XP_024331457.1; K01889 FARSA, pheS; phenylalanyl-tRNA synthetase alpha chain [EC:6.1.1.20]
				XP_024331188.1; K01890 FARSB, pheT; phenylalanyl-tRNA synthetase beta chain [EC:6.1.1.20]
				XP_024332305.1; K07560 dtd, DTD; D-aminoacyl-tRNA deacylase [EC:3.1.1.96]
				XP_024331140.1; K15441 TAD2, ADAT2; tRNA-specific adenosine deaminase 2 [EC:3.5.4.-]
				XP_024330318.1; K05542 DUS1; tRNA-dihydrouridine synthase 1 [EC:1.3.1.88]
				XP_024331818.1; K00555 TRMT1, trm1; tRNA (guanine26-N2/guanine27-N2)-dimethyltransferase [EC:2.1.1.215 2.1.1.216]
				XP_024331489.1; K15335 NSUN2, TRM4; tRNA (cytosine34-C5)-methyltransferase [EC:2.1.1.203]
				XP_024331490.1; K15335 NSUN2, TRM4; tRNA (cytosine34-C5)-methyltransferase [EC:2.1.1.203]
				XP_024332419.1; K03439 trmB, METTL1, TRM8; tRNA (guanine-N7-)-methyltransferase [EC:2.1.1.33]
				XP_024330112.1; K15444 TRM9; tRNA (uracil-5-)-methyltransferase TRM9 [EC:2.1.1.229]
				XP_024331503.1; K06173 truA, PUS1; tRNA pseudouridine38-40 synthase [EC:5.4.99.12]
				XP_024330259.1; K07583 PUS10; tRNA pseudouridine synthase 10 [EC:5.4.99.25]
				XP_024331753.1; K14168 CTU1, NCS6; cytoplasmic tRNA 2-thiolation protein 1 [EC:2.7.7.-]
				XP_024330803.1; K04487 iscS, NFS1; cysteine desulfurase [EC:2.8.1.7]
				XP_024330367.1; K01409 OSGEP, KAE1, QRI7; N6-L-threonylcarbamoyladenine synthase [EC:2.3.1.234]
				XP_024332277.1; K07739 ELP3, KAT9; elongator complex protein 3 [EC:2.3.1.48]
				XP_024330951.1; K14758 HRR25; casein kinase I homolog HRR25 [EC:2.7.11.1]
				XP_024330285.1; K15427 SIT4, PPH1; serine/threonine-protein phosphatase PP1-1 [EC:3.1.3.16]
				XP_024330830.1; K00777 QTRT1; queuine tRNA-ribosyltransferase catalytic subunit [EC:2.4.2.64]
				XP_024332359.1; K12597 AIR1_2; protein AIR1/2
				XP_024330853.1; K12598 MTR4, SKIV2L2; ATP-dependent RNA helicase DOB1 [EC:3.6.4.13]
				XP_024330761.1; K05539 dusA; tRNA-dihydrouridine synthase A [EC:1.-.-.-]
			03012 Translation factors [BR:ko03012]	XP_024329831.1; K03236 EIF1A; translation initiation factor 1A
				XP_024331982.1; K03242 EIF2S3; translation initiation factor 2 subunit 3
				XP_024330746.1; K03262 EIF5; translation initiation factor 5
				XP_024330346.1; K03243 EIF5B; translation initiation factor 5B
				XP_024330086.1; K03264 EIF6; translation initiation factor 6
				XP_024331951.1; K03248 EIF3G; translation initiation factor 3 subunit G
				XP_024331703.1; K03246 EIF3I; translation initiation factor 3 subunit I
				XP_024330625.1; K03257 EIF4A; translation initiation factor 4A
				XP_024330513.1; K06158 ABCF3; ATP-binding cassette, subfamily F, member 3
				XP_024329835.1; K03231 EEF1A; elongation factor 1-alpha
				XP_024332413.1; K03234 EEF2; elongation factor 2
				XP_024331219.1; K07561 DPH1, dph2; 2-(3-amino-3-carboxypropyl)histidine synthase [EC:2.5.1.108]
				XP_024330722.1; K00586 DPH5; diphthine methyl ester synthase [EC:2.1.1.314]
				XP_024331329.1; K03265 ETF1, ERF1; peptide chain release factor subunit 1
				XP_024330516.1; K03267 ERF3, GSPT; peptide chain release factor subunit 3
			03110 Chaperones and folding catalysts [BR:ko03110]	XP_024332406.1; K03695 clpB; ATP-dependent Clp protease ATP-binding subunit ClpB
				XP_024329851.1; K04079 HSP90A, htpG; molecular chaperone HtpG
				XP_024331167.1; K03283 HSPA1s; heat shock 70kDa protein 1/2/6/8
				XP_024331581.1; K09493 CCT1, TCP1; T-complex protein 1 subunit alpha
				XP_024331383.1; K09494 CCT2; T-complex protein 1 subunit beta
				XP_024331375.1; K09495 CCT3, TRIC5; T-complex protein 1 subunit gamma
				XP_024330771.1; K09496 CCT4; T-complex protein 1 subunit delta
				XP_024331898.1; K09497 CCT5; T-complex protein 1 subunit epsilon
				XP_024330796.1; K09498 CCT6; T-complex protein 1 subunit zeta
				XP_024331658.1; K09499 CCT7; T-complex protein 1 subunit eta
				XP_024330848.1; K09500 CCT8; T-complex protein 1 subunit theta
				XP_024332092.1; K09503 DNAJA2; DnaJ homolog subfamily A member 2
				XP_024332007.1; K09522 DNAJC2; DnaJ homolog subfamily C member 2
				XP_024330448.1; K09523 DNAJC3; DnaJ homolog subfamily C member 3
				XP_024332465.1; K01336 E3.4.21.48; cerevisin [EC:3.4.21.48]
				XP_024330110.1; K03768 PPIB, ppiB; peptidyl-prolyl cis-trans isomerase B (cyclophilin B) [EC:5.2.1.8]
				XP_024331135.1; K09565 PPIF; peptidyl-prolyl isomerase F (cyclophilin D) [EC:5.2.1.8]
				XP_024332221.1; K09578 PIN1; peptidyl-prolyl cis-trans isomerase NIMA-interacting 1 [EC:5.2.1.8]
				XP_024330816.1; K07390 grxD, GLRX5; monothiol glutaredoxin
				XP_024330319.1; K09580 PDIA1, P4HB; protein disulfide-isomerase A1 [EC:5.3.4.1]
			04131 Membrane trafficking [BR:ko04131]	XP_024332456.1; K16944 SEPT7, CDC3; septin 7
				XP_024331120.1; K12013 TRIM36; tripartite motif-containing protein 36 [EC:2.3.2.27]
				XP_024331217.1; K00940 ndk, NME; nucleoside-diphosphate kinase [EC:2.7.4.6]
				XP_024330804.1; K02183 CALM; calmodulin
				XP_024330777.1; K15292 STXBP1, MUNC18-1; syntaxin-binding protein 1
				XP_024330300.1; K14050 RABGGTA; geranylgeranyl transferase type-2 subunit alpha [EC:2.5.1.60]
				XP_024332286.1; K05956 RABGGTB; geranylgeranyl transferase type-2 subunit beta [EC:2.5.1.60]
				XP_024331455.1; K06110 EXOC3, SEC6; exocyst complex component 3
				XP_024332421.1; K08486 STX1B_2_3; syntaxin 1B/2/3
				XP_024330219.1; K08516 YKT6; synaptobrevin homolog YKT6
				XP_024330949.1; K19998 SCFD1, SLY1; sec1 family domain-containing protein 1
				XP_024331866.1; K15296 NAPA, SNAPA, SEC17; alpha-soluble NSF attachment protein
				XP_024329929.1; K13525 VCP, CDC48; transitional endoplasmic reticulum ATPase
				XP_024331167.1; K03283 HSPA1s; heat shock 70kDa protein 1/2/6/8
				XP_024332251.1; K07889 RAB5C; Ras-related protein Rab-5C
				XP_024330181.1; K02731 PSMA7; 20S proteasome subunit alpha 4 [EC:3.4.25.1]
				XP_024330572.1; K23481 VPS1; vacuolar protein sorting-associated protein 1
				XP_024332412.1; K14004 SEC13; protein transport protein SEC13
				XP_024330457.1; K04482 RAD51; DNA repair protein RAD51
				XP_024331357.1; K07942 ARL1; ADP-ribosylation factor-like protein 1
				XP_024330470.1; K12492 ARFGAP1; ADP-ribosylation factor GTPase-activating protein 1
				XP_024331076.1; K12493 ARFGAP2_3; ADP-ribosylation factor GTPase-activating protein 2/3
				XP_024330127.1; K07953 SAR1; GTP-binding protein SAR1 [EC:3.6.5.-]
				XP_024331098.1; K14005 SEC31; protein transport protein SEC31
				XP_024330460.1; K14006 SEC23; protein transport protein SEC23
				XP_024330230.1; K14007 SEC24; protein transport protein SEC24
				XP_024331280.1; K14007 SEC24; protein transport protein SEC24
				XP_024330319.1; K09580 PDIA1, P4HB; protein disulfide-isomerase A1 [EC:5.3.4.1]
				XP_024331711.1; K07874 RAB1A; Ras-related protein Rab-1A
				XP_024330233.1; K20359 RABAC1, PRAF1; PRA1 family protein 1
				XP_024330721.1; K20360 TBC1D22, GYP1; TBC1 domain family member 2
				XP_024330216.1; K20363 YIPF5_7, YIP1; protein YIPF5/7
				XP_024331708.1; K17900 ATG15, AUT5; lipase ATG15 [EC:3.1.1.3]
				XP_024330607.1; K00844 HK; hexokinase [EC:2.7.1.1]
				XP_024332029.1; K01623 ALDO; fructose-bisphosphate aldolase, class I [EC:4.1.2.13]
				XP_024332099.1; K00134 GAPDH, gapA; glyceraldehyde 3-phosphate dehydrogenase (phosphorylating) [EC:1.2.1.12]
				XP_024330354.1; K00873 PK, pyk; pyruvate kinase [EC:2.7.1.40]
				XP_024332118.1; K04523 UBQLN, DSK2; ubiquilin
				XP_024329851.1; K04079 HSP90A, htpG; molecular chaperone HtpG
				XP_024329835.1; K03231 EEF1A; elongation factor 1-alpha
				XP_024331730.1; K04382 PPP2C; serine/threonine-protein phosphatase 2A catalytic subunit [EC:3.1.3.16]
				XP_024330828.1; K21433 ANKRD1; ankyrin repeat domain-containing protein 1
				XP_024332154.1; K20526 TAGLN; transgelin
			04121 Ubiquitin system [BR:ko04121]	XP_024330299.1; K02977 RP-S27Ae, RPS27A, UBA80; ubiquitin-small subunit ribosomal protein S27Ae
				XP_024331843.1; K10573 UBE2A, UBC2, RAD6A; ubiquitin-conjugating enzyme E2 A [EC:2.3.2.23]
				XP_024331793.1; K20217 UBE2E; ubiquitin-conjugating enzyme E2 E [EC:2.3.2.23]
				XP_024331726.1; K10575 UBE2G1, UBC7; ubiquitin-conjugating enzyme E2 G1 [EC:2.3.2.23]
				XP_024332260.1; K10576 UBE2H, UBC8; ubiquitin-conjugating enzyme E2 H [EC:2.3.2.23]
				XP_024331942.1; K10577 UBE2I, UBC9; ubiquitin-conjugating enzyme E2 I
				XP_024331678.1; K20803 UBE3D; ubiquitin-protein ligase E3 D [EC:2.3.2.26]
				XP_024330165.1; K10597 UBE4B, UFD2; ubiquitin conjugation factor E4 B [EC:2.3.2.27]
				XP_024331120.1; K12013 TRIM36; tripartite motif-containing protein 36 [EC:2.3.2.27]
				XP_024332102.1; K15692 RNF13, RZF; E3 ubiquitin-protein ligase RNF13 [EC:2.3.2.27]
				XP_024330835.1; K15698 RNF121_175; RING finger protein 121/175
				XP_024331957.1; K22381 ZNF598; E3 ubiquitin-protein ligase ZNF598 [EC:2.3.2.27]
				XP_024331013.1; K19045 BB; E3 ubiquitin-protein ligase BIG BROTHER and related proteins [EC:2.3.2.27]
				XP_024330591.1; K11806 DCAF13, WDSOF1; DDB1- and CUL4-associated factor 13
				XP_024330172.1; K03363 CDC20; cell division cycle 20, cofactor of APC complex
				XP_024332224.1; K03364 CDH1, FZR1; cell division cycle 20-like protein 1, cofactor of APC complex
				XP_024330377.1; K03350 APC3, CDC27; anaphase-promoting complex subunit 3
				XP_024331253.1; K03353 APC6, CDC16; anaphase-promoting complex subunit 6
				XP_024330518.1; K03355 APC8, CDC23; anaphase-promoting complex subunit 8
				XP_024330457.1; K04482 RAD51; DNA repair protein RAD51
				XP_024331485.1; K23337 MKLN1; muskelin
				XP_024330217.1; K23335 GID4; glucose-induced degradation protein 4
				XP_024329627.1; K23338 GID8; glucose-induced degradation protein 8
				XP_024331330.1; K11836 USP5_13, UBP14; ubiquitin carboxyl-terminal hydrolase 5/13 [EC:3.4.19.12]
				XP_024330463.1; K03030 PSMD14, RPN11, POH1; 26S proteasome regulatory subunit N11
				XP_024331509.1; K08592 SENP1; sentrin-specific protease 1 [EC:3.4.22.68]
			03051 Proteasome [BR:ko03051]	XP_024331065.1; K02726 PSMA2; 20S proteasome subunit alpha 2 [EC:3.4.25.1]
				XP_024331388.1; K02728 PSMA4; 20S proteasome subunit alpha 3 [EC:3.4.25.1]
				XP_024330181.1; K02731 PSMA7; 20S proteasome subunit alpha 4 [EC:3.4.25.1]
				XP_024331404.1; K02729 PSMA5; 20S proteasome subunit alpha 5 [EC:3.4.25.1]
				XP_024332436.1; K02725 PSMA1; 20S proteasome subunit alpha 6 [EC:3.4.25.1]
				XP_024330100.1; K02727 PSMA3; 20S proteasome subunit alpha 7 [EC:3.4.25.1]
				XP_024331851.1; K02738 PSMB6; 20S proteasome subunit beta 1 [EC:3.4.25.1]
				XP_024330967.1; K02739 PSMB7; 20S proteasome subunit beta 2 [EC:3.4.25.1]
				XP_024330780.1; K02735 PSMB3; 20S proteasome subunit beta 3 [EC:3.4.25.1]
				XP_024330020.1; K02734 PSMB2; 20S proteasome subunit beta 4 [EC:3.4.25.1]
				XP_024331353.1; K02737 PSMB5; 20S proteasome subunit beta 5 [EC:3.4.25.1]
				XP_024330736.1; K02732 PSMB1; 20S proteasome subunit beta 6 [EC:3.4.25.1]
				XP_024330541.1; K02736 PSMB4; 20S proteasome subunit beta 7 [EC:3.4.25.1]
				XP_024331432.1; K03061 PSMC2, RPT1; 26S proteasome regulatory subunit T1
				XP_024329887.1; K03062 PSMC1, RPT2; 26S proteasome regulatory subunit T2
				XP_024331367.1; K03063 PSMC4, RPT3; 26S proteasome regulatory subunit T3
				XP_024332111.1; K03064 PSMC6, RPT4; 26S proteasome regulatory subunit T4
				XP_024331835.1; K03065 PSMC3, RPT5; 26S proteasome regulatory subunit T5
				XP_024331146.1; K03066 PSMC5, RPT6; 26S proteasome regulatory subunit T6
				XP_024331739.1; K03028 PSMD2, RPN1; 26S proteasome regulatory subunit N1
				XP_024330929.1; K03032 PSMD1, RPN2; 26S proteasome regulatory subunit N2
				XP_024331889.1; K03036 PSMD11, RPN6; 26S proteasome regulatory subunit N6
				XP_024331764.1; K03038 PSMD7, RPN8; 26S proteasome regulatory subunit N8
				XP_024332453.1; K03039 PSMD13, RPN9; 26S proteasome regulatory subunit N9
				XP_024330463.1; K03030 PSMD14, RPN11, POH1; 26S proteasome regulatory subunit N11
				XP_024331167.1; K03283 HSPA1s; heat shock 70kDa protein 1/2/6/8
				XP_024329851.1; K04079 HSP90A, htpG; molecular chaperone HtpG
				XP_024332118.1; K04523 UBQLN, DSK2; ubiquilin
			03032 DNA replication proteins [BR:ko03032]	XP_024331256.1; K02540 MCM2; DNA replication licensing factor MCM2 [EC:5.6.2.3]
				XP_024331108.1; K02541 MCM3; DNA replication licensing factor MCM3 [EC:5.6.2.3]
				XP_024331270.1; K02212 MCM4, CDC54; DNA replication licensing factor MCM4 [EC:5.6.2.3]
				XP_024332220.1; K02209 MCM5, CDC46; DNA replication licensing factor MCM5 [EC:5.6.2.3]
				XP_024331508.1; K02542 MCM6; DNA replication licensing factor MCM6 [EC:5.6.2.3]
				XP_024331770.1; K02210 MCM7, CDC47; DNA replication licensing factor MCM7 [EC:5.6.2.3]
				XP_024331368.1; K02214 CDC7; cell division control protein 7 [EC:2.7.11.1]
				XP_024332373.1; K10734 GINS3; GINS complex subunit 3
				XP_024330459.1; K10737 MCM8; DNA helicase MCM8 [EC:5.6.2.4]
				XP_024332320.1; K10738 MCM9; DNA helicase MCM9 [EC:5.6.2.4]
				XP_024331041.1; K02320 POLA1; DNA polymerase alpha subunit A [EC:2.7.7.7]
				XP_024331690.1; K02321 POLA2; DNA polymerase alpha subunit B
				XP_024331831.1; K02324 POLE; DNA polymerase epsilon subunit 1 [EC:2.7.7.7]
				XP_024330101.1; K02327 POLD1; DNA polymerase delta subunit 1 [EC:2.7.7.7]
				XP_024332218.1; K10739 RFA2, RPA2; replication factor A2
				XP_024330671.1; K10754 RFC1; replication factor C subunit 1
				XP_024331478.1; K10755 RFC2_4; replication factor C subunit 2/4
				XP_024332348.1; K10755 RFC2_4; replication factor C subunit 2/4
				XP_024330599.1; K10756 RFC3_5; replication factor C subunit 3/5
				XP_024331813.1; K10756 RFC3_5; replication factor C subunit 3/5
				XP_024330569.1; K10743 RNASEH2A; ribonuclease H2 subunit A [EC:3.1.26.4]
				XP_024331033.1; K04802 PCNA; proliferating cell nuclear antigen
				XP_024332148.1; K04799 FEN1, RAD2; flap endonuclease-1 [EC:3.1.-.-]
				XP_024329801.1; K10746 EXO1; exonuclease 1 [EC:3.1.-.-]
				XP_024331700.1; K02087 CDK1, CDC2; cyclin-dependent kinase 1 [EC:2.7.11.22 2.7.11.23]
				XP_024330443.1; K11128 GAR1, NOLA1; H/ACA ribonucleoprotein complex subunit 1
				XP_024331034.1; K11131 DKC1, NOLA4, CBF5; H/ACA ribonucleoprotein complex subunit 4 [EC:5.4.99.-]
				XP_024332248.1; K10848 ERCC4, XPF; DNA excision repair protein ERCC-4 [EC:3.1.-.-]
				XP_024329852.1; K11136 RTEL1; regulator of telomere elongation helicase 1 [EC:5.6.2.3]
				XP_024331425.1; K03164 TOP2; DNA topoisomerase II [EC:5.6.2.2]
			03036 Chromosome and associated proteins [BR:ko03036]	XP_024331478.1; K10755 RFC2_4; replication factor C subunit 2/4
				XP_024332348.1; K10755 RFC2_4; replication factor C subunit 2/4
				XP_024330599.1; K10756 RFC3_5; replication factor C subunit 3/5
				XP_024331813.1; K10756 RFC3_5; replication factor C subunit 3/5
				XP_024330468.1; K11273 DDX11, CHL1, CTF1; chromosome transmission fidelity protein 1 [EC:3.6.4.13]
				XP_024330649.1; K20793 NAA50, NAT5; N-alpha-acetyltransferase 50 [EC:2.3.1.258]
				XP_024331473.1; K11251 H2A; histone H2A
				XP_024331932.1; K11252 H2B; histone H2B
				XP_024331382.1; K11253 H3; histone H3
				XP_024331732.1; K11253 H3; histone H3
				XP_024332288.1; K10751 CHAF1B; chromatin assembly factor 1 subunit B
				XP_024332093.1; K10752 RBBP4, HAT2, CAF1, MIS16; histone-binding protein RBBP4
				XP_024331078.1; K09272 SSRP1, POB3; FACT complex subunit SSRP1/POB3
				XP_024331174.1; K25639 SUPT16H, SPT16; FACT complex subunit SPT16
				XP_024332106.1; K10753 ASF1; histone chaperone ASF1
				XP_024331849.1; K06062 PCAF, KAT2, GCN5; histone acetyltransferase [EC:2.3.1.48]
				XP_024331809.1; K23358 TAF1; transcription initiation factor TFIID subunit 1, fungi type [EC:2.3.1.48]
				XP_024331652.1; K11304 TIP60, KAT5, ESA1; histone acetyltransferase HTATIP [EC:2.3.1.48]
				XP_024332277.1; K07739 ELP3, KAT9; elongator complex protein 3 [EC:2.3.1.48]
				XP_024332448.1; K03130 TAF5; transcription initiation factor TFIID subunit 5
				XP_024331819.1; K03131 TAF6; transcription initiation factor TFIID subunit 6
				XP_024330440.1; K03133 TAF9B, TAF9; transcription initiation factor TFIID subunit 9B
				XP_024330501.1; K11338 RUVBL2, RVB2, INO80J; RuvB-like protein 2 [EC:5.6.2.3]
				XP_024331815.1; K11346 ING4; inhibitor of growth protein 4
				XP_024330474.1; K21751 DR1, NC2-beta; down-regulator of transcription 1
				XP_024331716.1; K06067 HDAC1_2; histone deacetylase 1/2 [EC:3.5.1.98]
				XP_024330357.1; K11404 HDAC3; histone deacetylase 3 [EC:3.5.1.98]
				XP_024331436.1; K11644 SIN3A; paired amphipathic helix protein Sin3a
				XP_024332469.1; K06674 SMC2; structural maintenance of chromosome 2
				XP_024331284.1; K06676 BRRN1, BRN1, CAPH; condensin complex subunit 2
				XP_024331425.1; K03164 TOP2; DNA topoisomerase II [EC:5.6.2.2]
				XP_024330710.1; K11493 RCC1; regulator of chromosome condensation
				XP_024331521.1; K08731 BIRC5; baculoviral IAP repeat-containing protein 5
				XP_024330310.1; K11548 NUF2, CDCA1; kinetochore protein Nuf2
				XP_024330372.1; K10393 KIF2_24, MCAK; kinesin family member 2/24
				XP_024331730.1; K04382 PPP2C; serine/threonine-protein phosphatase 2A catalytic subunit [EC:3.1.3.16]
				XP_024330633.1; K03456 PPP2R1; serine/threonine-protein phosphatase 2A regulatory subunit A
				XP_024332203.1; K04354 PPP2R2; serine/threonine-protein phosphatase 2A regulatory subunit B
				XP_024331624.1; K11593 ELF2C, AGO; eukaryotic translation initiation factor 2C
				XP_024331700.1; K02087 CDK1, CDC2; cyclin-dependent kinase 1 [EC:2.7.11.22 2.7.11.23]
				XP_024332240.1; K10389 TUBG; tubulin gamma
				XP_024330758.1; K07374 TUBA; tubulin alpha
				XP_024332175.1; K07375 TUBB; tubulin beta
				XP_024330895.1; K10436 MAPRE; microtubule-associated protein, RP/EB family
				XP_024330804.1; K02183 CALM; calmodulin
				XP_024330510.1; K19788 OLA1; obg-like ATPase 1
				XP_024330717.1; K07936 RAN; GTP-binding nuclear protein Ran
				XP_024332220.1; K02209 MCM5, CDC46; DNA replication licensing factor MCM5 [EC:5.6.2.3]
				XP_024332029.1; K01623 ALDO; fructose-bisphosphate aldolase, class I [EC:4.1.2.13]
				XP_024331256.1; K02540 MCM2; DNA replication licensing factor MCM2 [EC:5.6.2.3]
				XP_024331108.1; K02541 MCM3; DNA replication licensing factor MCM3 [EC:5.6.2.3]
				XP_024331182.1; K22766 FIGNL1; fidgetin-like protein 1 [EC:5.6.2.-]
				XP_024330802.1; K15042 KPNA5_6; importin subunit alpha-6/7
				XP_024331822.1; K14293 KPNB1, IPO1; importin subunit beta-1
				XP_024331214.1; K14298 RAE1, GLE2; mRNA export factor
				XP_024330377.1; K03350 APC3, CDC27; anaphase-promoting complex subunit 3
				XP_024331253.1; K03353 APC6, CDC16; anaphase-promoting complex subunit 6
				XP_024330518.1; K03355 APC8, CDC23; anaphase-promoting complex subunit 8
				XP_024330172.1; K03363 CDC20; cell division cycle 20, cofactor of APC complex
				XP_024332094.1; K08850 AURKX; aurora kinase, other [EC:2.7.11.1]
				XP_024331328.1; K11649 SMARCC; SWI/SNF-related matrix-associated actin-dependent regulator of chromatin subfamily C
				XP_024330167.1; K11650 SMARCD; SWI/SNF-related matrix-associated actin-dependent regulator of chromatin subfamily D
				XP_024331687.1; K11726 NURF38; nucleosome-remodeling factor 38 kDa subunit [EC:3.6.1.1]
				XP_024331150.1; K11665 INO80, INOC1; chromatin-remodeling ATPase INO80 [EC:5.6.2.-]
				XP_024330415.1; K11667 INO80C, IES6; INO80 complex subunit C
				XP_024331072.1; K11684 BDF1; bromodomain-containing factor 1
			03400 DNA repair and recombination proteins [BR:ko03400]	XP_024331477.1; K01669 phr, PHR1; deoxyribodipyrimidine photo-lyase [EC:4.1.99.3]
				XP_024330101.1; K02327 POLD1; DNA polymerase delta subunit 1 [EC:2.7.7.7]
				XP_024331831.1; K02324 POLE; DNA polymerase epsilon subunit 1 [EC:2.7.7.7]
				XP_024331033.1; K04802 PCNA; proliferating cell nuclear antigen
				XP_024332148.1; K04799 FEN1, RAD2; flap endonuclease-1 [EC:3.1.-.-]
				XP_024332108.1; K08073 PNKP; bifunctional polynucleotide phosphatase/kinase [EC:3.1.3.32 2.7.1.78]
				XP_024332332.1; K10838 XPC; xeroderma pigmentosum group C-complementing protein
				XP_024332237.1; K15082 RAD7; DNA repair protein RAD7
				XP_024331291.1; K15083 RAD16; DNA repair protein RAD16
				XP_024331189.1; K03006 RPB1, POLR2A; DNA-directed RNA polymerase II subunit RPB1 [EC:2.7.7.6]
				XP_024332393.1; K03010 RPB2, POLR2B; DNA-directed RNA polymerase II subunit RPB2 [EC:2.7.7.6]
				XP_024331628.1; K03011 RPB3, POLR2C; DNA-directed RNA polymerase II subunit RPB3
				XP_024332449.1; K03015 RPB7, POLR2G; DNA-directed RNA polymerase II subunit RPB7
				XP_024331128.1; K03016 RPABC3, RPB8, POLR2H; DNA-directed RNA polymerases I, II, and III subunit RPABC3
				XP_024331784.1; K03017 RPB9, POLR2I; DNA-directed RNA polymerase II subunit RPB9
				XP_024330286.1; K10843 ERCC3, XPB; DNA excision repair protein ERCC-3 [EC:5.6.2.4]
				XP_024331246.1; K10844 ERCC2, XPD; DNA excision repair protein ERCC-2 [EC:5.6.2.3]
				XP_024331984.1; K03144 TFIIH4, GTF2H4, TFB2; transcription initiation factor TFIIH subunit 4
				XP_024332155.1; K02202 CDK7; cyclin-dependent kinase 7 [EC:2.7.11.22 2.7.11.23]
				XP_024331444.1; K10842 MNAT1; CDK-activating kinase assembly factor MAT1
				XP_024332218.1; K10739 RFA2, RPA2; replication factor A2
				XP_024332248.1; K10848 ERCC4, XPF; DNA excision repair protein ERCC-4 [EC:3.1.-.-]
				XP_024331331.1; K08735 MSH2; DNA mismatch repair protein MSH2
				XP_024332410.1; K08734 MLH1; DNA mismatch repair protein MLH1
				XP_024330493.1; K10858 PMS2; DNA mismatch repair protein PMS2
				XP_024330671.1; K10754 RFC1; replication factor C subunit 1
				XP_024331478.1; K10755 RFC2_4; replication factor C subunit 2/4
				XP_024332348.1; K10755 RFC2_4; replication factor C subunit 2/4
				XP_024330599.1; K10756 RFC3_5; replication factor C subunit 3/5
				XP_024331813.1; K10756 RFC3_5; replication factor C subunit 3/5
				XP_024329801.1; K10746 EXO1; exonuclease 1 [EC:3.1.-.-]
				XP_024330457.1; K04482 RAD51; DNA repair protein RAD51
				XP_024331182.1; K22766 FIGNL1; fidgetin-like protein 1 [EC:5.6.2.-]
				XP_024330170.1; K03511 POLK; DNA polymerase kappa [EC:2.7.7.7]
				XP_024331843.1; K10573 UBE2A, UBC2, RAD6A; ubiquitin-conjugating enzyme E2 A [EC:2.3.2.23]
				XP_024332063.1; K02216 CHEK1; serine/threonine-protein kinase CHEK1 [EC:2.7.11.1]
				XP_024332133.1; K16197 YWHAB_Q_Z; 14-3-3 protein beta/theta/zeta
				XP_024332186.1; K01520 dut, DUT; dUTP pyrophosphatase [EC:3.6.1.23]
				XP_024330371.1; K10807 RRM1; ribonucleoside-diphosphate reductase subunit M1 [EC:1.17.4.1]
				XP_024331790.1; K10807 RRM1; ribonucleoside-diphosphate reductase subunit M1 [EC:1.17.4.1]
				XP_024331613.1; K10808 RRM2; ribonucleoside-diphosphate reductase subunit M2 [EC:1.17.4.1]
			03029 Mitochondrial biogenesis [BR:ko03029]	XP_024331107.1; K03539 RPP1, RPP30; ribonuclease P/MRP protein subunit RPP1 [EC:3.1.26.5]
				XP_024330108.1; K01880 GARS, glyS1; glycyl-tRNA synthetase [EC:6.1.1.14]
				XP_024331857.1; K01887 RARS, argS; arginyl-tRNA synthetase [EC:6.1.1.19]
				XP_024332092.1; K09503 DNAJA2; DnaJ homolog subfamily A member 2
				XP_024331167.1; K03283 HSPA1s; heat shock 70kDa protein 1/2/6/8
				XP_024332190.1; K11518 TOM40; mitochondrial import receptor subunit TOM40
				XP_024330348.1; K07277 SAM50, TOB55, bamA; outer membrane protein insertion porin family
				XP_024331903.1; K17783 ERV1, GFER, ALR; mitochondrial FAD-linked sulfhydryl oxidase [EC:1.8.3.2]
				XP_024330803.1; K04487 iscS, NFS1; cysteine desulfurase [EC:2.8.1.7]
				XP_024332011.1; K22068 ISCU; iron-sulfur cluster assembly enzyme ISCU, mitochondrial
				XP_024330816.1; K07390 grxD, GLRX5; monothiol glutaredoxin
				XP_024331708.1; K17900 ATG15, AUT5; lipase ATG15 [EC:3.1.1.3]
				XP_024329851.1; K04079 HSP90A, htpG; molecular chaperone HtpG
		09183 Protein families: signaling and cellular processes	02000 Transporters [BR:ko02000]	XP_024332396.1; K14206 SLC15A1, PEPT1; solute carrier family 15 (oligopeptide transporter), member 1
				XP_024332418.1; K14689 SLC30A2, ZNT2; solute carrier family 30 (zinc transporter), member 2
				XP_024332241.1; K15272 SLC35A1_2_3; solute carrier family 35 (UDP-sugar transporter), member A1/2/3
				XP_024331928.1; K15280 SLC35C2; solute carrier family 35, member C2
				XP_024330998.1; K14709 SLC39A1_2_3, ZIP1_2_3; solute carrier family 39 (zinc transporter), member 1/2/3
				XP_024331422.1; K15122 SLC41A; solute carrier family 41
				XP_024331192.1; K22733 NIPA, SLC57A2S; magnesium transporter
				XP_024330906.1; K16073 ALR, MNR; magnesium transporter
				XP_024330348.1; K07277 SAM50, TOB55, bamA; outer membrane protein insertion porin family
				XP_024330707.1; K24160 NHA1, SOD2; sodium/hydrogen antiporter
				XP_024331867.1; K03321 TC.SULP; sulfate permease, SulP family
				XP_024332190.1; K11518 TOM40; mitochondrial import receptor subunit TOM40
			02044 Secretion system [BR:ko02044]	XP_024330857.1; K03106 SRP54, ffh; signal recognition particle subunit SRP54 [EC:3.6.5.4]
				XP_024330366.1; K10956 SEC61A; protein transport protein SEC61 subunit alpha
				XP_024332341.1; K12275 SEC62; translocation protein SEC62
				XP_024331701.1; K13431 SRPR; signal recognition particle receptor subunit alpha
				XP_024331098.1; K14005 SEC31; protein transport protein SEC31
			03037 Cilium and associated proteins [BR:ko03037]	XP_024331581.1; K09493 CCT1, TCP1; T-complex protein 1 subunit alpha
				XP_024331383.1; K09494 CCT2; T-complex protein 1 subunit beta
				XP_024331375.1; K09495 CCT3, TRIC5; T-complex protein 1 subunit gamma
				XP_024330771.1; K09496 CCT4; T-complex protein 1 subunit delta
				XP_024331898.1; K09497 CCT5; T-complex protein 1 subunit epsilon
				XP_024330848.1; K09500 CCT8; T-complex protein 1 subunit theta
				XP_024330501.1; K11338 RUVBL2, RVB2, INO80J; RuvB-like protein 2 [EC:5.6.2.3]
				XP_024332456.1; K16944 SEPT7, CDC3; septin 7
			04812 Cytoskeleton proteins [BR:ko04812]	XP_024330826.1; K12757 MYL12; myosin regulatory light chain 12
				XP_024330758.1; K07374 TUBA; tubulin alpha
				XP_024332175.1; K07375 TUBB; tubulin beta
				XP_024332240.1; K10389 TUBG; tubulin gamma
				XP_024330372.1; K10393 KIF2_24, MCAK; kinesin family member 2/24
				XP_024330895.1; K10436 MAPRE; microtubule-associated protein, RP/EB family
				XP_024332456.1; K16944 SEPT7, CDC3; septin 7
				XP_024332442.1; K16945 CDC11; cell division control protein 11
			04147 Exosome [BR:ko04147]	XP_024331167.1; K03283 HSPA1s; heat shock 70kDa protein 1/2/6/8
				XP_024329851.1; K04079 HSP90A, htpG; molecular chaperone HtpG
				XP_024332029.1; K01623 ALDO; fructose-bisphosphate aldolase, class I [EC:4.1.2.13]
				XP_024330570.1; K01689 ENO, eno; enolase [EC:4.2.1.11]
				XP_024332099.1; K00134 GAPDH, gapA; glyceraldehyde 3-phosphate dehydrogenase (phosphorylating) [EC:1.2.1.12]
				XP_024330354.1; K00873 PK, pyk; pyruvate kinase [EC:2.7.1.40]
				XP_024332133.1; K16197 YWHAB_Q_Z; 14-3-3 protein beta/theta/zeta
				XP_024329835.1; K03231 EEF1A; elongation factor 1-alpha
				XP_024332413.1; K03234 EEF2; elongation factor 2
				XP_024331299.1; K17255 GDI1_2; Rab GDP dissociation inhibitor
				XP_024332456.1; K16944 SEPT7, CDC3; septin 7
				XP_024330758.1; K07374 TUBA; tubulin alpha
				XP_024331581.1; K09493 CCT1, TCP1; T-complex protein 1 subunit alpha
				XP_024331383.1; K09494 CCT2; T-complex protein 1 subunit beta
				XP_024331375.1; K09495 CCT3, TRIC5; T-complex protein 1 subunit gamma
				XP_024330771.1; K09496 CCT4; T-complex protein 1 subunit delta
				XP_024331898.1; K09497 CCT5; T-complex protein 1 subunit epsilon
				XP_024330796.1; K09498 CCT6; T-complex protein 1 subunit zeta
				XP_024331658.1; K09499 CCT7; T-complex protein 1 subunit eta
				XP_024331700.1; K02087 CDK1, CDC2; cyclin-dependent kinase 1 [EC:2.7.11.22 2.7.11.23]
				XP_024331730.1; K04382 PPP2C; serine/threonine-protein phosphatase 2A catalytic subunit [EC:3.1.3.16]
				XP_024332148.1; K04799 FEN1, RAD2; flap endonuclease-1 [EC:3.1.-.-]
				XP_024330299.1; K02977 RP-S27Ae, RPS27A, UBA80; ubiquitin-small subunit ribosomal protein S27Ae
				XP_024331330.1; K11836 USP5_13, UBP14; ubiquitin carboxyl-terminal hydrolase 5/13 [EC:3.4.19.12]
				XP_024332436.1; K02725 PSMA1; 20S proteasome subunit alpha 6 [EC:3.4.25.1]
				XP_024330625.1; K03257 EIF4A; translation initiation factor 4A
				XP_024330717.1; K07936 RAN; GTP-binding nuclear protein Ran
				XP_024331711.1; K07874 RAB1A; Ras-related protein Rab-1A
				XP_024332251.1; K07889 RAB5C; Ras-related protein Rab-5C
				XP_024329929.1; K13525 VCP, CDC48; transitional endoplasmic reticulum ATPase
				XP_024331473.1; K11251 H2A; histone H2A
				XP_024331932.1; K11252 H2B; histone H2B
				XP_024331382.1; K11253 H3; histone H3
				XP_024331732.1; K11253 H3; histone H3
				XP_024332421.1; K08486 STX1B_2_3; syntaxin 1B/2/3
				XP_024331142.1; K17279 REEP5_6; receptor expression-enhancing protein 5/6
				XP_024331795.1; K01897 ACSL, fadD; long-chain acyl-CoA synthetase [EC:6.2.1.3]
				XP_024332175.1; K07375 TUBB; tubulin beta
				XP_024331810.1; K02147 ATPeV1B, ATP6B; V-type H+-transporting ATPase subunit B*
				XP_024331302.1; K06013 STE24; STE24 endopeptidase [EC:3.4.24.84]
				XP_024331405.1; K06013 STE24; STE24 endopeptidase [EC:3.4.24.84]
				XP_024332284.1; K14753 RACK1; guanine nucleotide-binding protein subunit beta-2-like 1 protein
				XP_024330777.1; K15292 STXBP1, MUNC18-1; syntaxin-binding protein 1
				XP_024330319.1; K09580 PDIA1, P4HB; protein disulfide-isomerase A1 [EC:5.3.4.1]
				XP_024330804.1; K02183 CALM; calmodulin
				XP_024331449.1; K01803 TPI, tpiA; triosephosphate isomerase (TIM) [EC:5.3.1.1]
				XP_024330826.1; K12757 MYL12; myosin regulatory light chain 12
			02048 Prokaryotic defense system [BR:ko02048]	XP_024330803.1; K04487 iscS, NFS1; cysteine desulfurase [EC:2.8.1.7]
			04031 GTP-binding proteins [BR:ko04031]	XP_024330602.1; K07975 K07975; Rho family, other
				XP_024331711.1; K07874 RAB1A; Ras-related protein Rab-1A
				XP_024332251.1; K07889 RAB5C; Ras-related protein Rab-5C
				XP_024330717.1; K07936 RAN; GTP-binding nuclear protein Ran
				XP_024331357.1; K07942 ARL1; ADP-ribosylation factor-like protein 1
				XP_024330127.1; K07953 SAR1; GTP-binding protein SAR1 [EC:3.6.5.-]
			04090 CD molecules [BR:ko04090]	XP_024330422.1; K18592 GGT1_5, CD224; gamma-glutamyltranspeptidase / glutathione hydrolase / leukotriene-C4 hydrolase [EC:2.3.2.2 3.4.19.13 3.4.19.14]
			00537 Glycosylphosphatidylinositol (GPI)-anchored proteins [BR:ko00537]	XP_024330887.1; K01194 TREH, treA, treF; alpha,alpha-trehalase [EC:3.2.1.28]
	09190 Not Included in Pathway or Brite	09191 Unclassified: metabolism	99980 Enzymes with EC numbers	XP_024332079.1; K24029 OGFOD1, TPA1; prolyl 3-hydroxylase /prolyl 3,4-dihydroxylase [EC:1.14.11.-]
				XP_024331415.1; K06072 DOHH; deoxyhypusine monooxygenase [EC:1.14.99.29]
				XP_024331434.1; K00671 NMT; glycylpeptide N-tetradecanoyltransferase [EC:2.3.1.97]
				XP_024332444.1; K03424 tatD; TatD DNase family protein [EC:3.1.21.-]
				XP_024331318.1; K06944 DRG, RBG; developmentally-regulated GTP-binding protein [EC:3.6.5.-]
				XP_024332287.1; K06944 DRG, RBG; developmentally-regulated GTP-binding protein [EC:3.6.5.-]
				XP_024330779.1; K14950 ATP13A1, SPF1; manganese-transporting P-type ATPase [EC:7.2.2.-]
		09192 Unclassified: genetic information processing	99973 Transcription	XP_024331707.1; K19495 JAZF1; juxtaposed with another zinc finger protein 1
		09193 Unclassified: signaling and cellular processes	99977 Transport	XP_024330865.1; K03301 TC.AAA; ATP:ADP antiporter, AAA family
				XP_024331660.1; K03301 TC.AAA; ATP:ADP antiporter, AAA family
				XP_024331675.1; K03301 TC.AAA; ATP:ADP antiporter, AAA family
				XP_024332299.1; K03301 TC.AAA; ATP:ADP antiporter, AAA family
[truncated: 183 more rows]
