# Supplementary material for: Regulation of Nosema ceranae gene expression by Bidens pilosa phytogenic treatment in infected honey bees
Source: Front Insect Sci. 2026 Jun 3;6:1828903. doi: 10.3389/finsc.2026.1828903 (PMC13273367; doi:10.3389/finsc.2026.1828903)
Supplement: Supplementary Table 9 — KEGG module number of the D/B comparison group. [file Table9.xlsx]

## Sheet: S9_table
Supplementary Table S9 Table. KEGG module number of D/B comparison group.
dpi	Number	Module name	Upregulation gene number	Downregulation gene number
5 dpi	M00160	V-type ATPase, eukaryotes	0	7
	M00938	Pyrimidine deoxyribonucleotide biosynthesis, CDP/CTP ⇒ dCDP/dCTP, dTDP/dTTP	0	6
	M00095	C5 isoprenoid biosynthesis, mevalonate pathway	0	3
	M00065	GPI-anchor biosynthesis, core oligosaccharide	0	0
	M00849	C5 isoprenoid biosynthesis, mevalonate pathway, archaea	0	2
	M00001	Glycolysis (Embden-Meyerhof pathway), glucose ⇒ pyruvate	0	7
	M00004	Pentose phosphate pathway (Pentose phosphate cycle)	0	3
	M00050	Guanine ribonucleotide biosynthesis, IMP ⇒ GDP, GTP	0	2
	M00092	Phosphatidylethanolamine (PE) biosynthesis, ethanolamine ⇒ PE	0	2
	M00165	Reductive pentose phosphate cycle (Calvin cycle)	0	6
	M00165	Reductive pentose phosphate cycle, glyceraldehyde-3P ⇒ ribulose-5P	0	5
	M00366	C10-C20 isoprenoid biosynthesis, plants	0	2
	M00367	C10-C20 isoprenoid biosynthesis, non-plant eukaryotes	0	2
	M00003	Gluconeogenesis, oxaloacetate ⇒ fructose-6P	0	4
	M00052	Pyrimidine ribonucleotide biosynthesis, UMP ⇒ UDP/UTP, CDP/CTP	0	1
	M00002	Glycolysis, core module involving three-carbon compounds	0	4
	M00007	Pentose phosphate pathway, non-oxidative phase, fructose-6P ⇒ ribose-5P	0	2
	M00042	Catecholamine biosynthesis, tyrosine ⇒ dopamine ⇒ noradrenaline ⇒ adrenaline	0	0
	M00089	Triacylglycerol biosynthesis	0	4
	M00093	Phosphatidylethanolamine (PE) biosynthesis, PA ⇒ PS ⇒ PE	0	1
	M00094	Ceramide biosynthesis	0	2
	M00099	Sphingosine biosynthesis	0	2
	M00118	Glutathione biosynthesis, glutamate ⇒ glutathione	0	0
	M00307	Pyruvate oxidation, pyruvate ⇒ acetyl-CoA	0	1
	M00346	Formaldehyde assimilation, serine pathway	0	1
	M00357	Methanogenesis, acetate ⇒ methane	0	1
	M00415	Fatty acid elongation in endoplasmic reticulum	1	0
10 dpi	M00160	V-type ATPase, eukaryotes	0	1
	M00938	Pyrimidine deoxyribonucleotide biosynthesis, CDP/CTP ⇒ dCDP/dCTP, dTDP/dTTP	0	0
	M00095	C5 isoprenoid biosynthesis, mevalonate pathway	0	0
	M00065	GPI-anchor biosynthesis, core oligosaccharide	1	0
	M00849	C5 isoprenoid biosynthesis, mevalonate pathway, archaea	0	0
	M00001	Glycolysis (Embden–Meyerhof pathway), glucose ⇒ pyruvate	1	0
	M00004	Pentose phosphate pathway (Pentose phosphate cycle)	0	0
	M00050	Guanine ribonucleotide biosynthesis, IMP ⇒ GDP/GTP	1	0
	M00092	Phosphatidylethanolamine (PE) biosynthesis, ethanolamine ⇒ PE	1	0
	M00165	Reductive pentose phosphate cycle (Calvin cycle)	0	0
	M00165	Reductive pentose phosphate cycle, glyceraldehyde-3P ⇒ ribulose-5P	0	0
	M00366	C10–C20 isoprenoid biosynthesis, plants	0	0
	M00367	C10–C20 isoprenoid biosynthesis, non-plant eukaryotes	0	0
	M00003	Gluconeogenesis, oxaloacetate ⇒ fructose-6P	1	0
	M00052	Pyrimidine ribonucleotide biosynthesis, UMP ⇒ UDP/UTP, CDP/CTP	1	0
	M00002	Glycolysis, core module involving three-carbon compounds	1	0
	M00007	Pentose phosphate pathway, non-oxidative phase, fructose-6P ⇒ ribose-5P	0	0
	M00042	Catecholamine biosynthesis, tyrosine ⇒ dopamine ⇒ noradrenaline ⇒ adrenaline	0	1
	M00089	Triacylglycerol biosynthesis	0	1
	M00093	Phosphatidylethanolamine (PE) biosynthesis, PA ⇒ PS ⇒ PE	1	0
	M00094	Ceramide biosynthesis	1	0
	M00099	Sphingosine biosynthesis	1	0
	M00118	Glutathione biosynthesis, glutamate ⇒ glutathione	1	0
	M00307	Pyruvate oxidation, pyruvate ⇒ acetyl-CoA	0	0
	M00346	Formaldehyde assimilation, serine pathway	1	0
	M00357	Methanogenesis, acetate ⇒ methane	1	0
	M00415	Fatty acid elongation in endoplasmic reticulum	0	0
20 dpi	M00160	V-type ATPase, eukaryotes	6	0
	M00938	Pyrimidine deoxyribonucleotide biosynthesis, CDP/CTP ⇒ dCDP/dCTP,dTDP/dTTP	4	0
	M00095	C5 isoprenoid biosynthesis, mevalonate pathway	3	0
	M00065	GPI-anchor biosynthesis, core oligosaccharide	1	0
	M00849	C5 isoprenoid biosynthesis, mevalonate pathway, archaea	3	0
	M00001	Glycolysis (Embden–Meyerhof pathway), glucose ⇒ pyruvate	10	0
	M00004	Pentose phosphate pathway (Pentose phosphate cycle)	5	0
	M00050	Guanine ribonucleotide biosynthesis, IMP ⇒ GDP,GTP	2	0
	M00092	Phosphatidylethanolamine (PE) biosynthesis, ethanolamine ⇒ PE	0	0
	M00165	Reductive pentose phosphate cycle (Calvin cycle)	7	0
	M00165	Reductive pentose phosphate cycle, glyceraldehyde-3P ⇒ ribulose-5P	5	0
	M00366	C10–C20 isoprenoid biosynthesis, plants	1	0
	M00367	C10–C20 isoprenoid biosynthesis, non-plant eukaryotes	1	0
	M00003	Gluconeogenesis, oxaloacetate ⇒ fructose-6P	6	0
	M00052	Pyrimidine ribonucleotide biosynthesis, UMP ⇒ UDP/UTP, CDP/CTP	2	0
	M00002	Glycolysis, core module involving three-carbon compounds	6	0
	M00007	Pentose phosphate pathway, non-oxidative phase, fructose-6P ⇒ ribose-5P	2	0
	M00042	Catecholamine biosynthesis, tyrosine ⇒ dopamine ⇒ noradrenaline ⇒ adrenaline	1	0
	M00089	Triacylglycerol biosynthesis	2	0
	M00093	Phosphatidylethanolamine (PE) biosynthesis, PA ⇒ PS ⇒ PE	0	0
	M00094	Ceramide biosynthesis	2	0
	M00099	Sphingosine biosynthesis	2	0
	M00118	Glutathione biosynthesis, glutamate ⇒ glutathione	2	0
	M00307	Pyruvate oxidation, pyruvate ⇒ acetyl-CoA	1	0
	M00346	Formaldehyde assimilation, serine pathway	1	0
	M00357	Methanogenesis, acetate ⇒ methane	1	0
	M00415	Fatty acid elongation in endoplasmic reticulum	0	0
